# Supplementary material for: Convergent network effects along the axis of gene expression during prostate cancer progression
Source: Genome Biol. 2020 Dec 14;21:302. doi: 10.1186/s13059-020-02188-9 (PMC7737297; doi:10.1186/s13059-020-02188-9)
Supplement: Supplementary file 5 — Additional file 5: Table S4. RNA-seq analysis. (a) Log2FCs (relative to all benign samples) for all genes across the tumor samples. (b) mRIN score per sample generated using mRIN (v1.2.0). (c) ETS family gene fusions observed in tumor samples using FusionCatcher: a value of 1 means that the fusion was observed in the respective sample but not its corresponding benign sample, otherwise the value is 0. (d) Normalized RNA-seq count data matrix. [file 13059_2020_2188_MOESM5_ESM.xlsx]

## Sheet: a_RNAseq
Gene_symbol	L10T	M3T	M3U	M13T	M13U	M17T	M17U	H4T	H4U	L11T	L9T	M1T	M1U	M14T	M14U	M6T	M6U	M10T	M10U	M11T	M11U	M12T	M12U	L8T	H9T	H9U	L12T	L1T	L6T	M15T	M15U	M9T	M9U	L4T	L7T	L5T	H2T	H2U	M7T	M7U	H1T	H1U	M8T	M4T	M4U	L2T	H8T	H8U	H3T
TSPAN6	-0.550179	-0.151329	0.294623	0.375745	0.905051	-0.546206	-0.108686	-0.478091	0.256014	0.0866053	0.102026	-0.0907028	0.464291	0.222154	0.100978	-0.140092	-0.160028	-0.154224	-0.386417	0.0874343	-0.0698628	-0.252828	-0.310495	0.134262	0.0905372	-0.150894	0.520948	0.162978	0.145756	0.65464	0.144733	0.550137	0.0523156	-0.350363	0.617297	-0.501217	0.0352268	-0.224737	1.00021	-0.0731146	-0.415662	0.30668	-0.815858	-0.0635642	0.0801207	0.0217976	-0.872196	-0.683939	-0.419074
TNMD	-1.25444	-1.78956	0.40481	-2.06502	-1.97436	-1.54641	-2.04867	-1.89721	-2.05498	-0.273161	-1.43291	-1.24664	-0.502771	-0.262752	-0.922985	-1.53837	-0.528559	-1.37856	-1.2787	-2.00376	-1.59043	-0.755065	-0.446244	-1.5659	-1.63958	-1.9684	-1.88492	-1.97859	-1.23527	-1.6733	-1.31337	-1.0467	-1.25204	-0.558211	-1.22625	0.653141	-1.89083	-1.79126	-1.90709	-1.56274	-1.29161	-1.74108	-0.403038	-0.762933	-1.7547	-1.78672	-1.01862	-0.425603	-1.60327
DPM1	-0.145228	-0.168511	-0.143476	-0.484864	-0.309072	0.0993507	-0.480178	-0.206361	-0.0578484	0.156726	-0.0183142	0.0530686	-0.0646145	0.00841389	0.0365123	0.0733577	-0.389315	0.21061	0.0162511	-0.277188	-0.451987	-0.0205789	-0.208357	-0.055326	-0.0923591	0.0308793	0.240151	-0.0890757	0.178628	-0.278424	0.0374915	-0.0294748	-0.144372	0.0578577	-0.0407641	-0.151867	-0.154692	0.010135	0.00470102	-0.245464	-0.112655	0.147407	-0.733222	0.0747624	0.0774063	-0.234362	0.136914	0.132998	-0.177032
SCYL3	0.172656	0.479592	0.253795	-0.0896091	0.0591507	0.778214	0.496242	0.531843	0.72604	-0.0420152	0.0910919	0.303724	0.136585	0.249145	0.274446	-0.307868	0.0347704	0.135595	0.313697	0.109873	0.239317	0.327603	0.143157	-0.122902	0.254328	-0.031902	0.462488	0.0384687	0.479093	-0.0648281	-0.0453249	0.431546	0.105936	0.0697497	0.692431	-0.544911	-0.377578	-0.262558	0.493659	0.152786	-0.265108	-0.160683	-0.452959	0.261677	0.701759	0.0836974	0.192472	0.345034	-0.0885762
C1orf112	-0.384949	-0.698156	-0.295218	-0.311204	-0.00280055	0.351892	-0.584794	-0.496108	-0.372734	0.882887	0.273504	-0.0868454	0.330485	-0.103802	0.300857	0.187772	-0.882276	-0.121836	-0.817336	0.0840378	-0.158674	0.00187886	-0.153554	-0.521345	0.0891815	-0.249595	0.0336722	-1.64966	-0.297057	-0.620926	0.698185	-0.62414	0.155739	-0.99149	0.410728	0.0637127	0.638976	0.641396	-0.143312	-0.486853	-0.703481	-0.166879	-0.0627791	-0.0158115	0.185854	0.414974	-0.591641	-0.459374	0.0742378
FGR	-0.170085	-0.274238	-0.557178	-0.359484	-0.536515	-0.509608	-1.32076	-1.33515	-1.03503	-0.716828	-0.4752	-0.728919	-0.227146	-0.827025	-0.865574	0.689407	-0.729561	0.0361035	0.24966	-0.835458	-0.153095	-0.575139	-0.807352	-0.22105	-0.357576	-0.223643	-0.70687	-0.796845	-1.39182	-0.230947	-0.0702841	-0.491703	-0.179211	-0.638622	-1.09198	0.363304	0.786422	-0.0414917	-1.4176	-0.796971	-0.40351	-0.92287	0.64373	-0.676247	-0.323718	-0.793339	-0.945526	-0.185037	0.0342084
CFH	-0.247955	-0.609117	-1.74292	-0.818531	-1.18593	-1.00787	-1.62512	-0.536383	-0.937942	0.00793064	-0.0212274	-0.649645	-0.986918	-0.255618	-0.588565	0.00246034	-1.19744	-0.968238	-0.928181	-0.650168	-1.14304	-0.544416	-1.68417	-0.985006	-0.730007	-0.277438	-1.85104	-0.84599	-1.94388	-0.314479	-1.0721	-1.25628	-1.13241	-1.28083	-1.63037	-0.02279	-0.926222	-0.407626	-1.56648	-0.576926	-0.661052	-1.1744	0.193427	-1.14556	-1.42877	-1.15813	-0.805391	-0.674731	-0.341103
FUCA2	0.477793	0.36642	0.133787	0.733378	0.639284	0.303539	0.792327	0.114109	-0.174954	0.254898	-0.291621	0.302443	0.110108	0.118384	0.228918	0.168106	0.811856	0.252654	0.441097	0.980941	0.323387	0.792558	0.61217	0.75247	0.128631	0.165249	0.439382	0.70781	0.504112	0.574382	0.0634745	0.0738542	1.05734	0.569044	0.406278	-0.0686767	0.93837	0.955096	1.12198	0.782671	0.620159	1.02096	-0.14885	0.0854926	0.737093	0.0343015	-0.207383	-0.518647	0.176945
GCLC	-0.686489	-0.8936	-0.528595	-0.562741	-0.328037	-0.422531	-0.555368	-1.21009	-1.3237	-0.696429	0.271678	-0.674597	-0.1588	-0.480025	-0.40291	-0.615545	-0.285684	-0.474426	-0.464814	-0.323725	-1.31228	-0.525569	-0.690481	-0.203787	-0.67373	-0.366541	-0.960625	-0.09794	-0.468385	-0.117214	-0.188949	-0.534904	-0.452481	-0.425783	-0.80922	-0.409045	-0.345227	-0.356327	0.105875	-0.168358	-0.744669	0.0660801	-0.72864	-0.341107	-0.936719	-0.276895	-0.754792	-0.932021	-0.292344
NFYA	-0.569999	-0.248336	0.170073	0.0879364	-0.0876204	-0.20809	-0.249899	-0.0358188	0.0321333	0.020154	-0.02153	0.0618692	-0.202595	0.0575234	0.116261	0.325974	-0.725197	0.651803	0.00966493	-0.648727	-0.143726	-0.472982	-0.0587429	0.0341185	-0.160362	-0.205578	0.537708	0.240696	0.133842	0.278168	0.444002	-0.172965	-0.131809	-0.00334225	-0.0731593	-0.435574	0.483585	0.30563	-0.171237	-0.0130126	0.0302959	0.509573	-0.551294	-0.044833	0.0758549	-0.247602	-0.70716	-0.598423	-0.337556
STPG1	-1.18633	-1.15946	-0.868746	-0.654057	-0.371122	-1.30786	-1.07794	-1.18701	-0.853986	-0.74909	-0.035393	-1.45566	-0.541019	-0.000886262	-0.85856	-0.539748	-0.615489	-0.632874	-1.08284	-0.842037	-0.952435	-0.868051	-0.596673	0.111229	-0.62634	-0.502811	-0.994551	-0.509872	-1.00143	-0.865629	-0.115246	-0.717616	-0.907981	-1.00661	-0.603859	-0.405135	-1.01717	-0.933926	-0.735294	-0.714966	-0.764302	-0.304578	-1.01939	0.0937832	-1.21287	-0.639471	-0.0963265	-0.448629	-0.483114
NIPAL3	-1.73503	-2.30248	-2.65708	-1.47514	-1.29389	-2.70327	-2.52413	-2.18866	-2.02128	-1.67578	-0.748161	-2.41472	-0.668159	-0.829722	-1.63179	-1.67987	-1.06087	-1.3206	-1.31459	-1.07132	-2.41691	-2.50261	-1.32681	-0.680712	-2.37372	-1.79319	-2.68525	-1.12898	-1.42927	-1.40249	-0.727517	-2.54316	-2.24786	-1.49923	-1.80998	-1.37044	-2.0987	-1.96887	-0.976772	-1.2902	-1.4032	-1.00372	-2.32719	-0.789523	-2.55672	-0.807248	-1.15983	-1.76895	-1.4083
LAS1L	0.135646	0.120931	0.202976	-0.104437	0.044911	0.0977323	0.26025	-0.0261356	-0.00559835	-0.197774	-0.105824	0.144401	-0.0863973	0.0363708	-0.042149	-0.10492	0.106271	-0.0655352	0.0596916	-0.0712632	-0.055389	-0.149614	0.181413	0.0942189	0.0874005	0.0146892	0.113402	-0.188638	0.0152896	0.15625	0.139454	0.207454	0.0847453	-0.186424	0.0989932	-0.173773	0.127377	0.124258	0.0267208	0.153984	0.0617789	0.0983399	0.19598	-0.0961618	0.15018	0.0165593	0.162176	-0.119395	0.0322886
ENPP4	-0.559131	0.38033	0.119371	-0.45245	-0.274538	-0.304174	0.811605	-0.316845	0.619458	0.294391	-0.242256	0.0508231	0.322792	-0.318494	0.0509057	-0.158735	0.195117	0.539044	-0.476171	0.691867	1.09901	0.831812	0.851072	0.980869	0.190697	0.699146	-0.152598	-0.141186	0.0258948	-0.674706	-0.406097	0.651648	0.0791299	0.09838	0.589176	-0.439248	-0.53756	-0.265624	0.30048	0.440094	0.159458	0.508259	-0.723315	0.0445509	0.559359	-0.0627454	0.385571	0.323108	-0.491507
SEMA3F	-0.285522	-0.893967	0.162564	-0.982055	-1.06719	-1.2589	-1.15045	-0.548224	-0.881671	0.155701	0.733506	-0.187988	0.236591	-0.256751	0.423713	0.415499	0.120116	-0.812394	-0.21751	-0.152533	-1.10141	-0.671787	0.348172	0.0853307	0.154102	0.381775	-0.802586	-0.700465	-0.22074	0.435314	0.519199	-0.518368	-0.39281	0.788501	-0.47483	-0.588922	-0.669491	-0.228994	-0.39479	0.767078	0.272987	-0.147234	-0.0325983	0.408542	-0.235633	0.0822302	-1.12813	-1.24568	-0.0803382
CFTR	-1.04192	-1.67168	-2.17728	-2.26563	-2.02673	-2.08407	-2.25738	-2.15731	-1.91486	-1.74132	-1.31486	-2.08309	-1.93454	-1.7468	-1.81885	-0.726315	-2.0648	-1.40796	-1.54132	-1.34363	-2.06463	-2.19038	-1.45301	-2.1532	-2.26854	-1.22105	-2.29756	-2.22889	-2.13676	-1.73518	-1.53883	-1.94983	-1.31111	-2.21848	-2.02463	-1.75059	-0.646926	-0.860727	-2.19183	-2.27896	-2.28172	-2.26775	-0.30426	-2.1345	-1.83669	-1.61153	-2.06833	-1.89909	-1.11224
ANKIB1	0.228167	0.182248	0.587056	-0.130073	0.310071	0.938415	1.00945	0.151843	0.271635	-0.00734203	-0.0930228	0.340629	0.139493	0.0876198	0.489686	0.0430428	-0.022227	-0.0355715	0.0370493	-0.0999445	0.295343	0.161035	0.302527	0.428518	0.220414	0.0289291	0.287228	0.0900648	0.2147	0.0453848	0.115145	0.139551	0.144311	-0.0491052	0.22839	0.292236	0.280559	0.141377	0.161046	0.0234867	-0.181195	-0.466108	0.314275	0.287115	0.475789	0.217891	0.497445	0.530169	0.0420943
KRIT1	-0.0495409	0.145773	0.269789	-0.169467	0.113733	0.853991	0.599718	0.421632	0.308007	-0.102537	0.279161	0.184229	0.220626	0.305817	0.245052	0.0878905	-0.26212	0.0571359	0.0414925	-0.389929	0.0603926	0.175053	-0.555479	-0.00643419	0.139879	0.134109	-0.552637	-0.17014	0.179379	-0.28959	0.0394365	-0.0953718	0.0373146	-0.334812	0.0155044	0.282067	-0.167987	-0.0959106	0.327104	-0.0954149	-0.409247	-0.245934	-0.0934139	0.203952	0.18533	0.000439626	0.393743	0.258749	-0.0448598
RAD52	-0.0408266	0.145499	0.513421	0.191974	0.462926	0.287129	0.454435	0.402559	0.421416	-0.740338	0.153141	0.240607	0.196343	0.121696	0.337962	-0.362617	-0.137005	0.102837	0.148896	0.197363	0.246186	0.222747	-0.440209	-0.0418104	0.769996	0.613416	0.315235	0.200478	0.556373	0.386215	0.406406	0.652099	0.339434	-0.0988939	-0.262924	0.281758	-0.582588	-0.22466	0.144637	0.154499	-0.215483	-0.670395	0.126544	0.271952	0.180903	0.368761	1.02107	0.512329	-0.0786765
BAD	-0.0709199	-0.0392139	0.050548	-0.0522189	-0.205289	0.442209	0.273332	-0.0176863	0.294642	0.31576	-0.102094	-0.162226	-0.00671733	-0.0172398	-0.276882	-0.069083	0.172767	-0.0757298	-0.22069	0.131711	-0.0563599	-0.00481909	0.345253	0.141188	0.0381406	0.22722	0.112382	0.127225	-0.339084	-0.263264	-0.0909181	0.160373	0.0088696	-0.240474	-0.0641173	-0.361585	-0.261356	-0.0971281	-0.146	0.106276	0.384737	0.177329	-0.219833	0.083909	0.268774	-0.00130351	0.131322	-0.0710069	0.157787
LAP3	0.383453	0.377532	0.352096	0.193087	0.0321278	0.102856	-0.217785	-0.876648	-0.100551	0.151952	0.104588	0.282838	0.13049	0.247775	0.14914	0.25293	0.40011	0.148213	0.42013	-0.129055	-0.528065	0.04239	-0.214871	0.273691	0.147803	0.132814	0.0744284	0.221923	0.122315	-0.138473	0.235469	-0.112899	0.0212961	0.229023	0.0971891	0.378987	0.363608	0.232547	-0.2207	0.340074	0.00731282	0.574125	-0.578127	-0.0763901	-0.111021	-0.377043	0.0335714	0.0536386	0.433626
CD99	-0.480408	-0.6522	-0.532792	0.401409	-0.0402851	-0.0418828	-0.785057	-0.571596	-0.902873	0.343652	-0.312697	0.117865	0.167734	-0.0590091	-0.481085	-0.141484	0.27173	-0.486178	-0.257261	0.00228008	0.0768824	0.353912	-0.431837	-0.403374	-0.403613	-0.188627	-0.674958	-0.316579	-0.275744	-0.148297	-0.128868	0.156764	0.0744447	-0.202137	-0.088832	0.330428	-0.320778	-0.481075	0.28674	-0.199414	-0.874934	-0.0641219	-0.534772	-0.302997	0.0289242	-0.242536	-0.361362	0.165861	0.208008
AOC1	-1.8687	-2.13911	-2.76323	-3.24355	-3.06425	-3.27017	-3.30157	-3.2207	-3.18666	-3.22958	-0.190963	-2.16382	-2.25837	-2.2337	-2.12906	-2.23386	-2.72335	-2.89998	-2.41039	-2.03343	-3.27637	-3.20891	-3.141	-3.23447	-3.27214	-1.15077	-3.16473	-3.2401	-1.72919	-3.21045	-2.56859	-3.16388	-2.89923	-3.18606	-2.78276	-2.11305	-3.03032	-3.09721	-3.26101	-3.23144	-3.29863	-3.229	-3.02999	-2.33374	-3.26307	-2.12316	-0.621593	-2.63186	-2.64135
HECW1	-1.91699	-2.24139	-2.41862	-2.40914	-2.6754	-2.48348	-2.8701	-1.96315	-2.22059	-2.54775	-0.82768	-1.95673	-1.52031	-1.25764	-1.90154	-1.45205	-1.38265	-1.84399	-1.81914	-0.640354	-2.49559	-2.33991	-2.17043	-1.96498	-1.68707	-2.0804	-2.53465	-2.56291	-1.48419	-2.7013	-1.54411	-2.43002	-2.5899	-0.694606	-2.05133	-0.919716	-2.27179	-2.6148	-2.47693	-0.526735	-2.48993	-1.58336	-1.67602	-1.58937	-2.56952	-2.15481	-1.26336	-2.10486	-2.02715
MAD1L1	-0.329975	-0.50776	-0.691254	0.200616	-0.177	-0.306307	-0.307287	-0.735133	-0.724972	-0.294416	0.359639	-0.611445	-0.045836	-0.194767	-0.807089	0.128528	1.38486	-0.470759	-0.0738884	-0.550632	-0.772435	-0.785537	-0.2638	1.18066	-0.727464	-0.469878	-0.457896	0.218666	-0.046478	0.282556	0.470904	-0.45888	-0.733838	0.906568	-0.756468	-0.390612	-0.0833467	-0.201488	-0.300692	0.260278	-0.233623	0.292503	0.00740979	-0.0576533	-0.945727	-0.0839427	-0.482081	-0.195861	0.153907
LASP1	-0.158197	-0.0768631	-0.319539	-0.474197	-0.223808	-1.16835	-1.07767	0.440894	-0.326534	-0.0651834	0.13698	-0.449245	-0.382968	-0.0849421	-0.554168	0.313668	-0.0351769	-0.60284	-0.589401	0.112275	0.362705	0.288992	-0.51958	0.0131719	-0.708897	-0.451305	-0.838582	-0.285997	-0.991525	0.0840662	-0.160311	-0.294857	-0.273349	0.185321	-0.171667	0.595489	0.67781	0.33165	-0.336677	-0.323987	-0.458207	-0.150733	0.371765	-0.728247	-0.353886	-0.293363	-0.0186618	-0.0521268	0.0580531
SNX11	-0.148204	-0.518765	-0.760004	0.0318646	-0.0486392	-0.43365	-0.274218	-0.272556	-0.0923747	-0.291084	-0.0873495	-0.146163	-0.156597	0.0268839	-0.298808	0.0728678	0.0620523	0.0359808	0.0336698	-0.331447	-0.00556945	-0.272445	0.134376	-0.145162	-0.374665	-0.288844	-0.404053	-0.292439	-0.0968714	0.255246	0.229164	-0.486976	-0.391052	-0.0971779	-0.0906853	-0.124777	-0.0426199	0.159238	-0.0876065	-0.159195	-0.302737	0.0286655	-0.025645	0.00823614	-0.266368	-0.395506	-0.236964	-0.272609	0.00716583
TMEM176A	-0.102382	-0.043363	-0.776063	-0.697777	-0.865118	-0.482211	-1.11338	-0.501542	-0.650935	-0.750364	0.0617544	-0.491682	-0.749365	-0.589628	-0.682419	0.0487051	-0.458754	-0.845138	-0.536116	-0.603177	-0.813756	-0.293276	-1.01526	-0.592107	-0.680588	-0.256998	-1.07017	-1.0509	-1.08523	-0.352019	-0.925482	-0.725272	-0.661442	-0.447292	-0.958891	0.85597	0.266148	0.0884056	-1.50873	-1.08072	-1.17224	-1.08111	0.70127	-1.20028	-1.2087	-0.619058	-0.195934	-0.523184	-0.468357
M6PR	-0.352261	-0.54106	-0.160399	-0.615484	-0.328404	-0.316501	-0.699083	0.156436	-0.247589	-0.189685	0.282825	-0.316203	-0.0922959	-0.0177008	-0.228231	0.0229469	-0.710536	0.103565	-0.0539297	-0.112101	-0.14522	-0.0238616	-0.742333	-0.387141	-0.319698	0.126819	-0.0704366	-0.310265	-0.243523	-0.233613	0.0992888	-0.309048	-0.432245	-0.439737	-0.271599	0.33643	-0.0448286	-0.204709	-0.283575	-0.24626	-0.16127	0.220666	-0.477059	-0.177859	-0.300731	-0.209857	-0.895103	-0.596032	-0.212793
KLHL13	-0.241653	-0.852741	-0.950016	-0.958652	-0.387936	-0.87004	-0.911477	-1.02539	-0.74876	-0.410933	0.164983	-0.161485	0.0348564	0.283312	0.112787	0.149388	-0.453874	-1.05726	-0.15842	-0.374421	-1.1731	-0.0154812	-0.42988	-0.786767	-0.246472	-0.221319	-0.454044	-0.990401	-1.04482	-0.664018	-0.635088	-0.949161	-0.654604	-0.506605	-0.621048	0.773177	-0.852743	-0.195497	0.134503	-0.527198	-0.67603	-1.40821	-0.0030943	-1.22047	-1.27584	0.0486987	-0.110352	-0.670951	-0.845086
CYP26B1	-0.404641	-0.359938	-0.768958	-0.127776	-0.0137749	-0.662572	-0.428192	-1.22181	-1.15702	1.25224	-0.0773935	-0.483691	-0.551966	0.0452205	0.636532	-0.874858	-0.529691	-1.06018	-0.674399	0.664788	-0.694867	0.364899	-0.504205	-1.01359	-0.682072	-0.853744	-0.0598059	-0.0803725	-0.306531	0.683276	-0.72372	-1.32092	-1.38534	-1.49676	-0.14726	0.854558	-0.752531	-0.912299	-0.740068	0.0122166	-0.281833	0.264734	0.306078	-0.451187	-0.96371	0.628054	-0.841597	-0.394841	-0.51896
ICA1	0.332217	0.34204	0.311834	0.567248	0.653625	0.473556	0.505785	0.375788	0.564246	-0.041992	0.0586248	0.401914	0.158371	0.144538	0.355165	0.149697	0.575144	0.418313	0.139775	0.629428	1.3673	0.368838	0.414911	0.688953	1.00882	0.458286	0.706929	0.916446	0.632883	0.634706	0.480294	0.611734	0.510903	0.743038	0.706256	-0.61152	0.30882	0.429734	0.885304	0.439658	0.126182	0.764239	-1.16008	0.122437	0.710585	0.172046	0.447512	0.347922	-0.163806
DBNDD1	0.984016	0.91185	1.38742	1.53639	1.45815	2.00816	1.98564	0.507636	0.847945	1.26802	-0.525869	1.20605	1.08156	0.175726	0.596333	0.494824	1.5122	0.0248532	0.704607	0.740698	0.618991	0.358192	1.0304	1.53481	0.268512	0.585242	1.45832	1.31265	0.757042	1.3078	0.739198	1.57068	1.188	1.27202	1.51642	-0.420939	1.67472	1.52527	1.51113	1.12857	1.18563	0.894998	-0.3854	0.689134	0.980287	0.178818	1.37207	1.33687	0.0879984
ALS2	0.0921145	-0.0650224	0.18823	0.0909394	-0.0197722	0.0791235	0.238093	0.387883	0.418453	-0.307457	-0.420366	0.0817323	0.0832081	0.0662826	0.202368	-0.169482	-0.251584	0.0401442	-0.110285	-0.0256834	0.294796	0.078068	0.123835	0.154257	0.416509	-0.0314571	-0.287225	0.319775	0.0379714	0.246078	0.131776	5.99176e-05	0.401393	0.0505752	-0.633036	0.0587361	0.10882	-0.24347	-1.27124	-0.0284621	-0.110387	0.103143	0.585621	0.191332	0.189639	0.0405174	0.125541	0.136979	0.208134
CASP10	0.0324814	-0.283299	-0.670974	-0.00681123	0.677796	-0.560581	-1.0572	-0.613591	-0.529447	-0.397892	0.264552	-0.509883	-0.384337	-0.523448	-0.249969	0.556669	0.0504364	-0.222969	0.146121	0.0183856	-0.362928	0.0484038	-0.493892	-0.846104	-0.654219	-0.239977	-0.87212	-0.811476	-1.02327	0.571173	-0.0318101	-0.703838	-0.685652	-0.653353	-0.721113	0.634073	1.41215	0.983844	-0.0865658	-0.775482	-0.447931	-0.616687	0.471514	-0.896743	-1.1088	-0.356932	-0.541617	-0.0708621	-0.229455
CFLAR	-0.522403	-0.405956	-0.15414	-0.669279	0.300261	-1.34796	-0.645721	-0.0301154	-0.0625603	-0.0730016	0.280714	-0.458939	-0.361065	0.171605	0.0985294	-0.387541	-0.29817	-0.667893	-0.625303	-0.454593	-0.424222	0.185226	-1.45875	-0.971017	-0.953606	-0.132024	-0.957422	-0.676991	0.0321015	-1.1884	-0.68074	-0.441651	-1.35786	0.299903	-0.561791	-0.417804	-1.39958	-1.04969	-1.14346	-0.738624	-0.372475	-1.10722	-0.0375416	-0.162255	-0.734552	-0.168744	-0.721176	-0.86596	-0.76994
TFPI	0.0469556	0.799935	1.46206	-0.507571	-0.947763	0.23838	-0.615437	-0.275261	-0.894108	0.101112	-0.0509797	-0.0610063	-0.325872	0.0961736	-0.506206	-0.0934152	-0.62559	-0.648883	-0.407687	-0.604089	-0.277092	1.33669	0.354041	-0.656534	-0.110402	-0.497365	-0.588281	-0.310159	-1.26927	-0.517725	-0.821716	-0.799658	-0.24812	-0.477689	-0.723725	0.582077	-0.230456	0.849148	-1.40122	-0.442633	-0.0802543	-0.7505	1.11853	-0.433367	-0.775752	-0.213153	1.81296	-0.860961	0.138277
NDUFAF7	0.0200366	-0.0593689	0.177177	-0.017752	0.0687264	0.0956244	0.0253199	0.151922	0.151074	0.0771285	0.100339	0.0383141	0.161405	0.0263168	0.0130678	-0.0890328	-0.338359	-0.0665813	0.0593229	-0.117418	-0.0581425	-0.107121	-0.0423857	0.0332417	0.16072	0.167702	0.0812331	-0.256046	0.218549	-0.481067	-0.107846	0.00595256	-0.0605892	-0.377999	-0.716832	0.135767	-0.390024	-0.488918	0.0724776	-0.236162	-0.0385204	-0.462733	0.256561	-0.085005	-0.0417706	-0.128153	-0.326101	-0.0158198	0.0853333
RBM5	-0.0425322	0.00893298	0.215977	-0.17985	-0.083363	0.177396	0.0713363	-0.87137	-0.40039	-0.200232	-0.200983	0.0151108	-0.0355894	0.0648197	0.0942411	-0.0529376	-0.205386	-0.191324	0.0351223	-0.0354656	0.17206	-0.24772	0.319192	-0.352775	0.146365	-0.0749289	0.145235	-0.818389	0.182202	0.189987	0.00725895	0.032973	0.14621	0.0639203	-0.193375	-0.115103	-0.37006	-0.279446	-0.319884	0.0809862	0.128601	-0.291327	0.0663517	0.191043	0.0640717	0.0256061	-0.392365	-0.588945	0.103589
SLC7A2	-0.264955	0.265305	0.392249	0.467202	0.724954	0.0170432	0.552826	-0.964407	-1.53985	0.16125	-1.00222	0.207323	0.0828106	-0.155743	0.0182443	-0.124813	-1.31919	-0.81317	-0.0684437	-0.19535	-0.566803	-0.143321	-0.0334697	-1.52167	-0.61991	-0.636213	0.124297	0.168666	0.0411098	0.0512125	-0.028802	-0.533451	-0.0456951	0.346461	0.0732706	-0.370972	-1.05562	-1.11816	0.141301	0.0903283	0.619526	-0.490322	-0.97421	-0.0489899	-0.376552	-0.282695	-0.286618	-0.28307	-0.0883217
ARF5	-0.117224	-0.046319	0.164134	0.246033	0.26103	0.861078	0.731496	0.229665	0.380619	0.0828354	-0.194927	-0.0655572	0.010238	-0.0245746	-0.0466403	-0.00627734	-0.181097	-0.1041	-0.155023	0.156772	0.218353	-0.724094	0.228448	-0.116793	-0.683383	-0.437017	0.176641	-0.111825	0.063154	-0.0662282	-0.0852223	0.268656	0.202579	-0.0112829	-0.0365564	-0.268994	0.0235076	-0.126432	0.161692	-0.0272636	0.440951	0.231007	-0.354523	0.193961	0.222145	0.0914711	0.300389	0.306336	0.0833636
PLXND1	0.724201	0.355033	-0.0976872	0.179983	-0.177691	0.0811498	-0.114179	0.688883	-0.141388	-0.247087	0.236253	-0.190008	-0.21689	-0.102439	-0.302041	0.129559	-0.135706	-0.55026	-0.0914986	0.108938	0.171051	0.810059	-0.302981	-0.676733	0.0659291	-0.255797	-0.502724	-0.458651	-0.859048	0.00246502	-0.52828	-0.517402	-0.264117	-0.093913	-0.906306	1.32936	0.200402	0.11062	-0.847114	-0.549795	-0.0905925	-0.672895	1.01256	-0.328857	-0.730696	-0.216125	0.124538	-0.160362	0.413404
AK2	0.328039	0.286947	0.45537	0.0626171	0.10232	0.321245	-0.0546808	0.0446911	0.239711	0.191388	0.020864	0.433559	0.00386257	0.0221116	0.220901	0.0561233	0.203781	0.411229	0.151007	0.0954799	0.297531	-0.159821	-0.220104	0.206742	0.217143	0.290821	0.423058	0.243915	0.423159	0.276607	0.343553	0.377892	0.396501	0.260588	0.28676	-0.264902	0.385853	0.13216	0.449842	0.320763	0.194926	0.61246	-0.889628	0.179047	0.431154	0.00647379	-0.0671874	0.0622844	-0.175061
CD38	-2.48478	-1.37937	-2.15982	-0.231677	-0.266341	-1.97312	-0.732158	-3.72404	-3.52001	-2.01534	-0.168786	-2.21014	-0.835067	-0.885561	-1.96885	-1.57125	0.14343	-1.11682	-1.95766	-0.596184	-3.15215	-3.34997	-1.83873	-0.113567	-3.38858	-2.0858	-2.56852	-0.26369	-0.934541	-0.655254	-1.03427	-1.79831	-2.19687	-1.20876	-1.43927	-1.27983	-3.19521	-3.15169	-0.851106	-0.429578	-3.81998	-0.947771	-1.38531	-0.382221	-1.66544	-0.541645	-1.25928	-1.09736	-1.20614
FKBP4	-0.271441	-0.26203	-0.0986066	0.457203	0.454917	0.124692	0.0824875	-0.804557	-0.0615371	1.02721	-0.217053	0.124145	0.121976	-0.138973	0.0194678	-0.21434	0.203967	0.412457	0.186731	-0.213824	-0.25585	-0.692771	-0.267096	0.474824	1.31785	-0.0161408	-0.0824802	0.248387	-0.0462511	0.387018	0.308336	0.328028	0.0392427	0.0787635	-0.0629589	-0.0577923	0.333887	0.219471	0.144497	0.347323	-0.309703	0.164532	-1.17646	-0.272217	0.258425	-0.510202	-0.211481	0.156337	-0.25477
KDM1A	-0.130582	0.374863	0.630975	0.265005	0.558469	0.335885	0.455099	0.565495	0.574328	-0.200334	-0.126784	0.334571	0.176951	0.120879	0.369577	0.0102234	0.0751847	0.165858	0.21409	0.137122	0.359214	-0.13425	0.584401	0.092354	0.311927	0.323885	0.712159	0.268338	0.449896	0.370613	0.14323	0.448284	0.427103	0.243336	0.765523	-0.167031	0.65663	0.408871	0.284838	0.294202	0.163204	0.128692	-0.0852417	0.319063	0.482717	0.0820116	0.176559	0.244484	0.000110838
RBM6	-0.226145	0.0806773	0.107591	0.243431	0.311778	0.0590414	0.293094	-0.468776	-0.329302	-0.208767	-0.110592	-0.226579	-0.216259	-0.00992642	0.132757	-0.274181	-0.0743654	0.213145	0.235932	0.0430512	0.420619	-0.0438332	0.598385	-0.215152	0.180527	-0.13736	0.111123	-0.523163	0.145446	1.0222	0.312723	0.508765	0.31138	0.377091	-0.066481	0.267268	-0.246607	-0.0930673	-0.109892	-0.0226831	0.0814826	-0.553202	0.700198	0.353982	0.1228	0.0528364	-0.71367	-0.913761	0.364407
CAMKK1	0.430173	0.810959	0.430449	0.729654	0.577477	0.581339	0.231935	0.842877	0.882425	-0.153403	0.701323	0.247975	0.320565	-0.109582	0.693954	0.510482	1.03156	1.12965	1.15354	0.487946	0.800602	0.928895	0.330512	0.286927	0.139426	-0.0342386	0.10967	-0.227472	-0.109688	0.351364	-0.0694752	0.15225	0.536262	0.58788	0.0542509	0.660199	0.336558	0.538626	1.1676	0.506267	0.52717	-0.146825	1.25513	0.303994	0.727593	0.53112	0.070629	0.209038	0.582552
RECQL	0.0257129	-0.57871	-0.18243	-0.231205	0.170937	0.0235912	-0.29436	0.349219	-0.00241353	-0.00764697	0.24699	-0.0458331	-0.0628383	-0.355042	-0.408908	-0.0221253	-0.484657	-0.109043	-0.0531137	0.245291	-0.0204151	0.496155	0.0802555	-0.284453	0.0163553	-0.0309028	-0.132476	-0.261705	-0.299871	-0.473273	-0.528521	-0.394611	-0.103431	-0.424907	-0.239673	0.602297	0.0333446	-0.0475854	-0.21383	-0.209955	-0.052612	-0.329306	0.400335	-0.363964	-0.592706	-0.016049	-0.435351	-0.59783	0.224985
CCDC132	-0.0355126	0.193299	0.142173	-0.00273077	0.312117	0.814773	0.753242	0.869212	0.335287	0.159307	0.039587	0.185555	-0.0211511	0.246581	0.0880087	-0.081072	0.185524	0.0863978	-0.14448	0.134118	0.113383	0.0199512	0.237698	0.0971284	0.0818004	-0.156769	0.0678865	0.00503093	-0.0422376	-0.059671	0.0708063	0.161909	0.102352	-0.544295	0.178007	0.0661519	-0.228064	-0.383113	1.10563	0.0303636	-0.138567	0.339607	-0.0174903	0.143336	0.210902	-0.00883735	0.232806	-0.247193	-0.25955
HSPB6	-0.189186	-1.00784	-0.946004	0.162687	-1.68119	-1.07045	-1.48246	-0.830182	-1.9332	1.58232	-0.50989	-0.342888	-0.15344	0.0285162	-0.544385	-0.486816	-0.492968	-1.33408	-0.0314414	-1.353	-1.21097	0.235351	-0.896048	-1.33095	-1.57935	-1.64029	-0.942227	0.195781	-1.28786	-1.38676	-0.959311	-1.17268	-1.47199	-0.199166	-1.22566	0.363903	-1.7105	-1.444	-1.62752	0.177745	-0.709868	1.57439	0.94644	-0.705564	-1.4186	0.12582	-0.561325	0.440165	0.0565822
ARHGAP33	-0.344107	0.387536	0.195396	-0.84567	-0.341488	0.0906236	0.143126	0.174711	0.65178	-0.213677	-0.314077	0.00636239	-0.154249	0.0498268	-0.330311	-0.306848	-0.049339	-0.139361	-0.06872	-0.151801	0.244177	-0.382602	-0.20063	-0.643995	0.159524	0.53975	-0.0740824	-0.135351	-0.250635	0.0775256	0.0584619	-0.11215	-0.0847793	-0.439315	-0.322794	0.00659922	-0.556795	-0.375626	-0.396364	-0.277117	-0.299701	-0.629434	0.507657	-0.428443	0.0807476	0.348291	-0.00397781	-0.195625	0.0198224
NDUFAB1	0.328613	0.0748744	0.104497	0.121324	-0.0909878	0.330368	0.281647	-0.107465	0.127606	0.357988	0.0625093	0.182579	0.0944029	-0.0763462	0.0418598	0.0826103	0.280799	0.389452	0.290298	0.0475162	0.0692162	0.10861	0.633529	0.430566	0.179947	0.176583	0.500472	0.340239	0.118018	-0.0723925	-0.0592115	0.221579	0.0706126	0.355129	0.351223	-0.412892	0.292796	0.0459462	0.449586	0.324895	0.377913	0.857555	-0.39476	0.134837	0.454751	0.115872	0.218171	0.176451	0.168028
PDK4	-1.89132	-2.03494	-1.67008	-2.19994	-2.19146	-1.43788	-2.04198	-1.88749	-0.408251	-0.750348	-0.179989	-1.27091	-0.302493	-1.34731	-1.02954	-0.50864	-1.971	-0.764603	-1.10188	-1.81731	-2.28702	-0.889283	-1.22756	-1.91045	0.261727	-0.0519159	-1.10345	-2.22136	-1.29744	-0.724468	-0.503549	-0.736909	-0.92047	-0.485209	-1.45901	-0.542334	-2.03684	-2.0487	-1.87253	-1.97392	-1.80925	-2.00338	-1.92612	-1.39307	-1.05389	-0.521773	-0.414538	-1.37725	-1.57057
ZMYND10	0.496237	2.09019	0.764277	0.924709	1.33873	0.252023	0.521443	-0.330869	0.543994	0.0140542	-0.337858	0.327105	0.488761	0.358091	0.54176	-0.50109	1.09017	-0.261513	-0.0129054	-0.247273	2.5631	-0.735986	0.100797	1.58397	1.8527	0.610755	-0.614126	-0.24835	0.207105	0.162766	-0.197208	0.611021	0.114845	-0.156463	-0.0360005	0.0755826	1.547	0.785437	0.852104	0.331164	-0.184844	0.264557	-0.14047	-0.466928	0.215405	-0.056671	-0.448593	0.0448791	0.0010651
ARX	0.455333	0.731378	0.106844	1.13018	1.91889	0.26237	0.432342	0.996571	1.19981	0.228222	1.15332	-0.0519056	-0.0345168	-0.0340272	0.28596	0.0940142	-0.0538904	0.244137	0.436325	1.41467	0.396746	0.657055	0.381224	0.694643	0.398507	1.00059	0.960045	0.397813	0.11884	0.144105	0.103209	0.834243	0.479748	-0.0264032	0.48464	0.00778313	1.13894	1.54054	1.85788	0.408739	0.201474	0.277195	0.00955488	0.39242	1.38775	0.867884	0.299634	0.353242	0.0127395
SLC25A13	0.335973	0.477799	0.424246	0.38141	0.560693	0.931863	1.04994	0.323649	0.829205	-0.507553	0.166557	0.259363	-0.138816	0.0748203	0.619171	-0.208171	0.109166	0.434411	0.373934	-0.0129399	0.336173	-0.135669	0.201155	0.812414	0.488843	0.520018	0.687534	-0.163642	0.471457	0.318767	0.0109568	0.474331	0.516932	0.255172	0.46246	-0.0303139	0.333657	0.375048	0.499548	-0.0432376	0.114403	0.351982	-0.739779	0.339284	0.696777	0.0138144	0.440349	0.406637	0.194912
ST7	0.32177	0.557429	-0.299309	-0.333291	-0.578802	0.246609	0.415959	0.528605	0.616622	0.351718	0.0287665	0.171974	0.144066	-0.108916	-0.00449784	-0.0548095	0.176354	0.848582	0.155831	0.602902	0.72363	-0.0422796	-0.350303	0.627516	-0.387774	-0.706789	0.236299	0.399644	0.125192	0.3194	0.0983954	0.102623	0.240236	0.287434	0.140512	0.220265	0.69095	0.728104	0.303487	0.614341	0.400429	0.711921	-0.45282	0.188816	0.423268	0.095754	0.236634	-0.267837	-0.324646
CDC27	-0.177435	-0.168802	-0.224782	-0.167467	0.013311	-0.301567	0.106168	-0.242265	-0.17036	-0.242265	-0.154254	-0.135789	-0.167125	-0.168724	-0.070425	-0.20549	-0.0313034	-0.0975617	-0.164478	-0.400564	-0.419542	0.198738	0.229723	0.0768173	-0.0240514	-0.488485	-0.348663	-0.180528	-0.141221	-0.134823	-0.115811	-0.339769	-0.396231	-0.23547	-0.20198	0.484843	-0.322989	0.0534749	-0.162139	-0.245571	0.169566	-0.38971	0.424475	-0.307768	-0.274495	-0.20875	-0.0200341	0.0645943	0.0562834
HCCS	0.342442	0.129606	0.0402723	-0.351475	-0.443961	0.188322	-0.239151	-0.285935	0.0318805	0.139483	0.161405	0.153904	0.0432689	0.164695	-0.138884	0.0339657	0.151824	0.347956	0.172112	-0.366018	0.0964948	0.451111	-0.341633	-0.0297837	0.209239	0.576668	0.209884	-0.106957	0.151892	-0.235238	0.220568	0.115712	-0.0818094	0.0629171	0.189864	0.00453092	0.0346599	-0.409537	-0.0238051	-0.218302	0.122211	0.678593	-0.962202	0.181794	0.286932	-0.352126	0.632172	0.84427	-0.304863
DVL2	-0.42575	-0.525353	-0.349446	-0.214969	-0.10977	-0.848466	-0.280574	-0.22813	-0.0715656	-0.113194	-0.0639438	-0.208253	-0.124719	-0.030692	-0.216609	-0.131596	-0.386537	-0.157503	-0.434844	-0.115766	-0.860688	-0.209874	-0.673917	-0.259106	-0.18717	-0.0638662	-0.0978505	-0.333991	-0.376864	-0.106963	-0.14352	-0.109694	-0.179467	-0.194503	-0.212477	-0.0776011	-0.0799031	-0.126105	-0.352539	-0.355647	-0.253379	-0.432407	-0.120374	-0.26081	-0.721503	-0.218351	-0.570096	-0.839147	-0.129058
PRSS22	-0.816111	-0.77416	-0.67263	-1.64668	-1.2272	-2.05744	-2.15481	-0.210821	-0.567816	-0.831671	0.370292	-1.08824	-0.730683	-0.688107	-1.15229	0.479259	-0.439114	0.0501184	-0.830391	0.2992	-0.00999016	-0.619638	-0.976952	-0.0027622	-0.470103	0.173277	-0.969821	-0.96091	-1.60814	-0.401973	0.467309	-0.976879	-0.698175	-0.646273	-1.21241	-0.260283	-0.116195	-0.351904	-0.481586	-1.44675	-2.96462	-0.0926282	-0.900795	-0.917465	-0.965757	-0.7469	-0.66831	0.331936	-1.31301
UPF1	-0.229584	0.0556637	0.162136	0.0516309	-0.0963196	0.0415376	0.327022	0.0288125	0.101528	-0.0416555	-0.212978	0.30832	-0.121107	-0.0950819	-0.0527774	0.0681445	0.0275678	0.173256	0.138242	-0.151617	0.0721086	-0.399428	-0.115865	0.364632	-0.103956	-0.051394	0.26988	0.322784	-0.079536	0.494882	0.308003	0.0238851	0.040381	0.242277	-0.0375244	-0.217915	-0.00379996	-0.195277	-0.0960117	0.295598	-0.130573	0.276403	-0.34985	-0.197777	0.181284	-0.216726	0.134529	0.116475	0.147671
SKAP2	0.209523	0.341116	0.310457	0.0170645	0.0247244	0.90371	1.40384	0.400999	-0.911861	0.437807	0.031455	0.550101	0.0822952	-0.453057	0.205116	0.26714	-0.0938811	0.678484	-0.132617	0.658617	0.63745	0.320579	0.0166938	0.547731	-0.00361195	0.24497	0.915944	0.784582	0.231798	-0.176107	0.460819	0.614474	0.259566	0.555132	0.288405	0.515868	0.427912	0.11326	0.871372	0.828653	0.853065	1.12729	-0.0309989	0.297304	0.4139	-0.193038	-0.128001	-0.248012	-0.0829975
SLC25A5	1.20148	0.520899	0.517529	-0.0215747	0.0440458	0.928752	0.465534	0.59227	1.11069	-0.135506	0.370412	0.48435	0.375827	-0.00413374	0.568646	0.349239	0.441821	0.613239	0.737091	0.24251	1.0906	0.129924	-0.297887	0.362713	0.540537	0.509331	1.16426	-0.105491	0.342688	-0.00718638	0.238132	0.470301	0.596829	0.5419	0.829436	0.260563	0.159705	0.0715481	0.625154	0.389844	0.627787	0.688544	-0.550152	-0.00647683	0.644168	0.247045	0.056311	-0.00464868	-0.0344856
CCDC109B	0.743469	-0.0362258	-0.632027	0.287692	-0.187852	0.582879	-1.10874	0.381454	-0.682512	-0.627344	0.567684	0.155684	-0.468386	-0.238335	-0.29993	-0.189243	-0.230764	0.200589	0.4217	0.0259278	-0.150027	0.0426045	-1.12391	0.109419	-0.484569	-0.0759657	-0.784028	-0.724351	-0.477011	-0.0829945	-0.020019	-0.65916	0.315946	-0.597921	-0.363997	1.15143	0.83872	0.941307	-0.640852	-0.199577	-0.40955	-0.705069	1.36188	-0.282885	-0.581527	-0.552581	0.0519839	-0.135873	1.08788
HOXA11	0.805534	0.0290799	-0.0948089	-0.478049	-0.504531	0.183156	-0.757215	0.895991	0.0693515	0.389742	-0.00987798	-0.165813	0.306542	0.394473	0.493812	-0.29727	0.196056	-0.427227	0.113423	0.395288	0.530805	-0.126521	-0.148935	-0.430715	0.148495	0.152688	-0.198522	0.042923	-0.090883	-0.00666331	-0.789833	-0.0589576	-0.67011	-0.151863	0.469387	0.188653	1.29911	1.67587	0.67895	-0.0407828	-0.254707	-0.246375	0.65895	-0.0270025	-0.323569	0.182905	0.246744	-0.700393	0.0966734
POLR2J	-0.197873	-0.291082	-0.270162	0.0913447	0.0977603	0.160898	0.579379	0.231325	-0.0730662	0.163155	-0.0473535	-0.210747	-0.211051	-0.23413	-0.288593	-0.0767346	-0.1658	-0.111607	-0.0434126	0.180151	0.0555596	-0.441705	0.179987	0.170368	-0.238459	-0.0717116	0.00143003	0.0568919	-0.200633	0.0733908	-0.106597	0.163601	0.150939	-0.0890941	-0.120502	-0.383449	0.111458	0.0539441	0.198838	0.154554	-0.066312	0.186463	-0.176354	-0.00179114	0.265557	0.0183991	0.228871	0.282544	0.133543
DHX33	0.163503	-0.040717	0.506059	-0.0289053	0.29432	-0.227086	0.292558	-0.0551542	0.476829	-0.180196	-0.163695	0.126369	-0.0425758	-0.190672	0.192453	-0.363456	0.371978	0.0550947	-0.228275	-0.128834	-0.542546	-0.188248	-0.3136	-0.00381268	0.441239	-0.123631	0.288881	-0.00893024	0.20099	0.209524	0.219051	0.0832349	0.429001	-0.0526651	0.565368	-0.098099	0.488861	0.267536	0.306372	0.412462	0.466622	0.113508	0.208798	0.0261016	0.0754983	-0.00740796	0.482201	0.623558	0.185739
MEOX1	1.74042	0.44904	0.451168	1.49775	-0.246595	1.67734	-0.284434	0.102344	-0.324635	0.519227	0.594576	1.11581	0.639064	0.254936	0.498942	0.571265	1.17874	0.304469	1.00459	0.170972	0.851756	1.78804	0.431486	0.157148	0.781886	0.548432	0.718838	0.838807	0.284317	-0.176872	0.578074	0.0195257	-0.015515	1.0767	-0.0171552	1.54303	0.962201	1.13395	-0.347104	1.1214	1.13545	1.02221	0.718908	-0.799229	-0.500977	-0.348345	0.602271	1.07468	0.436958
THSD7A	-0.0733199	0.474463	0.67021	-0.358202	-0.593957	2.01858	2.98723	-0.595671	0.789825	-0.082948	-0.332815	0.481434	0.16895	0.352823	0.130396	0.21182	-0.838475	2.52201	-0.563056	-0.783595	-0.63123	0.832188	0.479642	-0.693706	0.870381	1.7477	0.723517	-0.97026	0.499678	-0.149912	-0.419888	0.626529	-0.11682	-0.46648	-0.1141	0.392619	-0.569999	-0.0649381	-1.06511	-0.905052	0.269343	-0.922311	1.11649	1.19643	-0.854884	-0.311952	0.781184	1.24133	0.356077
LIG3	-0.142186	-0.180787	0.65085	0.3784	0.351563	0.104169	-0.0978531	0.176924	0.355355	0.254947	-0.325264	0.235227	0.233122	0.298677	0.307466	-0.105458	0.0332637	0.494565	0.199808	-0.180915	0.0746366	-0.169779	-0.301438	0.471303	0.190413	0.190789	0.518044	0.880124	0.631508	0.674091	0.457158	0.418582	0.250176	0.52759	0.300365	-0.683192	0.678457	0.784385	0.515271	0.784366	0.234648	0.490658	-1.12808	0.44503	0.391029	-0.0439857	0.340953	0.101389	-0.307304
RPAP3	0.237164	-0.0251378	-0.107292	-0.28336	0.0021955	0.163635	-0.197267	0.0786561	0.182249	-0.14494	0.159002	0.230577	0.263591	0.211428	0.347826	-0.0597999	-0.108456	0.259593	0.0147571	0.054089	-0.13171	0.219135	-0.185243	0.0390903	0.135531	0.0740599	0.348548	-0.0293459	0.425597	-0.0991134	0.164721	0.0895861	-0.0813532	0.0568698	0.0993088	0.0149908	0.324998	0.0230473	0.229398	-0.110202	-0.176796	0.24687	-0.547216	0.271069	0.225303	-0.0102372	0.0418845	0.199195	-0.0927051
ACSM3	-0.0564777	-0.317496	0.116667	0.0601174	-0.114367	0.984249	0.836465	-0.469175	-0.240166	0.167834	-0.0722627	0.512146	0.089947	0.0525697	0.197592	-0.134881	1.01971	0.668205	-0.129436	0.236452	0.0543812	-0.185227	-0.762521	-0.99957	1.00895	0.705632	0.497751	0.832125	-0.0553791	0.651357	0.289217	-0.226526	0.320558	-0.393494	0.581031	-0.536794	0.707236	0.112979	0.187962	0.515508	0.0027296	0.0312285	-1.07334	0.700452	1.30786	-0.247949	-0.30011	-0.111488	-0.501117
CIAPIN1	0.285136	0.0795399	0.388802	0.0980317	0.238761	0.322543	0.0293088	0.0754152	0.663127	-0.208383	-0.179978	0.332607	0.192182	0.180583	0.19025	0.00919714	0.239319	-0.0984958	0.259331	0.0866004	-0.600305	-0.185472	0.0649473	0.164636	-0.355723	0.279372	0.475473	0.217866	0.252407	-0.00540831	0.192296	0.20558	0.0133253	0.187633	0.254426	-0.540108	0.454933	0.216916	0.2474	0.0349943	0.323922	0.391638	-0.562545	0.363895	0.475172	0.122059	0.187425	0.3259	0.150589
SPPL2B	-0.043795	0.189463	0.26641	0.306315	0.0225426	-0.00275024	0.277266	0.395878	0.25703	0.129584	-0.0875778	0.0325963	-0.0976653	-0.0372544	0.0109371	-0.0263376	0.200251	-0.172957	0.0169247	-0.1217	0.499964	-0.205237	0.0243077	-0.166946	-0.0201836	-0.211468	-0.07523	0.0180152	-0.120717	0.553185	0.362141	0.416876	0.18515	0.16953	0.436206	-0.0973114	0.913776	0.783931	0.0202532	0.127148	0.275742	-0.144082	0.276789	0.307468	0.305436	0.125227	0.68766	0.573406	0.160245
FAM214B	-0.158362	0.580806	0.267057	0.872559	0.257166	0.834364	0.799311	-0.0832009	0.120243	-0.0655251	-0.0995448	-0.230519	-0.212871	-0.175293	-0.230947	0.03256	0.265653	-0.0768537	-0.438074	0.319186	-0.0471462	0.624525	0.261945	0.217553	0.0134987	-0.0692856	-0.386363	-0.0584697	-0.281414	-0.45374	-0.412037	0.556308	0.505745	-0.216141	0.269229	0.294286	-0.141947	-0.372808	0.0163762	-0.217675	0.697803	0.0444141	0.612117	0.181854	-0.0405959	0.349246	-0.0198536	-0.353558	0.31616
COPZ2	-0.138477	-0.82271	-0.8921	-0.379181	-1.53594	-0.887532	-1.81613	-0.136452	-1.70927	-0.145165	0.262442	-0.283235	-0.0269252	-0.0141308	-0.284272	0.139509	-0.613533	-1.21885	-0.166792	-0.883293	-0.737911	0.495484	-0.681758	-1.20548	-0.726841	-1.09838	-0.827947	-1.08635	-1.11575	-1.59359	-1.24429	-0.853609	-1.08363	-0.451102	-0.464185	0.76767	-1.24908	-0.623834	-0.604737	-1.00554	-0.998987	-0.833782	0.389021	-0.695431	-1.42417	-0.0924486	-0.604864	-0.431881	0.0546165
PRKAR2B	-0.25995	-0.230899	-0.453787	-0.252665	0.00542944	-0.227658	0.852529	-0.40936	0.0810251	0.333895	-0.0281391	0.084831	-0.464706	-0.161475	-0.72434	0.14037	-0.828656	-1.0543	-0.611966	-0.350162	-0.941017	-0.485241	0.159896	0.343937	-0.0348825	-0.219762	-1.36835	-0.993402	-0.390497	-0.568526	-0.289304	-0.135576	-0.643473	-1.01257	-0.482882	-0.160953	-0.683489	-0.385922	-1.02116	-0.218132	0.384936	-0.661472	1.02243	0.254962	-0.798963	-0.439175	0.786978	0.131886	0.35088
MSL3	0.0857455	0.0859178	0.235993	0.413139	0.956423	-0.0676959	-0.229693	-0.0390415	0.250127	-0.151394	-0.310601	0.102366	-0.0934276	-0.0679932	-0.03394	0.0764694	-0.0502778	0.0477998	-0.0628916	0.211601	0.574478	0.189579	0.159647	-0.601251	0.568903	0.196078	-0.0390984	0.122554	-0.191287	-0.335164	-0.276906	-0.279494	-0.0976778	0.282846	-0.0477191	0.4539	0.129472	-0.0107285	0.656747	0.0783953	0.152595	0.0564687	0.874067	0.0481615	0.234111	0.296168	-0.117651	0.120365	0.438547
CREBBP	-0.134417	-0.0165	0.0398538	-0.242629	-0.350702	0.192027	-0.452269	0.195004	0.300175	-0.170305	0.120448	0.0219557	-0.0161355	0.123339	0.0662231	-0.0207443	-0.269857	0.129204	-0.0258138	-0.253139	0.119209	-0.222865	-0.647066	-0.51519	0.0386525	-0.0397474	-0.018713	-0.171502	-0.286598	0.224632	0.232397	-0.0990974	-0.017035	-0.194609	-0.29713	0.145276	-0.0557119	-0.628442	-0.311786	-0.330892	-0.325511	-0.510446	-0.616212	-0.154192	-0.0585883	-0.0283059	-0.0735505	0.0354505	-0.221992
BZRAP1	-0.358484	0.336861	0.568236	0.207845	0.346364	0.100184	0.542154	0.599366	0.226134	-0.115503	-0.101311	0.197985	0.025347	-0.039317	0.230321	0.0452937	-0.238239	-0.0611747	0.0733386	-0.105821	0.0374523	0.0725499	0.00256974	-0.546319	0.258368	0.106155	0.551952	-0.163602	0.189812	-0.0564822	-0.253387	0.888358	0.394024	-0.514719	0.30696	0.101718	-0.172986	-0.0576311	0.182434	-0.429158	-0.565679	-0.501531	0.808011	0.164174	0.175152	0.339741	-0.0208032	-0.0845264	0.0136788
PON1	-2.20729	-0.320986	-1.7847	-2.24362	-2.24405	-2.18308	-2.24086	-2.24456	-2.24194	0.21226	-1.30139	-2.24025	-1.97028	-1.91187	-2.18802	-2.1332	-2.24157	-1.15042	-1.47985	-1.63062	-2.23314	-2.02078	-2.22751	-1.62518	-2.2299	-2.22221	-2.13047	-2.22454	-1.97851	-2.22249	-2.21995	-2.2321	-2.22702	-1.96423	-2.22548	-1.71275	-2.18178	-1.61858	0.724762	-0.44522	-2.23809	-2.22941	-2.23693	-2.00873	-2.21249	-2.13923	-1.62151	-1.9356	-1.73101
GCFC2	0.265962	0.173003	0.323653	0.276951	0.453311	0.538835	0.265519	-0.464538	-0.130006	0.416785	-0.172798	0.30282	0.0516727	0.189358	0.46751	-0.12474	0.504031	0.456764	0.343983	0.252178	0.303743	-0.0158815	0.0441504	-0.0983094	0.448962	-0.200298	0.51745	0.245627	0.52734	0.311272	0.307444	0.389357	0.323952	0.698805	0.231943	-0.451307	0.831429	1.05268	0.9095	0.969849	0.403954	0.855464	-0.297089	0.201051	0.415974	0.0633415	-0.113452	-0.00115611	-0.113542
WDR54	0.400064	0.625092	0.721766	0.226132	0.497035	-0.803023	0.395918	1.2487	1.29079	0.00842444	0.094885	0.377951	0.225159	-0.266523	0.106275	0.249148	0.244771	-0.0440267	0.290399	0.724624	0.987625	0.165219	0.623892	0.159069	1.08902	1.01631	0.401775	0.11828	0.397831	0.326517	-0.0880271	0.00433117	0.182966	-0.500035	0.579328	0.368648	0.260922	-0.143448	-0.140957	0.355277	0.0461686	0.649654	0.28707	0.216818	0.503682	0.311299	0.133244	0.589292	-0.313513
CROT	-0.882779	-0.473813	-0.672241	-0.0583592	-0.0503091	0.438135	0.386698	-0.584241	-0.969878	-0.0717167	0.469385	-0.24801	-0.276419	-0.226361	-0.35688	-0.239373	-0.464492	-0.48385	-0.56888	0.190379	-0.730809	-0.712309	-0.363812	0.758819	-0.589412	-0.446764	-0.876335	0.426463	-0.272557	-0.235366	0.0932639	-0.332175	-0.458322	-0.836799	-0.590076	-0.715426	-0.317343	-0.112921	-0.838025	-0.159773	-0.647535	-0.206418	-0.605846	-0.0232995	-0.693092	0.101022	-0.150814	-0.37626	-0.232257
KMT2E	-0.281026	-0.232281	-0.259261	-0.396526	-0.305504	0.0434888	0.15948	0.0503715	-0.0378664	-0.274796	0.207694	-0.422663	-0.157604	0.202055	-0.139608	0.0706128	-0.418432	-0.127242	-0.326411	-0.346675	-0.223071	-0.478692	-0.317961	-0.105313	-0.411402	-0.309272	-0.261827	-0.10857	-0.22793	-0.127358	-0.100758	-0.176247	-0.237718	-0.36135	-0.627001	-0.0609759	-0.00160378	-0.164018	-0.361132	-0.305681	-0.465806	-0.322284	-0.12726	-0.171371	-0.422877	-0.350647	-0.231615	-0.0849168	-0.119684
SOX8	0.911491	1.30145	-0.0727844	1.70538	2.23963	0.754964	1.37013	1.6742	2.80615	0.302904	0.42484	0.783115	0.783926	0.319542	0.0251478	1.2451	1.1592	1.7179	1.2546	0.679566	0.422863	0.930372	0.916572	0.832585	1.22789	1.55123	1.35174	1.39169	0.904913	0.259811	0.333182	-0.198724	-0.0239219	1.08958	0.255326	0.761239	0.40027	0.294293	1.78781	0.414893	2.23749	0.776715	0.528834	0.177486	0.626273	0.888874	0.586957	0.761178	1.82791
IBTK	0.0436347	0.186105	0.17508	-0.477131	-0.574383	-0.489859	-0.532609	-0.13478	0.128744	-0.283767	-0.159663	0.216077	-0.13335	0.131403	0.230475	-0.237317	0.212185	0.208529	0.105231	0.0741428	0.208393	0.368521	0.648291	-0.0582604	-0.0763659	-0.174761	0.36434	0.355889	0.510049	-0.342082	-0.0678138	-0.628647	0.106752	-0.0294034	-0.0490928	-0.178822	-0.189471	-0.241058	-0.376113	0.465852	0.459161	0.242659	-0.142457	-0.122331	-0.447727	0.0857332	0.339446	0.248692	-0.128101
ZNF195	0.233035	0.562978	0.903282	-0.268147	0.024084	0.559819	0.356468	-0.321907	-0.0598228	0.16647	0.328631	0.467844	0.0124186	0.0614927	0.335389	0.127035	0.381552	0.31037	0.282192	-0.350766	-0.0969998	-0.156576	0.575425	0.00553542	0.3307	-0.157761	0.446128	0.27616	0.856413	0.0985543	0.0529703	0.271386	0.338769	0.134444	0.563128	-0.536329	0.516186	0.548957	0.341241	0.405421	0.559689	0.766467	0.147439	0.598225	0.480875	-0.171454	-0.0909819	0.109941	0.361994
MYCBP2	-0.581568	-0.536153	-1.27107	0.253279	-0.0273997	-0.513237	-0.10143	-0.839321	-0.42032	-0.30037	-0.00857004	-0.614189	-0.272873	-0.141186	-0.343091	-0.273238	-0.726179	-0.31898	-0.209615	-0.21597	-0.528791	-0.629016	-0.533873	-0.479946	-0.260459	-0.344212	-0.496776	-0.516714	-0.286754	-0.906046	-0.266878	-1.26915	-0.600403	-0.28813	-0.605642	-0.0254242	-1.03325	-0.710001	-0.334302	-0.22499	-0.0338156	-0.248021	-0.234097	-0.0767054	-0.515968	-0.2042	-0.586948	-0.235348	0.0633458
FBXL3	-0.488054	-0.32797	-0.180854	0.258666	0.315238	-0.0578586	-0.190868	-0.167924	-0.160937	-0.0426703	-0.119559	-0.563575	-0.366838	-0.202909	-0.427169	-0.399665	-0.670789	0.019671	-0.487744	0.144992	-0.0377771	-0.105174	0.0968154	-0.336299	-0.466406	-0.210936	-0.366907	0.104992	-0.0993604	-0.843741	-0.280935	-0.912906	-0.254053	-0.482612	-0.309749	-0.225932	-0.773906	-0.671909	0.522871	0.184826	-0.128183	0.148437	-0.281125	0.145614	0.234279	-0.18001	-0.249524	0.184087	-0.489235
ITGAL	0.299115	0.250806	-0.178525	0.141272	-0.0761851	-0.972671	-1.18735	-0.415583	-0.501103	-0.20856	0.117833	-0.636228	-0.712051	-0.0607122	-0.525636	0.991516	-0.13291	-0.116123	0.264764	0.03183	-0.00988666	-0.432182	-0.251895	-0.191298	-0.141274	-0.0240423	-1.13104	-0.686327	-0.93832	-0.0932264	-0.0834632	-0.849474	-0.303377	-0.359618	-0.840375	1.01967	0.805307	0.518476	-0.981316	0.00811054	-0.659921	-0.743127	2.09992	-0.909792	-0.611672	-0.34212	-0.468625	-0.406312	1.32259
PDK2	-0.317223	0.0431459	-0.153612	-0.694953	-0.441048	-0.206683	-0.284594	-0.428351	-0.160964	0.122079	0.205721	-0.500179	-0.381671	-0.288243	-0.533008	0.12817	0.115798	-0.548105	-0.333862	-0.109224	-0.259386	-0.234244	-0.501713	-0.678774	-0.600263	-0.524942	-0.643576	-0.45978	-0.685738	-0.137204	-0.191127	-0.584993	-0.604575	-0.325122	-0.495132	0.0662709	-2.73747	-0.607425	-0.452128	-0.268869	-0.389712	0.0889055	0.570614	-0.191624	-0.52372	-0.176846	-0.0393541	-0.331939	0.191281
ITGA3	-0.649082	-0.787585	-1.10675	-1.68654	-1.0994	-0.712637	-0.368219	-0.483414	-0.869283	-0.727198	0.132667	-1.43664	-0.894775	-0.437824	-0.694436	0.0746397	-1.01711	-0.944124	-0.844899	-0.22567	-0.90105	-0.378968	-0.345958	-1.17594	-1.42503	-0.65675	-1.20982	-1.5497	-1.25749	-0.97854	-0.435034	-1.19887	-0.693023	-1.14135	-1.04496	-0.0397398	-1.1308	-0.46992	-1.40193	-1.64194	-1.16819	-1.79489	0.30713	-1.25225	-1.4101	-0.637533	-0.751399	-0.560558	-0.00228291
ZFX	-0.649171	-0.639779	-0.560952	-0.445763	-0.772145	0.0154384	-0.319683	0.0614964	0.637742	-0.0385783	-0.130435	-0.497251	-0.292208	-0.144348	-0.00863894	-0.514267	-0.486983	-0.104434	0.10745	-0.329055	-0.472239	-0.0888683	0.0306591	-0.524602	0.261247	0.331683	0.407219	-0.629381	0.162464	-0.453098	-0.0788129	-0.0615709	0.378313	-0.204806	-0.323981	-0.722926	-1.18616	-1.04975	-0.443026	-0.338758	1.50696	-0.241671	0.111687	0.1462	0.87153	-0.179791	0.15521	-0.47136	0.194398
LAMP2	-0.239007	-0.41244	-0.786271	-0.307867	-0.535245	-0.754322	-0.925895	-1.12763	-0.499547	0.135515	-0.376513	-0.691772	-0.184714	-0.0125448	-0.558427	-0.519332	0.194793	-0.0200811	-0.398301	-0.0336418	-0.467672	0.141724	-0.648013	0.760761	0.0077587	0.273595	-0.477345	0.111567	-0.114006	-0.104115	0.234831	-0.0303271	-0.110447	-0.272586	-0.449793	-0.801587	-0.611163	-0.637577	0.572222	-0.0611234	-0.197476	0.775851	-2.06756	-0.164226	-0.0126723	-0.442584	-0.221063	-0.314928	-0.717726
ITGA2B	-0.888495	-1.21443	-0.178492	-0.963465	-1.28139	-0.88261	-0.698104	-0.16925	-0.749908	-0.976087	-0.851289	-0.337357	-0.315329	0.039466	-0.463215	-0.569717	-1.16682	-0.397122	-1.05748	-0.664179	-1.00961	-0.765537	-0.193937	-0.955146	-0.906744	-1.41995	-0.632319	-1.06815	-0.236348	-1.01969	0.0289567	-0.626359	-0.968094	-0.524246	-0.927308	-0.418866	-0.229426	-0.273847	-0.73016	-0.888787	-0.762872	-1.57825	0.341668	-0.814515	-0.952393	-0.373427	-0.525735	-0.549437	-0.362316
GDE1	-0.425062	-0.403612	-0.238988	-0.173991	-0.220103	-0.485639	-0.103432	-0.255689	-0.422384	-0.317262	-0.436757	-0.292926	-0.305325	-0.27549	-0.382899	-0.219325	-0.205726	-0.296051	-0.119049	0.0389506	-0.604225	-0.0325432	0.239666	-0.108829	-0.520172	-0.762116	0.0521501	0.024868	-0.230424	-0.240979	0.0499667	-0.120657	-0.221627	0.175794	-0.116435	0.0558585	-0.0938992	-0.40487	-0.194782	0.120986	0.247761	0.0348766	-0.326366	-0.157308	-0.263266	-0.0151925	0.245622	0.435474	-0.0647312
C19orf60	0.0675277	-0.0290515	-0.0981008	0.759474	0.147422	0.130987	0.652076	-0.16541	-0.209978	0.572396	0.283168	0.0265524	0.180045	0.025213	-0.26521	0.110486	0.312196	0.0799758	-0.19186	0.0947632	0.158745	-0.047816	0.584675	0.493371	0.0100676	0.222906	-0.281739	0.432197	-0.272047	0.0899697	0.211277	0.277555	0.142856	0.0766918	0.419078	-0.293634	0.645513	0.786962	0.437116	0.239972	0.349729	0.136038	0.435029	0.279223	0.141362	0.111566	1.01695	0.643106	0.416346
CRLF1	2.19721	1.8363	-0.203196	2.43217	1.69124	2.50748	0.805766	3.7907	2.12947	1.23261	0.668282	2.1193	0.367523	0.187116	0.425832	1.43772	0.117699	1.21083	1.37941	0.921071	2.07248	4.45603	-0.296332	0.987638	1.8915	2.05099	1.46131	0.80249	0.011653	1.173	0.0789823	1.06769	1.32283	1.72734	1.09252	0.656673	2.24194	2.31859	0.935974	0.746864	3.24915	1.24865	0.57035	1.21725	0.774569	0.215859	1.25367	0.952974	1.98312
OSBPL7	0.421372	0.59759	0.383773	-1.8355	-1.13034	0.314076	0.798429	0.552499	0.0455724	-0.0012357	0.123812	0.551696	0.208569	-0.222337	0.521724	0.127758	-0.789363	-0.158266	0.425695	0.585522	0.831451	0.351191	0.395221	-1.79642	0.307343	-0.0631898	0.271568	0.251143	0.602995	0.0685237	0.172698	0.475441	0.552586	0.425791	0.544235	-0.0659344	-0.357096	-0.589989	-1.28993	0.00566666	-0.141761	-0.118726	0.674128	0.462958	0.371702	0.274357	0.306475	0.331485	0.283462
TMEM98	-0.525091	-0.511271	-0.130782	0.0428788	0.0108171	-1.0204	-0.967537	0.06791	-0.338272	-0.0113576	-0.181991	-0.367307	-0.0903764	0.148959	-0.243816	-0.407768	-0.259109	-0.374865	-0.754347	-0.261476	-0.302212	-0.0597608	-0.0418468	0.0846861	0.069555	0.0361262	0.0766313	0.168524	-0.411811	0.126637	-0.144003	0.0107516	-0.10315	-0.0160538	0.119076	-0.444172	0.0967382	-0.0416811	0.286754	0.191944	-0.261222	0.663901	-0.886611	0.142441	0.0670673	0.10022	-0.104267	-0.632423	-0.586597
YBX2	-0.612205	-1.62943	-0.41474	-1.83408	-1.3826	-1.16252	-0.753798	-1.80066	-2.16143	-0.158617	0.000716601	0.137666	0.825415	-0.446199	0.0886442	-0.566597	-0.227283	-1.22789	0.177247	-0.766018	-0.876974	0.540145	0.0206564	-2.52259	-1.80642	-1.85899	-0.361732	-1.14602	0.298005	-1.86487	-0.767284	-0.538573	-0.667407	0.389328	-0.122414	0.21804	-1.70624	-1.65933	-1.17856	-1.18367	-1.40948	-2.02406	0.686121	-0.832813	-1.11004	0.322923	-1.08723	-0.101883	-1.06046
MAP3K14	-0.396993	-0.837294	-0.0912803	-0.453859	-0.572946	-1.2792	-1.3307	-0.69327	-0.916855	-0.694779	-0.200343	-0.664395	-0.638863	-0.3666	-0.627646	1.04642	-0.442366	0.278351	-0.472177	-0.697897	-0.725197	-0.936457	-0.632898	-0.0574221	-0.896539	-0.82023	-1.06557	-0.543244	-0.961722	-0.488767	-0.182322	-0.863799	-0.812108	-0.454873	-0.977469	-0.436741	0.23712	0.190606	-1.05086	-0.855039	-0.655843	-0.761981	0.262075	-0.845578	-0.885967	-0.679526	-0.580629	0.23254	-0.111069
ABCC8	-0.368293	0.615181	-0.06934	-0.668117	-0.710356	0.735037	-0.118709	1.70994	0.480113	-0.523293	0.103844	-0.883191	-0.210989	0.0906754	-0.890603	-0.809759	-1.03093	1.19606	0.0783394	0.516471	0.264188	0.876276	-0.888334	-0.954534	0.624003	0.192249	0.286446	-0.891585	-0.0792602	-0.130389	-1.16447	0.756759	0.949095	-1.00949	-0.0674276	-1.55006	-1.5218	-1.5996	-0.805998	-1.2204	-1.33954	-0.21512	0.57214	0.387451	0.827408	-0.0150661	0.204521	-0.0562434	0.117015
CCL18	1.19526	0.988469	0.862109	1.2849	1.27839	0.748106	0.735963	0.597186	0.586453	0.571988	0.788527	0.625447	0.860863	0.58995	0.684369	1.36155	0.785991	1.6697	1.54145	1.42303	1.5773	1.19496	0.892549	1.25015	0.583316	0.951669	0.697482	0.81882	0.63036	1.43296	0.804292	0.78908	0.940543	2.10702	1.35732	2.50053	1.42952	0.832108	0.796531	0.793431	0.608866	0.885948	0.839459	0.570458	0.938903	1.01379	0.567756	0.581658	0.849515
CCL3	-0.0898606	0.378276	0.435014	0.0177774	-0.130557	0.20247	-0.430069	-0.14307	-0.641758	0.942032	-0.301377	-0.143083	-0.312929	-0.539562	0.0284717	0.167881	0.205507	-0.104085	-0.0621286	-0.57158	-0.224783	-0.689966	-0.91754	0.274538	-0.436981	-0.609774	-0.536647	-0.590445	-0.978229	-0.150335	0.421317	-0.67065	-0.892039	-0.207744	-0.557636	1.12529	-0.0560873	-0.465999	-0.781495	-0.231007	0.942497	0.43039	0.759745	0.0162929	0.187704	-0.64428	-0.392631	0.0768534	-0.130212
SYNRG	-0.33756	0.0539942	0.227232	0.124757	0.190262	-0.455689	0.367445	-0.153787	0.00558472	-0.316454	-0.251345	-0.133587	-0.0533708	-0.165792	-0.196696	-0.457215	-0.0113968	-0.314476	-0.324418	0.262594	0.409215	-0.00984267	0.548686	-0.0397702	-0.123815	-0.0611435	0.151041	0.239377	0.306317	0.125927	-0.181665	0.112142	0.13468	0.23567	-0.150067	-0.197381	-0.0672797	-0.24244	-0.0975254	0.345145	0.253111	-0.0787994	0.25836	0.199041	0.0446544	0.252424	0.0569252	-0.230158	0.0452719
TMEM132A	1.02865	1.79574	2.48057	2.3162	2.51711	1.3732	1.7805	1.3158	1.97885	0.297801	-0.153968	2.1396	1.39776	0.437688	1.36195	1.0156	1.65856	1.29936	1.35901	0.904915	1.17035	1.44339	2.52061	1.49677	1.89687	1.74589	2.12572	-0.227037	1.65803	1.71944	0.653969	2.41875	2.37188	1.26816	2.16421	1.14651	3.15188	2.99195	1.84128	0.562935	2.03771	1.9777	1.0273	1.13444	1.27823	1.2633	1.33119	0.959999	1.40605
TAC1	0.365982	0.377423	-0.0603548	-1.03875	-0.97336	-0.374378	-0.80535	0.156207	0.692772	-0.258402	-0.266191	0.851718	0.0520369	-0.505335	0.0711934	-0.0877988	-0.949884	-0.0639494	0.345342	0.357311	0.349574	0.588168	-0.0206525	-0.709453	1.62486	0.772853	0.271514	-0.398973	-0.252257	-0.178217	-0.41209	0.930207	0.511635	1.63496	0.468838	0.741296	-0.360839	0.645225	-0.825797	-0.527222	-0.93352	-0.968335	-1.00858	-0.264031	0.810416	-0.218495	1.19176	0.415499	0.332778
ZNF263	-0.00842655	-0.112353	0.0678556	-0.151891	-0.0923849	0.335273	-0.323674	0.292837	0.310601	-0.058791	0.0152917	0.138035	-0.0732351	-0.0557962	0.14653	0.0851417	0.0327065	0.412188	0.211006	-0.210113	-0.0552096	-0.320462	-0.0376532	-0.0306916	0.112743	0.0820715	0.0802921	0.070924	0.00183811	-0.00743853	0.106014	0.0116476	0.0319818	-0.0197457	-0.141032	-0.346987	0.0350329	0.096153	0.0873531	-0.0840265	-0.0731866	0.165732	-0.481049	0.00297431	0.328938	-0.261345	0.355024	-0.00376475	-0.29917
CX3CL1	-0.747462	-1.25128	-0.971919	-1.50008	-1.82914	-1.22244	-2.05837	-1.67214	-1.77204	-0.832068	-0.267852	-1.2072	-0.712542	-0.700278	-0.943345	0.817284	-0.919529	-0.662187	-1.04608	-1.21571	-1.60608	-0.537979	-1.40251	-1.18986	-1.73801	-0.987812	-1.57915	-1.8238	-1.83791	-0.979004	-0.112187	-1.08048	-1.04204	-0.558161	-1.83892	0.621942	-0.69854	-0.807852	-1.7753	-2.00938	-0.821124	-2.23123	0.155752	-1.36966	-1.47583	-0.576997	-1.07056	-1.24829	-0.1821
SPATA20	0.400311	0.660504	0.623045	0.350691	0.611721	0.427326	0.967518	1.04102	0.982428	-0.112735	0.00324764	-0.174349	-0.370175	0.144366	0.332137	-0.378694	-0.345234	0.204231	0.284474	0.489597	0.30301	0.0563835	-0.229987	-0.174091	0.492189	0.486232	0.570858	-0.0861723	0.193603	-0.106072	-0.399659	0.471381	0.594261	0.586683	0.0191252	0.016048	0.274618	0.17645	0.0248486	0.110968	0.203392	-0.442406	0.656492	0.257001	0.295332	0.432735	0.535685	0.339582	0.050898
CACNA1G	-2.14742	-1.19565	-0.52298	-0.811191	0.115381	-2.69684	-2.72912	-1.50586	-0.325524	-0.107468	-0.687516	-1.16113	-0.936238	-0.313393	-1.46824	-0.715035	-1.04794	-1.12252	-1.45374	-0.981209	-2.33111	-1.62264	-0.489361	-0.17617	-2.58621	-2.02849	-0.624789	-0.609579	-0.567156	0.192736	-0.862852	-1.13995	-2.28329	-0.715716	-1.74132	-1.55941	-2.84432	-2.9719	-1.56497	-0.316069	-2.04427	-1.61967	-1.09276	-0.341443	-1.2345	0.0923739	-0.0756942	-1.33446	-1.14358
TNFRSF12A	-0.958076	-0.812715	-0.874435	-0.755201	-0.958681	-0.964297	-1.41063	-0.805428	-1.20447	-0.72915	-0.686915	-0.939541	-1.11239	-0.546075	-1.49235	0.826862	-0.963327	-0.0137857	-1.12831	-1.05771	-1.08465	-0.877038	-1.11681	-0.18916	-1.32771	-1.339	-1.40002	-1.03215	-1.38733	-0.552184	-0.322868	-1.25573	-1.28176	-0.517968	-1.34012	-0.567987	0.36432	0.0520207	-1.23169	-0.924211	-0.317431	-0.58502	-0.512431	-1.02002	-0.812262	-1.1809	-0.590807	0.51157	-0.570042
DLX6	1.6678	2.18266	2.03611	0.184662	0.42766	1.35381	2.13212	2.28774	2.44617	0.562504	0.592736	2.31854	0.824655	0.380115	2.00414	0.364136	0.476189	1.08478	1.1593	0.978494	0.73905	1.56606	1.40493	0.702755	2.62057	2.23759	1.82808	0.445545	1.9487	0.466146	0.604793	1.71637	1.97993	0.885977	2.23047	0.830723	0.354118	0.132019	0.572175	0.314305	0.204404	0.492215	0.721664	1.83263	1.90135	1.29381	2.15843	1.4876	0.874784
MAP3K9	0.565993	0.646182	0.387303	0.914803	1.00313	0.504642	0.990037	0.841502	0.750333	-1.41287	-0.177718	0.31157	0.130658	0.143607	0.433055	0.256788	-0.0153086	0.363418	0.682618	0.479457	1.06109	0.43293	0.662937	0.21316	0.932224	0.864741	0.0620349	0.0902597	0.726083	0.90468	0.228638	0.464348	0.177356	-0.00272782	0.139067	0.0216165	1.11273	0.996907	0.399246	-0.0411116	0.241248	-1.13613	0.171	0.552155	0.481525	0.14562	0.442343	0.547085	-0.112727
RALA	-0.00351487	-0.0578471	0.0540553	0.233161	0.351104	0.841621	0.653821	0.273996	0.307271	-0.212318	-0.108187	-0.10514	0.0880292	0.038826	-0.0319457	-0.172411	0.0517893	0.407708	-0.0817842	0.0134689	0.236272	0.168254	-0.0452917	0.31099	0.269289	0.251645	0.231999	-0.023603	-0.0264711	-0.253318	-0.270237	-0.0495352	0.0136022	-0.265743	0.060005	0.31969	0.233529	0.204111	0.223451	0.0510914	-0.0107129	0.054674	0.0859457	0.132436	-0.00420703	-0.22898	-0.0212623	0.0343049	0.0560459
BAIAP2L1	-0.939897	-0.530003	-0.492176	0.207513	0.096896	0.232951	0.305957	-0.635116	-0.890506	-0.0454805	-0.358372	-0.675379	-0.271762	-0.422321	-0.6007	-0.324263	-0.0490825	-0.346031	-0.428883	-0.117218	-0.0849428	-0.95806	-0.38282	0.0567312	-0.761078	-0.56309	-0.442877	0.557039	-0.281822	0.230664	0.0908901	-0.672271	-0.386334	-0.213368	-0.524456	-1.06627	-0.308643	-0.407628	0.542742	0.405318	-0.00155057	0.204244	-1.30296	-0.486257	-0.499231	-0.522466	0.225089	0.371628	-0.317709
ETV1	0.10328	-0.28984	-1.19999	-0.361743	-0.468914	-0.353181	-1.15727	0.735894	-0.534949	0.38879	0.0821981	0.266641	0.29604	0.0743525	-0.199065	-0.0175325	-0.451443	-0.652171	-0.0570969	0.449139	-0.716266	0.350516	-1.20825	-0.607148	-0.21199	-0.630949	-0.841782	-0.845691	-0.815729	0.0347509	-1.11714	-0.833913	-0.616977	-0.219551	-0.792278	0.990756	-0.561455	-0.562243	-0.744685	-0.879632	0.0192209	-1.3397	0.22475	-0.777527	-0.514193	-0.17252	0.689726	-0.338292	2.60359
ALDH3B1	-0.115679	-0.0750111	-1.11502	-0.70502	-0.548484	-1.21393	-1.39297	-0.403477	-0.709246	-0.514232	0.340213	-0.456872	-0.549435	-0.251858	-0.603306	0.42432	-0.602461	-0.970952	-0.217907	-0.134533	0.0943395	-0.0135279	-0.420746	-0.81117	-0.244641	0.0903536	-1.31033	-1.20602	-0.907752	-0.816758	-0.616565	-0.85887	-0.571613	-0.518133	-0.856361	0.944567	-0.0959675	0.0778904	-1.16459	-1.17888	-1.03941	-1.59586	0.820813	-0.793284	-0.916023	-0.290584	-0.842165	-0.576948	-0.0769208
TTC22	-1.03517	-0.864638	-2.07704	-2.41588	-2.58651	-2.77139	-4.08134	-4.59801	-3.02783	-0.883313	0.545837	-1.27282	-0.640455	-0.506259	-1.11323	-0.284807	-0.531421	-0.512438	-1.00561	-0.347741	-1.41484	-1.33745	-0.800387	-0.193813	-2.5254	-1.19738	-1.47406	-0.176666	-1.56585	-1.86643	-0.39948	-2.13445	-1.42678	-1.26136	-0.353043	-0.976848	-2.33477	-1.54734	-1.34896	-0.407155	-4.83957	-0.194416	-0.984772	-0.878077	-1.74334	-0.291103	-0.72501	-0.995057	-0.505435
PHTF2	0.273722	0.114511	0.11386	0.491941	0.407929	-0.501171	-0.0299834	0.177548	0.0812635	-0.159706	0.26627	-0.113407	-0.198743	-0.0148905	0.0192902	0.499719	-0.168586	-0.306181	0.295999	-0.211761	-0.530054	-0.099762	0.137253	-0.422575	-0.293705	-0.257025	-0.13683	-0.470068	-0.645716	-0.0192473	-0.573034	-0.247945	0.0270693	-0.643334	-0.906876	0.813993	0.23953	0.285323	-0.0434899	-0.243975	-0.101462	-0.399723	0.883476	-0.287873	-0.0935883	0.142488	0.483253	0.0648861	0.336161
FARP2	-0.135911	-0.514544	-0.113958	0.34925	0.0594177	-0.236819	-0.0337609	-0.646959	-0.251913	-0.229214	-0.120886	-0.298775	0.0200092	0.188717	0.047622	0.0012504	-0.138626	-0.309457	0.0163511	-0.634506	-0.0581108	-0.350633	0.165162	0.0670107	0.044901	-0.401628	0.365174	0.071914	0.299628	0.280792	0.107282	0.278167	0.00999929	-0.0139107	-0.234582	-0.381212	0.474842	0.488575	0.0591446	-0.287819	0.533841	-0.0739979	-0.314432	0.10183	0.324996	-0.345018	0.205858	0.424738	-0.0539433
GGCT	0.602024	0.750582	0.91175	1.48486	1.29446	1.18787	1.39515	0.813868	0.936485	-0.0540102	-0.0899371	0.667137	0.41665	0.257706	0.52305	0.165278	0.87168	0.773638	0.381169	0.295109	0.766442	0.597271	0.31925	1.04979	1.09957	0.761916	0.897069	1.01542	0.783496	0.782476	0.382019	0.859035	0.573167	0.831221	0.904544	-0.376558	0.909521	0.768209	2.20216	0.77664	0.686085	1.59199	-0.468677	0.570136	0.806378	0.258696	0.30294	0.361902	0.129873
DBF4	0.426298	0.0974656	0.282615	-0.0250346	0.0365273	0.719217	0.945436	0.188172	0.24497	0.0445178	-0.145747	0.498595	-0.225928	-0.428937	0.238205	0.123589	0.448599	0.516126	0.410519	-0.39213	0.255828	-0.600557	-0.251064	0.119352	-0.0155808	0.207705	0.133698	0.00658719	0.496777	0.16143	0.436963	-0.0582749	0.369559	1.08827	0.496264	-0.25754	0.324596	0.219132	0.561614	0.219549	0.676001	0.565675	-0.165578	0.0684705	0.604692	0.0568219	-0.278576	0.560214	0.128313
TBXA2R	-0.728504	-1.02449	-1.17808	-0.812871	-1.03099	-0.565117	-0.933056	-0.993644	-1.3318	-0.743769	-0.32225	-0.903456	-0.807456	-0.480592	-0.536125	-0.332353	-0.529728	-0.786699	-0.806483	-1.78	-1.08443	0.807965	-1.99743	-0.901361	-1.03931	-0.672734	-1.11965	-1.19867	-1.20945	-1.1444	-0.988613	-0.760096	-1.46534	-1.15289	-1.05275	-0.352026	-1.74969	-0.694678	-1.28675	-1.75777	-0.557095	-1.64288	0.372437	-0.548117	-1.55811	-0.365321	0.0363456	-0.836876	-0.0371983
IFRD1	-0.257153	0.103064	0.336528	0.100264	-0.178799	-0.0104719	-0.0314083	-0.557103	-0.279461	0.56632	-0.151925	-0.0129805	0.0722209	-0.196671	0.0489942	0.364645	-0.24891	0.581549	-0.0980114	-0.0556955	0.0812638	-0.749339	0.0940956	-0.192679	-0.143666	-0.551152	-0.419688	0.198092	-0.445956	0.119108	0.0654587	0.347317	0.470494	0.278175	-0.514782	0.327131	-0.728554	-0.561369	0.0450712	-0.299619	-0.101444	-0.537908	-0.441704	-0.0303182	0.520919	-0.132949	0.716324	0.219796	-0.077915
COX10	0.170096	-0.393566	-0.234318	-0.0589479	-0.0205803	-0.696361	-0.153544	0.147253	0.220674	0.225895	0.281312	0.0487349	-0.14648	0.148258	0.340559	0.0522662	-0.00703914	-0.195552	0.0751784	-0.17918	0.131402	0.116879	-0.435688	0.20526	-0.1513	-0.0304438	0.30684	-0.0773368	-0.191351	-0.0805353	-0.146384	-0.0339469	0.049838	0.371304	-0.118348	0.0900062	0.404826	0.152715	0.192332	0.303296	-0.128056	0.474812	-0.0839938	0.0367515	-0.101835	-0.074554	-0.307461	-0.0622225	0.257189
PAF1	-0.228117	-0.235904	-0.0507801	-0.526003	-0.465848	-0.547943	-0.441808	-0.643958	-0.135093	0.0663608	-0.253362	-0.252322	-0.195391	-0.0835421	-0.192024	0.0518563	-0.262121	-0.0567807	0.0894369	-0.298023	-0.355359	-0.269809	-0.392215	0.104045	-0.204182	-0.114791	-0.0685848	-0.164018	-0.172618	0.126402	0.379463	-0.208645	-0.190636	0.0444883	-0.402366	-0.10933	-0.421521	-0.471135	-0.604943	-0.142813	-0.0829432	-0.195693	-0.41331	-0.272893	0.0244804	-0.235116	0.351449	0.281839	-0.167276
VPS41	-0.233786	-0.131759	-0.0512768	0.380908	0.264004	0.0847381	0.317151	0.263495	-0.118138	-0.116792	-0.220346	-0.477119	-0.258936	-0.395933	-0.542426	-0.440224	-0.272605	-0.0716419	-0.382729	0.083525	0.0230017	-0.132457	-0.27464	-0.111453	-0.424771	-0.299282	-0.0907434	0.053229	-0.47106	-0.0407683	-0.21082	-0.0817701	-0.0318109	-0.258736	-0.269476	0.301505	-0.774236	-0.45243	0.341648	0.498977	-0.364771	0.27902	0.418188	-0.106986	-0.231803	0.237872	-0.356773	-0.277793	-0.179424
ARHGAP44	-0.877253	-0.0923776	-0.520193	0.747895	0.713758	-1.83549	-0.875865	-0.417706	-0.41821	-0.18345	-0.0493215	-0.301386	-0.347943	-0.206569	-0.466733	-0.0619395	0.410794	-0.202324	-0.555911	-0.129511	-0.0736465	-0.386107	-0.256113	-0.232353	0.0432647	-0.175991	-0.389422	-0.196316	-0.45939	0.797356	0.207266	-0.505463	-0.210299	-0.164515	-0.882103	0.402355	0.772172	0.84995	0.585246	0.294801	0.303998	0.0585566	0.153707	-0.0766075	-0.17828	-0.207394	0.0154449	-0.698125	-0.0329282
ELAC2	-0.203283	0.237583	0.272425	0.0984783	0.18493	0.145478	0.535322	0.0552295	0.230988	-0.111024	-0.14217	0.280494	0.238557	0.113575	0.116508	0.0327409	0.510627	-0.079054	0.203942	0.00233892	0.11644	-0.307027	-0.44964	0.118665	0.0610125	0.198086	-0.0242748	0.0172277	-0.0393506	0.280832	0.216185	-0.178788	-0.0911938	0.295339	0.155192	0.0348713	0.223888	0.149058	0.185959	0.400745	0.188263	0.217745	0.216153	0.0427563	-0.00253381	0.155188	0.0287736	0.187349	0.262949
SCIN	-0.466563	0.105039	0.285156	-0.262044	-0.591707	0.81969	0.863188	-1.02334	-1.13668	1.27757	-0.369293	0.61883	-0.127533	-0.331743	-0.0843726	0.119247	-0.268454	-0.151508	0.614788	-0.417596	-0.466725	0.348832	0.681149	2.02083	-0.963697	-1.09689	-0.215278	1.16134	0.309612	-0.106177	1.14754	-0.285886	-0.522232	0.377132	-0.805838	-0.0927279	-0.463312	0.035386	0.680422	1.4397	-0.366599	1.57412	-0.734385	-0.293517	-0.204153	0.674335	0.127353	0.123592	-0.544113
ARSD	-0.363909	0.181772	0.318979	-0.176842	-0.143633	-0.00354925	0.302454	0.393141	0.131262	-0.129007	-0.351124	-0.100279	-0.140414	-0.154914	0.0064719	-0.556557	-0.109205	-0.146008	-0.0501647	0.146271	0.21349	0.0757443	0.499446	-0.144635	0.144533	0.120011	0.171173	0.0364524	0.381539	0.158235	-0.0487114	0.4487	0.500741	0.431511	0.638518	-0.940977	-0.149902	-0.0241556	0.135474	0.283734	-1.44709	0.147395	-0.952665	0.190209	0.578442	0.0738154	0.201095	0.0844773	-0.199906
PNPLA4	-0.0112322	0.0372086	0.375796	0.371639	0.381121	0.259815	0.206003	-0.0861728	0.340827	0.141614	0.108811	0.234098	0.0516977	0.124744	0.238602	-0.202325	0.36159	0.294349	0.133766	0.447705	0.38935	0.424511	0.0353763	0.120427	0.255822	0.199906	0.595065	0.581225	0.366524	0.108695	0.222803	0.327712	0.37857	0.0116736	0.379899	-0.18317	-0.286544	-0.214114	0.969911	0.624082	-0.155454	0.752402	-0.964796	0.314048	0.60756	0.176352	0.331861	0.201927	-0.0431458
ADIPOR2	-0.796618	-0.582554	-0.554752	-0.28992	-0.227287	-0.621292	-0.423971	-0.373017	-0.369054	-0.158584	-0.29979	-0.280353	-0.342916	-0.0686622	-0.251987	-0.284106	-0.0552342	-0.104269	-0.264212	-0.0827953	-0.0386424	-0.520915	-0.394872	0.327972	-0.376351	-0.270388	-0.493184	0.0180102	-0.153647	-0.100436	0.353453	-0.477457	-0.346505	-0.202788	-0.569489	-0.352785	-0.597731	-0.663679	-0.198735	0.1788	0.116485	0.0445478	-0.716079	-0.241406	-0.427039	-0.327361	0.0529012	0.00448129	-0.190595
CDKL3	-0.240357	0.169732	0.576331	-0.451996	-0.0590991	0.000208296	-0.401543	0.108562	0.403863	0.396901	0.0240318	0.124862	0.540434	0.297624	0.263677	0.285685	-0.469835	0.591516	0.372872	-0.375032	-0.715009	0.00454606	-0.969337	0.276756	0.253369	0.432889	0.42234	0.279446	0.251268	0.101596	0.799801	-0.404333	-0.736469	0.210603	-0.0539407	-0.0242487	0.254006	0.118104	0.296827	-0.0156932	0.383542	0.0927902	-0.861675	0.358507	0.21094	0.0195911	0.274139	0.389525	-0.615431
PRSS21	-1.14778	-0.920158	-0.667518	-1.80426	-1.79739	-1.78069	-1.80333	-1.77779	-1.74249	-0.877128	-1.27457	-1.39873	-1.498	-0.513781	-1.74837	-0.454317	-0.38797	-1.4867	-1.31706	-0.910048	-1.70318	-1.45273	-1.13934	0.977938	-1.78416	-1.24024	-1.78624	-1.79018	-1.78447	-1.74407	-1.71645	-1.64154	-1.58119	-0.487939	-1.79073	-0.479972	-0.866215	-1.18042	-1.80373	-0.983101	-1.76551	0.808554	-0.96308	-1.79433	-1.74937	-1.27571	-1.31229	-0.735653	-1.11833
MARK4	-0.137467	-0.336016	-0.23959	-0.0945722	-0.294568	-0.235133	-0.134959	0.0797606	0.161113	-0.196107	-0.0858842	0.0629608	-0.120883	0.235512	-0.117659	0.119232	-0.125463	-0.351967	0.0413098	-0.419507	-0.24978	-0.274326	-0.60579	-0.203971	-0.301541	-0.690481	-0.186564	-0.298144	-0.255186	-0.128166	0.127831	-0.174275	-0.297777	-0.0664766	-0.438721	-0.16479	-0.146799	-0.311411	-0.734147	-0.459552	-0.159547	-0.849219	0.0452642	-0.156142	-0.23427	-0.245741	0.267842	0.0997976	0.274342
PROM1	-1.84688	-2.47852	-2.4859	-2.86094	-2.3651	-2.78305	-2.88721	-2.78153	-2.44442	-1.45375	-1.7994	-2.65645	-1.95665	-1.57798	-2.5682	-1.17812	-2.34072	-1.48256	-1.47867	-2.15532	-2.80403	-2.53398	-1.62373	-2.28869	-2.84129	-2.35981	-2.84771	-2.8581	-1.97622	-2.08015	-0.998349	-2.6525	-2.28937	-2.81848	-2.18079	-1.46728	-2.44725	-1.67901	-2.67708	-2.59392	-2.26979	-2.89553	-0.855125	-2.74961	-2.27316	-1.9224	-2.16069	-2.25211	-1.33093
CCDC124	0.179075	-0.252685	-0.132723	0.170023	-0.17381	-0.230348	-0.032703	0.213391	0.207142	0.129102	-0.0996783	-0.0847038	0.0312595	-0.0916044	-0.383686	0.217858	0.062522	-0.0516242	-0.0617593	-0.0874806	-0.0639839	-0.418889	0.0872448	0.071089	-0.0683192	-0.031105	-0.10913	-0.0306135	-0.394047	0.0758908	0.0321263	0.0591417	-0.0115538	-0.182674	-0.0426804	-0.0297851	0.3563	0.426445	-0.174262	0.198936	-0.0727501	0.216515	-0.0900585	-0.151585	-0.101918	0.00936019	-0.0219249	-0.0681221	0.0236682
CEACAM21	0.61242	0.861918	-0.00365713	0.187049	0.249731	0.334661	-0.603078	0.30203	0.0648321	0.892262	1.10377	-0.250809	-0.238727	-0.233161	-0.299959	0.794141	0.0775625	0.502405	0.11322	0.746616	0.245717	0.000702127	-0.84214	-0.145098	-0.00797899	0.656384	-0.539065	-0.422245	-0.396681	0.142466	0.29371	-0.270717	0.151272	-0.26068	-0.281459	0.960832	0.318198	0.756875	-0.223168	-0.0736717	-0.786013	-0.662172	1.2514	-0.314726	0.313731	-0.240718	0.125221	0.107061	1.11954
PAFAH1B1	-0.150895	-0.313816	-0.518344	-0.390944	-0.461849	-0.563998	-0.401463	-0.163772	0.0367731	-0.223589	0.111165	-0.139768	-0.0829679	0.188953	-0.181774	-0.0460749	-0.0263743	-0.409757	-0.107846	-0.102594	-0.331902	-0.137826	-0.129115	-0.192301	-0.452923	-0.220574	-0.191841	-0.257694	-0.258285	-0.657211	-0.266468	-0.552965	-0.451071	-0.193739	-0.372204	0.0456624	-0.356334	-0.530023	-0.768025	-0.328945	-0.0740087	-0.331747	0.144568	-0.142601	-0.695971	-0.104408	-0.230624	0.0925256	0.105371
NOS2	-1.76183	-1.19306	-2.03268	-2.32268	-2.19207	-2.20445	-2.31614	-2.13937	-1.94077	-2.21273	-1.23886	-2.15838	-2.08481	-1.621	-1.8315	-1.0371	-1.88442	-2.06602	-0.986028	-1.40356	-2.32441	-1.80324	-1.77653	-2.06796	-2.17664	-1.70845	-1.84141	-1.78598	-2.27466	-1.71192	-1.68052	-2.32286	-1.81632	-1.90293	-1.90065	-1.87467	-2.08127	-2.26064	-2.26369	-2.26901	-2.17363	-2.3189	-1.94678	-2.24662	-2.20959	-2.04612	-2.21924	-2.12716	-1.97286
DNAH9	-0.913266	0.2686	-0.689989	0.882763	1.03976	-0.171555	0.718426	-0.0546956	-0.176948	-0.623677	-0.867103	-0.309858	-0.232993	-0.172018	-0.343228	0.0999749	0.477785	-0.439837	-0.642506	-0.372376	0.269082	0.425505	-0.409658	0.0777799	1.04794	0.189869	-0.814092	0.301772	-0.224264	0.458289	-0.025615	-0.0361983	-0.703203	-0.0747483	0.0261251	-0.208722	-0.556631	-1.15357	0.512431	-0.278134	-0.412814	-0.348763	-0.352958	0.208487	-0.744611	-0.475229	-0.00802425	0.0552703	-0.164969
KIAA0100	0.460488	0.576282	0.216267	0.395345	0.368503	0.587095	0.891444	0.57678	0.758906	-0.460865	-0.139068	0.267858	0.0670943	-0.288143	0.425063	-0.121537	0.134875	0.534573	0.675862	0.254098	0.628625	0.469929	0.246291	0.708981	0.14475	0.472557	0.478718	-0.0453103	0.280507	0.069717	0.199382	-0.0851787	0.448947	0.582053	0.220089	0.261525	0.342776	0.265094	0.294793	-0.351418	0.929584	-0.0784718	0.272663	0.165172	0.43985	0.0674709	0.91364	0.681929	0.0411139
GAS7	0.685649	0.446896	-0.836411	0.0740007	-0.586317	-0.159106	-0.925656	0.61611	-0.208247	0.146519	0.155743	0.657502	0.435205	-0.00587488	0.103963	0.277355	0.0717579	-1.2867	0.230541	-0.0428476	0.199426	0.43302	-0.691373	-0.738206	-0.379956	0.00103571	-0.2849	-0.76181	-0.215213	-0.421361	-1.49522	-0.377625	-0.413103	1.03124	-0.621407	1.55668	0.772394	-0.0836356	-1.37655	-0.772448	-0.0201209	-1.27877	0.631617	-0.59838	-1.02907	0.345188	-0.240276	-0.0911113	0.248441
TRAPPC6A	0.056077	0.199269	0.62613	0.358941	0.335627	-0.0651264	0.378789	0.814425	0.341577	0.13507	0.243691	0.252125	-0.0626974	-0.314661	-0.0505695	0.0135367	0.246293	0.097608	0.0940178	0.217495	0.0910002	-0.350796	0.528839	-0.143113	0.108779	-0.554757	0.693196	0.408843	0.387656	0.401185	0.206789	0.564914	0.590662	0.0855138	0.675835	-0.644274	0.322174	0.427906	0.526033	0.703167	0.417731	0.366176	-0.451561	0.223584	0.604286	0.141343	0.494018	0.218344	-0.0437214
MATK	2.63911	2.0335	2.50436	1.40691	1.21221	2.20168	2.24674	0.998703	1.49102	0.446131	1.00459	1.18021	1.96634	0.37391	2.21712	1.80552	2.37812	2.49772	3.1273	0.807764	1.33491	1.31868	2.76695	2.12874	1.93848	1.32533	3.28306	2.12103	2.0586	1.18985	1.64388	1.32008	2.25754	1.0242	1.72741	1.48168	2.11067	1.31754	-0.26447	1.17623	1.6726	1.73033	1.99556	1.40185	2.71184	1.20088	0.468624	1.04699	1.96973
CD79B	0.407363	-0.259295	-0.588649	-0.773403	-0.57811	-0.809215	-0.930282	-1.32371	-0.900616	-0.438528	0.0118494	-0.706928	-0.1781	-0.251995	-0.804632	1.2663	-0.854005	-0.523568	-0.292716	-0.468109	-0.465971	-0.584867	-1.02995	-0.292179	-0.849957	-0.582601	-0.606984	-0.16032	-0.750942	-0.401432	-0.16412	-0.807789	-0.586441	-1.20299	-1.03534	0.228556	0.392775	0.481871	-1.16787	-0.601124	-0.283029	-1.22706	2.18188	-0.759075	-0.959276	-0.985428	-0.706647	-0.00730276	0.905963
SCN4A	-0.0553802	-1.45781	-1.67485	0.244585	-1.49469	-1.19571	-1.00691	-1.75016	-1.44027	1.52393	-1.686	-1.17826	0.123009	0.49996	-0.851638	-0.837316	-0.481812	-1.47117	-0.548159	-1.18755	-1.71188	-0.224225	-1.37058	-1.2146	-1.40658	-1.58805	-1.44461	0.945853	-0.781152	-0.856811	-1.26966	-1.22683	-1.638	0.634951	-0.910235	-1.21733	-1.70996	-1.72518	-1.7365	0.891342	-0.0620871	1.92521	0.684749	-0.48962	-1.56398	1.04177	-0.853532	0.805559	-1.33561
ST7L	-0.50246	-0.151514	0.193549	-0.153154	-0.434436	0.493193	0.247649	0.0835152	0.0774664	0.0212935	-0.22194	0.202586	0.022613	-0.0743702	0.0784168	0.0989399	-0.19227	0.17057	0.0443941	-0.0857771	-0.425835	-0.193577	0.014641	-0.277554	-0.154299	-0.0667609	0.448361	0.139214	0.333188	0.0253786	0.132029	0.227851	0.293383	-0.253234	0.406536	-0.331689	-0.250091	-0.190052	0.37437	0.123486	-0.260755	0.119405	-0.58379	0.271293	0.305625	-0.0328674	-0.231852	-0.141427	-0.0755535
RPUSD1	0.494165	0.206623	0.107665	0.445263	0.130965	0.854191	1.06825	0.313665	0.737486	-0.228817	0.761948	0.350348	0.410817	0.0421296	0.324315	0.157129	0.909769	0.479252	0.540738	0.428616	0.308484	-0.263165	0.898587	0.610676	0.578404	0.247629	0.252778	0.523869	0.406304	0.647458	0.377036	0.412073	0.536689	0.828022	0.716074	-0.315522	0.973503	1.10599	0.598443	0.494737	0.835041	0.296359	0.588898	0.261471	0.592207	0.349079	-0.482606	0.350825	0.596515
RHBDF1	-0.469683	-0.275429	-0.137555	0.642191	0.513945	0.0988241	0.111018	0.0886983	0.388983	-0.134527	-0.0910335	-0.263652	-0.104274	0.170257	-0.256914	0.345928	0.165411	-0.151275	-0.187536	0.0506345	0.117681	-0.0778145	-0.128475	0.276425	-0.557169	-0.503732	-0.100542	0.0417735	-0.214525	0.265568	0.347715	0.160567	-0.0201595	0.0810598	-0.163104	-0.357969	-0.00614851	0.00987515	0.316084	-0.0137432	-0.051769	-0.536121	-0.315436	-0.0598044	0.138378	-0.0783146	0.31384	0.443752	0.147636
LUC7L	0.04267	0.0175979	0.231009	0.0277236	0.368987	0.0137251	0.256695	-0.0392545	0.254937	-0.186672	0.0339732	0.0474176	-0.089332	-0.0442651	0.14155	-0.12913	-0.244334	-0.1855	0.0275803	-0.208989	-0.291814	-0.074378	0.430129	-0.382767	0.353017	0.295612	0.125403	-0.380305	0.0614971	-0.247449	-0.0443947	-0.0513891	0.051418	-0.128529	0.0115192	-0.00633601	-0.0767709	0.00822923	-0.360175	-0.171711	0.568776	-0.871493	0.625061	-0.0616396	-0.114819	-0.025343	0.161404	0.259334	0.0924369
CACNA2D2	-0.18975	0.278249	0.140043	0.12506	0.219938	0.558434	0.53914	0.342803	-0.00423124	0.159354	-0.195757	-0.661047	-0.0397827	0.0406325	0.110904	-0.0328431	-0.340606	-0.0136494	0.00676161	0.294091	-0.387506	0.504342	0.450013	-0.205998	-0.378981	-0.36478	0.572875	-0.549824	0.719707	-0.00877247	-0.0970906	0.454327	0.576092	0.321073	0.818918	-0.523158	-0.380154	-0.585919	-0.13325	0.468788	0.525737	-0.0424216	-0.295805	0.5847	0.604393	0.242314	-0.378266	-0.935256	-0.108521
BAIAP3	0.314614	0.632631	0.932949	0.928524	0.909606	1.32205	1.58236	0.564978	0.602456	0.422542	0.210342	0.749776	0.356132	-0.0220472	0.293924	0.228158	0.544866	0.650313	0.394825	-0.137368	0.940028	0.780008	1.21078	0.812505	0.905322	-0.0429793	0.745641	1.04453	1.05809	1.52031	0.712697	1.0005	0.833268	0.727432	1.2651	-0.420106	0.720546	0.387327	0.153322	0.868066	0.155968	1.07406	-0.0749821	0.79382	1.16634	0.395205	0.672508	0.892958	-0.0533236
TSR3	0.0823794	0.033229	-0.161466	0.112126	-0.120502	0.147679	0.232466	-0.0504115	0.0890667	0.239586	0.050707	-0.109302	-0.133817	-0.228032	-0.251969	0.0879914	0.292508	-0.138151	-0.0643814	0.100591	0.169726	0.131422	-0.0369411	0.251043	0.105073	0.232988	0.222974	0.151058	-0.202008	0.113976	-0.116034	0.276171	0.10984	0.0633428	0.335572	-0.207163	0.125201	0.239563	0.301599	0.250426	0.192519	0.602827	-0.0334177	-0.00588515	0.112003	0.0362689	0.0861204	-0.0366579	0.185565
PIGQ	-0.0800061	-0.0624297	0.0511048	0.287825	-0.00565928	-0.0821259	0.24722	0.291489	0.341663	-0.185003	-0.24496	-0.205317	-0.192738	-0.286762	-0.352802	-0.129953	0.0303788	-0.181063	-0.290756	-0.00305059	0.0717001	-0.392036	0.0888097	0.284401	-0.0409135	0.0444133	-0.0284009	-0.0790403	-0.341179	0.0225501	-0.155848	0.331893	0.238512	-0.267135	0.0867721	-0.459967	0.156158	0.17471	-0.207919	-0.0521632	-0.00790237	-0.189803	0.120697	0.199068	-0.152985	0.154341	0.36183	0.499037	0.271187
CRAMP1L	0.107707	0.0849429	0.155909	-0.0642741	0.194779	0.793525	0.542795	0.123747	0.199661	-0.345905	-0.036142	0.0342958	-0.0998353	0.0076724	0.466874	-0.286622	-0.17397	0.00161106	0.161723	0.0768876	0.54285	-0.101081	-0.232154	0.0718426	0.0509495	0.089909	-0.147513	-0.00378053	0.169611	0.280426	0.176237	0.30826	0.218678	0.0196844	0.0932816	0.0567233	-0.0530586	0.0229801	-0.138257	-0.220823	-0.0828269	-0.614574	0.100466	0.192181	0.0798283	-0.115702	0.296513	0.18907	-0.117757
TEAD3	-0.425422	-0.607539	-0.45271	-0.675666	-0.505953	-0.613729	-0.665464	-0.32264	-0.285565	-0.353039	-0.0772815	-0.126298	-0.229325	-0.0392742	-0.237574	0.274839	-0.244673	-0.238977	-0.328291	-0.445511	-0.239413	-0.243676	-0.598974	-0.411958	-0.687156	-0.633064	-0.562878	-0.556467	-0.679473	-0.0854447	0.034324	-0.363049	-0.334037	-0.0410702	-0.699649	0.151593	-0.556638	-0.397735	-0.796165	-0.638264	-0.286197	-0.887628	-0.110194	-0.503575	-0.52244	-0.465507	-0.500996	0.389318	-0.245781
SELE	-1.6232	-1.83174	-0.576701	-1.68143	-1.96652	-0.990135	-1.49221	-1.91044	-1.99794	-0.605554	-1.26797	-1.0822	-1.13315	-1.47268	-1.07036	-1.07462	-1.54988	-0.612081	-1.03392	-1.95088	-1.93334	-0.595568	-1.44191	-1.55265	-1.70471	-1.87324	-0.957456	-1.2675	-1.54901	-1.50165	0.152511	-1.60432	-1.96962	-0.936508	-1.7269	0.0970774	-1.66582	-1.22742	-1.981	-1.30521	-1.07649	-1.31353	-1.38465	-1.7095	-1.76052	-1.69702	-1.75642	-1.05191	-1.24676
DNAJC11	0.118158	0.0909958	0.00739052	-0.0273572	0.00424565	-0.0540393	0.0919836	0.0965995	0.245869	-0.0804271	0.0333588	0.0163697	-0.150965	-0.0163274	0.0383036	0.120321	0.268496	0.00261402	0.243846	-0.00523474	0.0867536	-0.291294	0.0430446	0.0987507	-0.143552	-0.053723	0.238398	0.0964671	-0.0758846	0.360648	0.229893	0.223573	0.18521	-0.0499021	0.225493	-0.272939	0.274558	0.218246	0.0100525	0.379598	0.240433	0.17941	0.101657	0.101638	0.228489	0.163147	-0.00322966	-0.0152245	0.252406
FMO3	-0.362088	-0.230298	-1.11739	-0.210704	-0.0452584	-0.654516	-0.967228	1.22986	0.237442	-0.426269	-0.508268	-0.274902	-0.787375	0.45848	-0.164534	-0.133563	0.148032	-0.925668	-0.615209	0.509781	-0.243295	0.45972	-1.42088	-0.305076	0.335139	-0.248898	-0.785718	-0.571666	-1.38702	-0.338131	-0.565818	-0.326266	-0.303153	0.153544	-0.50254	0.662597	-0.488992	-0.844102	-0.489872	-1.47492	-0.234579	-1.64758	0.468225	-1.10864	-0.790595	-0.704713	-1.26923	-0.538586	-0.691162
MYLIP	0.679918	0.85039	0.594613	0.686667	0.600712	0.904494	0.549709	0.908366	0.781255	0.643303	0.523096	0.626526	0.198637	-0.0250988	0.752095	0.297282	0.00414539	0.642227	0.495935	0.453735	0.690441	0.28679	0.187261	-0.0927789	0.910739	0.326144	0.253612	0.592873	0.640702	0.408843	0.116323	0.583684	0.390053	0.373674	0.442634	1.12274	0.606392	0.36787	0.549622	0.353992	0.099082	0.554872	-0.143648	0.430688	1.01942	-0.0483802	-0.0770204	-0.244034	-0.132089
NOX1	-0.205787	0.977858	-0.28812	-0.510061	-0.244607	-0.286285	0.00345661	0.61268	-0.202152	-0.63346	0.211235	-0.642308	-0.474887	-0.21196	0.0308673	-0.230908	-0.195075	-0.505801	-0.110819	0.186073	-0.0636564	-0.627756	-0.243331	-0.631803	-0.628574	-0.487495	-0.104889	-0.392851	-0.489974	0.0965753	-0.167487	-0.366128	-0.0936398	-0.557089	-0.502711	0.15621	-0.452978	-0.315286	0.344257	-0.556318	-0.565303	-0.191571	0.0883716	-0.491325	0.0976139	-0.539221	-0.443484	-0.536744	-0.166003
E2F2	0.326273	-0.389969	0.472522	0.0714887	-0.0531555	0.351985	0.881282	0.124061	0.498532	-0.864547	-0.0619795	0.573082	-0.00673543	-0.291722	-0.359445	1.32264	0.435517	-0.132238	-0.646697	0.00114108	0.597414	-0.564848	0.207541	0.355665	-0.571536	-0.00941636	-0.612924	-0.487033	0.0479552	-0.0144367	-0.423065	0.09386	-0.524676	0.776464	-0.501077	0.457786	1.03009	0.381342	0.537701	0.569072	-0.212469	0.0153434	1.23208	-0.626261	-0.409186	-0.752345	0.337715	0.160376	1.19462
PSMB1	0.283775	0.276184	0.124585	-0.0112496	0.00578643	0.299647	0.26191	0.0139243	0.0958945	0.00357253	-0.0402729	0.0525775	0.00878135	-0.0856426	0.0498598	0.14129	0.0315102	0.299742	0.136102	-0.00126327	0.161699	0.194901	0.324536	0.343743	0.345001	0.282735	0.245961	0.362429	0.281961	0.0419838	-0.204495	0.0770995	0.202596	0.0681961	0.302893	-0.206095	0.314949	0.175262	0.332066	0.0322527	0.361106	0.460114	-0.213397	0.115859	0.442064	0.111881	0.498679	0.423005	0.0196262
SYN1	-0.417428	-0.486773	-1.67135	-1.28335	-1.3872	-0.59259	-1.1604	-0.513797	-0.795443	-0.0393271	-0.888894	-1.41901	-0.958828	-0.574172	-0.947718	-0.0515406	-0.899868	-1.18384	-0.486465	-1.38166	-1.31247	-0.584095	-1.40775	-0.737929	-1.01232	-1.28478	-1.02459	-1.24341	-1.78826	-0.746897	-0.748439	-1.14258	-1.60457	-1.42099	-1.69248	0.191126	0.00761705	0.00755447	-2.03426	-0.500748	-0.776886	-1.3654	0.570297	-1.11574	-1.67047	-1.16643	-0.342849	-0.469941	-0.668116
JARID2	-0.680048	0.013007	0.201814	-0.315987	-0.755137	0.869662	0.735012	0.185337	0.0176171	-0.369493	-0.0933106	-0.459491	-0.328381	-0.582477	0.0121759	0.0514783	-0.214232	0.144649	-0.0836379	0.0546946	-0.0868812	-0.26438	-0.321201	-0.0835661	-0.0350552	0.145948	0.17815	0.565135	0.261967	0.369721	-0.0216268	0.376138	0.148533	0.535564	0.421015	0.346126	-0.452813	-0.514621	0.192427	0.589454	-0.0276345	0.382765	-0.0488931	-0.151792	0.217712	-0.324224	-0.665612	-0.421473	0.204668
CDKL5	-1.18055	-0.87877	-0.694166	-0.800011	-0.666957	0.0597452	-1.49466	-1.02102	-1.41373	0.838232	-0.176601	0.307104	0.174837	0.285635	-0.785542	-0.440675	-0.179574	-0.961054	-0.887004	-0.678941	-1.14688	-0.466894	-1.3188	-1.16067	-1.08684	-1.0841	-1.42852	-0.252764	-0.33107	-0.0528721	0.166413	-0.418093	-0.667664	-0.616776	-0.242711	-0.987742	-1.3933	-1.87926	0.680643	-0.764503	-0.551643	0.200669	-1.88485	-0.566808	-0.59349	-0.271164	-0.0660516	-0.626587	-1.17406
CAMK1G	-0.370125	-0.231845	-0.693287	-0.87868	-1.38084	-0.541929	-0.657586	-0.697454	-0.794412	0.802215	-0.680256	-0.337872	-0.165475	0.658247	0.447235	-0.266408	-1.50034	-1.27451	0.12416	-1.04373	-0.681572	-0.196017	-0.679509	-0.49037	-0.142904	-0.294599	-0.977504	-0.187156	-0.774178	-0.694163	-1.13755	-0.57684	-0.556352	-1.15514	-1.16789	-0.0530675	-1.68417	-1.40965	-1.73849	-0.356506	-1.01576	-1.31883	0.694871	0.162462	-0.973058	-1.0739	-0.042392	-1.11856	0.0738864
CDK11A	-0.131715	0.196271	0.28835	0.63456	0.628306	0.300517	-0.0947563	-0.641986	-0.705661	-0.0556217	-0.0675259	-0.00774261	-0.0742107	-0.0718744	0.173779	0.175704	-0.0872333	0.111217	0.224529	0.254572	0.427331	-0.626702	-0.704752	-0.164593	0.216274	0.197914	0.0930293	0.0330201	0.19778	0.458536	0.419914	0.313749	0.294165	0.365703	0.141388	-2.22356	0.404955	0.301739	0.0252814	-0.103356	0.167419	-0.178777	-0.241689	-0.00101519	-0.211191	-0.171843	0.50959	0.406138	0.121382
NADK	0.22373	0.348313	0.146573	0.293806	0.50114	0.421294	0.686846	0.349159	0.423601	-0.162321	0.383947	-0.028914	0.0755645	-0.382246	0.00427615	-0.147688	0.204855	0.665203	0.690712	0.108943	0.377275	-0.0937446	-0.379744	0.423962	0.151621	0.0751875	0.416981	0.344346	0.357838	0.211974	0.126933	0.244971	0.194117	0.25418	0.147422	0.00441169	0.229813	0.0776289	0.305455	0.221627	0.757771	0.346155	-0.0604832	0.0276453	0.315996	0.0278542	0.210377	0.177486	0.165509
DLEC1	-0.0375237	1.01529	0.499192	-0.280726	-0.0406223	-0.803767	-0.501156	-1.58392	-1.57545	-0.554019	-0.0654841	0.476211	0.181074	-0.156018	0.24312	0.1156	-0.863696	-0.914758	-0.68761	-0.920813	1.32028	0.20843	0.820331	-1.43769	-0.973904	-1.09345	-0.405021	-0.282617	-1.01882	-1.02227	-0.147128	-1.37899	-1.48713	-0.75469	-0.962678	-0.314965	0.134859	0.359294	-0.727972	-0.419823	-1.22356	-0.172206	0.0762605	0.399105	-0.501728	-0.0495033	0.0653319	-0.0965913	-0.401542
CYTH3	1.03088	1.7123	1.58849	1.70579	2.1982	1.60355	1.90058	1.86901	1.77696	0.129825	-0.12547	1.47284	0.455486	0.0373279	0.865502	0.597925	0.797944	1.48452	0.706077	1.0958	1.50618	1.12884	0.382646	-0.67162	1.45123	1.59182	1.36321	0.415724	0.346052	0.751201	0.0165705	1.37157	1.12792	0.41532	0.564723	0.912136	1.39004	1.16743	1.36772	0.35527	1.2178	0.723134	0.50712	0.628591	0.991872	0.455295	1.08114	1.21546	0.126765
ADAM22	-0.227743	-0.613964	-1.00108	-0.262685	-0.831343	-1.06718	-1.1847	-0.759321	-1.01365	-0.768403	-0.50176	-0.777564	-0.826482	0.0696599	-0.858999	0.0577521	-0.841573	-1.39202	-0.784247	-0.798161	-1.49939	-0.611974	-0.235945	-1.31848	-0.472455	-0.785851	-1.63925	-0.827029	-1.46906	-0.29659	-0.376816	-0.902211	-1.20345	-1.24082	-1.34957	-0.13714	-1.30102	-0.45942	-0.507942	-1.02186	-0.700489	-1.61701	0.801228	-0.766646	-1.01861	-0.638018	-0.695101	-0.937463	-0.0333389
SYPL1	-0.446706	-0.497395	-0.943162	-0.206754	0.0263383	-0.438183	-0.401299	-0.34647	-0.362664	-0.22805	0.222384	-0.765007	-0.223063	-0.196466	-0.272679	-0.194269	-0.385789	-0.186473	-0.398811	0.0246225	-0.0453094	-0.64448	-0.243361	-0.00729151	-0.599333	-0.287896	-0.414584	-0.0718765	-0.379141	-0.423471	-0.129294	-0.212278	-0.364625	-0.489416	-0.374076	-0.197734	-0.452129	-0.184733	0.291024	-0.21532	-0.335609	-0.0232661	-0.685212	-0.372812	-0.252452	-0.00461153	-0.283795	-0.358859	-0.319704
CYB561	-0.587659	-0.663728	-0.722717	0.365453	0.0772987	-0.788516	-0.352612	-0.77105	-0.330518	-0.169618	-0.295871	-0.595534	-0.159358	-0.211378	-0.479266	-0.22794	0.170988	-0.289059	-0.449038	-0.0829435	-0.0651787	-0.567997	-0.378201	0.536133	-0.541914	-0.382687	-0.501818	0.315823	-0.116255	0.216893	-0.011515	-0.280361	-0.44899	-0.111306	-0.10223	-1.13886	0.395607	0.570362	0.109003	0.174026	-0.427638	0.0145162	-1.45853	-0.241472	0.0550688	-0.372685	-0.224228	-0.308673	-0.222524
SPAG9	-0.1332	-0.289838	-0.285373	-0.272941	-0.102693	-0.234612	0.105185	0.0574247	-0.192041	0.089623	-0.146162	-0.167819	-0.0452256	0.311249	0.0105214	-0.0709507	-0.302533	-0.279157	0.0233082	-0.664235	-0.209087	0.0456161	-0.204622	-0.466408	-0.135359	-0.328382	-0.219233	-0.618276	-0.331018	-0.275299	-0.312607	-0.24696	-0.641603	-0.303349	-0.627713	0.391301	-0.218715	-0.291945	-0.418936	-0.495594	0.0335725	-0.465965	0.378798	-0.155738	-0.392831	-0.260628	0.109255	-0.055183	0.100033
CELSR3	2.45544	3.08044	2.9365	2.37978	2.22357	1.4195	1.3626	4.11149	2.86227	-1.03858	0.515387	1.45438	0.179959	0.327943	1.64838	0.953904	1.49649	0.63281	1.27153	1.08145	2.04171	0.435229	2.0777	1.74677	1.762	0.977419	1.6752	-0.825098	0.650417	1.54007	0.599223	1.0227	1.03701	0.399179	0.984334	1.13074	3.814	3.81071	1.51098	0.406634	3.91096	-0.0531464	1.54545	2.17982	2.10506	0.409119	2.39478	1.85316	0.589517
AASS	-0.155196	-0.360583	0.024101	-0.886375	-0.529634	-0.516743	-0.667601	0.0562316	0.289515	0.0653991	-0.351872	0.177719	0.0508672	0.172849	-0.108519	-0.0316737	-0.207933	0.165727	0.0606752	-0.441944	-0.862182	-0.587973	-0.830098	-0.538448	-0.784558	-0.560418	0.0990508	0.25872	-0.200294	0.188645	0.518684	-0.585326	-0.266953	-0.49673	-0.19243	0.219463	-2.14578	-1.16062	0.0902778	-0.193082	-1.04318	-0.908429	-0.451031	0.0103826	0.0263917	-0.208278	-0.241534	0.122917	-0.742343
PLEKHG6	-0.13038	-0.528616	-0.713104	0.1146	0.25135	0.00972421	-0.139231	-0.0619386	-0.165961	-0.373711	0.436088	-0.835989	-0.564105	0.0207354	-0.111577	0.240922	-0.314767	-0.0773345	-0.418598	0.309087	-0.472291	-0.342387	-0.34401	0.0152497	-0.681143	0.0712029	-0.0605185	-0.0974964	-0.70584	-0.428011	0.155478	-0.150122	-0.155421	-1.10094	-0.0284753	-0.529263	0.496927	0.709816	-0.262346	-0.599714	-1.33916	-0.215676	-0.562321	-0.33592	-0.374325	-0.180886	-0.415578	0.171161	-0.49264
SS18L2	-0.169191	0.355287	0.385244	-0.119909	-0.292488	0.54307	0.921673	0.472556	0.450553	-0.231912	-0.0787039	1.04205	0.13882	-0.269055	0.238943	-0.144545	0.115847	0.189542	0.123601	0.438209	0.21145	0.238433	0.439615	0.372803	1.01326	0.728792	0.25894	-0.714107	1.146	0.174519	0.197843	0.909405	1.00302	0.802329	1.22588	-0.757664	-0.0851059	-0.0735893	0.327174	0.652641	0.242936	0.476262	-0.423527	0.649783	0.775067	0.270908	0.884883	0.240082	0.120014
MPND	-0.213996	0.208441	0.245855	0.23998	0.186078	0.342437	0.104808	0.0350669	-0.0332798	0.0937959	-0.259609	0.0630122	-0.0436874	-0.203042	-0.0675397	0.0305444	0.294838	-0.106176	-0.0262441	0.158205	0.254132	0.0120378	0.187763	0.251007	0.000809411	0.116117	0.437951	0.387286	-0.0800118	0.413999	0.259421	0.340933	0.164992	0.0230816	0.255191	-0.25403	0.129599	0.0113757	0.525622	0.65634	-0.00746849	0.581056	-0.452755	0.208838	0.22272	-0.147393	0.11361	-0.686256	0.127056
MGST1	-0.28362	-0.73836	-0.583364	0.628131	0.538216	0.417096	0.496749	-1.27063	-0.641222	0.21968	0.045664	-0.163617	-0.19918	0.237058	-0.138845	-0.41171	0.159943	0.347108	0.0934598	-0.131236	-0.0967512	-0.971351	-0.542253	0.750888	-0.207633	-0.203544	-0.240414	0.674018	-0.053778	-0.308692	0.0228277	-0.360819	-0.499494	0.0369722	-0.369283	-1.32979	-0.0714708	-0.443466	0.996833	0.147728	-0.836361	-0.0824963	-1.14395	-0.843425	-2.00959	-0.105564	-1.35284	-1.97919	0.116474
CRY1	-0.112594	-0.692342	-0.382197	0.117701	0.0199265	-0.505605	-0.985179	-0.311049	-0.0425363	-0.0806746	-0.363997	0.0135152	-0.118071	0.538497	-0.000280871	0.128607	-0.507998	0.168304	-0.0526695	-0.413701	-0.000896929	-0.556339	-0.714867	-0.101949	-0.142439	0.000962114	-0.366806	-0.133834	-0.104449	0.145804	0.513111	-0.570391	-0.440693	-0.0393081	-0.73291	-0.368242	0.0217029	0.026791	0.530779	-0.0625621	0.187326	0.170754	-1.07782	-0.206384	0.114586	-0.34969	-0.258367	0.623462	-0.184571
NFIX	-0.578821	-0.124578	0.00304382	0.205653	-0.0757828	-0.8853	-0.194162	-0.401726	0.0545759	0.233727	-0.234008	-0.187499	0.0152687	-0.0716776	-0.0495252	-0.251777	0.133263	-0.591203	-0.539527	-0.14494	-0.0924193	-0.370608	0.192737	0.0836459	-0.141685	-0.137384	-0.444657	0.561195	-0.220657	0.0520484	-0.0320391	-0.0259679	-0.274582	0.279891	0.104587	-0.273909	-1.33559	-1.18105	-1.00414	0.393147	0.42475	-0.0382098	-0.126446	-0.0508372	-0.45443	0.148565	0.194239	0.0235528	0.182957
ST3GAL1	0.182886	0.521272	-0.574034	-0.40356	-1.45629	-0.330139	-0.962868	0.3273	0.334894	-0.343882	-0.478264	-0.253291	-0.227658	0.0775805	-0.512411	0.0426036	-0.680177	0.339453	-0.0750745	-0.271893	-0.353707	0.116176	-0.514625	-0.821157	-0.273041	0.0630912	-1.20261	-0.869607	-0.893041	-0.610576	-0.728414	-0.636162	-0.377958	-0.376308	-0.923998	0.595333	0.115552	0.105418	-1.25345	-0.821605	-0.800842	-0.760789	0.758454	-0.172154	-0.643335	-0.558905	0.26695	0.0525525	-0.0493767
MMP25	-0.479725	-0.756986	-1.56116	-1.08716	-0.868061	-0.798642	-0.386752	-0.269455	-1.31593	-0.841855	-0.210874	-0.132013	-0.609644	-0.479851	-0.542652	0.656282	-0.33127	-0.0297832	0.054748	-0.627561	-0.853404	-0.0111554	0.546776	-0.413981	-0.300349	-0.551442	-0.822219	-0.974387	-0.82372	-0.28393	0.633125	-0.594281	0.119457	0.182493	-0.152847	-0.229734	-0.282749	-0.404375	-2.06501	-0.79338	-0.523319	-1.52945	0.639083	-0.691252	0.100263	-1.06104	-0.450752	0.517294	0.34494
IL32	0.227608	0.367607	-0.420968	-0.0864292	-0.471323	-0.711193	-0.977245	0.418589	-0.342101	0.655777	-0.0511429	-0.607837	-0.729223	-0.367909	-0.864464	0.0696561	-0.825218	-0.273567	0.194202	-0.264796	-0.540947	-0.408771	-0.705413	-0.592487	-0.834939	-0.617333	-1.24481	-0.332175	-1.21933	-0.209818	0.122634	-0.38962	-0.0270808	-0.499045	-1.16427	0.9387	0.40206	0.258486	-1.31008	-0.22978	-0.479686	0.404553	0.800069	-0.884525	-0.626593	-0.339432	-0.0950755	0.232019	0.471495
PKD1	-0.0490359	-0.139546	-0.0384595	-0.240909	-0.608775	0.314059	0.0676323	0.0883803	-0.213654	-0.182398	0.00110548	0.0516491	0.0381002	0.201918	-0.15796	0.182022	-0.21342	-0.550694	-0.112241	-0.493853	-0.323887	-0.112206	-0.740863	-0.896021	-0.416964	-0.511656	-0.568942	-0.506071	-0.758026	-0.229673	-0.201208	-0.163892	-0.428071	-0.12886	-0.433771	0.0739068	-0.389862	-0.329537	-0.660014	-0.515772	0.0540192	-0.780918	0.458435	-0.0529731	-0.250877	-0.0880738	0.0493657	-0.0539797	0.182335
MAPK8IP2	-0.0131092	0.469643	-0.0948	1.81077	1.65005	1.11975	2.02977	0.728497	-0.704723	-0.107187	0.169862	0.232025	0.047754	0.41766	-0.100465	-0.242185	1.48508	0.282699	0.367393	1.15874	0.409057	0.338347	-0.352769	0.11371	-0.76381	-0.282255	1.58889	0.199788	0.373503	1.16791	0.807297	0.659543	0.195383	0.149814	0.879385	-0.324403	0.332863	0.301777	0.843004	0.520984	-0.381088	0.55326	-1.00224	0.656443	0.490564	-0.157669	0.968424	0.91748	0.239148
MED24	-0.204592	-0.152446	0.0471142	-0.238853	-0.217593	-0.298636	0.0388818	-0.0727924	0.066812	-0.0969032	-0.0116554	-0.0173424	-0.271383	-0.0829154	-0.0381546	-0.0407127	-0.0581757	-0.215194	-0.15999	-0.0923253	-0.132212	-0.322629	-0.289765	-0.109965	-0.171593	-0.161221	0.0892654	-0.179616	-0.266477	0.0306586	0.0895375	0.171303	-0.0111615	-0.13356	-0.0606918	-0.267758	-0.121006	-0.109613	-0.403431	-0.227699	0.0706645	-0.134292	0.167992	-0.380381	-0.647909	-0.307538	-0.384268	-0.342111	-0.290744
RHOBTB2	-0.323025	-0.423486	-0.549328	0.200157	0.0814138	0.160301	0.0140847	-0.129395	-0.635749	0.290625	-0.132661	-0.596051	-0.129651	-0.105765	-0.360771	0.469952	-0.0285848	-0.324993	-0.764152	-0.26323	-0.606533	-0.175137	-0.576508	-0.501375	-1.29	-0.680788	-0.520041	-0.22697	-0.757372	-0.493611	-0.251445	-0.775954	-0.957599	-0.354702	-0.543324	0.381191	-1.02625	-0.377899	-0.413488	-1.06777	-0.801661	-0.754246	0.246756	0.0873335	-0.900679	-0.099273	-0.698169	-0.737107	-0.112746
HEATR5B	-0.247816	0.151809	0.249252	0.0967754	0.110308	-0.0768148	0.208377	0.0718921	0.0680233	0.246157	-0.06571	-0.0220074	0.00448731	-0.144013	0.208125	-0.299313	0.0909263	0.106248	-0.214227	0.184145	0.752059	0.0761339	-0.185331	0.2857	0.0869181	-0.17464	0.00775886	0.400677	0.369596	-0.434225	0.0902925	0.023339	0.116778	0.427394	-0.512573	-0.212941	-1.03636	-1.07304	0.561787	0.214088	0.152482	0.0634216	-0.255999	-0.0037376	0.221564	-0.0375935	-0.00460733	0.469034	-0.27835
SEC62	-0.0281895	-0.0561988	-0.00162644	-0.546381	-0.430787	0.0170128	-0.44408	0.0589684	0.0970312	0.0931419	-0.19934	0.0391525	0.144481	0.126116	-0.0693991	-0.176558	-0.198848	0.181767	-0.107584	-0.145266	0.386149	0.410102	-0.135899	-0.0586035	-0.0417644	0.137409	0.235367	0.262246	0.0937414	-0.0836338	0.201345	0.0672974	0.0385161	-0.126106	-0.0145932	-0.160139	-0.282071	-0.443881	0.255549	-0.297579	0.197141	0.317218	-1.01376	0.029091	0.390711	-0.0861449	0.1285	-0.0391202	-0.559494
RPS20	0.209094	0.103785	0.428932	0.485261	0.418004	0.242343	0.420892	0.236894	-0.280352	0.00135202	0.202879	-0.024141	0.082629	-0.14107	0.307212	0.208449	0.000618078	0.313464	0.0900578	0.235027	0.409094	-0.351138	0.587527	0.213134	0.0143119	-0.188538	0.634108	0.562981	0.24468	0.481296	-0.133516	0.212442	0.396763	0.0770836	0.504608	-0.119543	1.54869	1.60463	0.601822	0.561924	0.502487	0.566503	0.363888	0.0485721	0.443895	0.259037	-0.314217	-0.406772	0.00275183
CSDE1	0.0502262	0.0748626	-0.0552608	0.0704685	0.25472	0.119791	0.187236	0.259694	0.0839707	0.31669	0.0386393	-0.04473	0.0160892	-0.00831841	-0.0547967	0.0732776	-0.00449951	0.0372296	0.0705326	0.00376264	-0.0572266	0.120441	0.116848	-0.038171	-0.0256582	-0.132686	0.163533	0.0306554	-0.193097	-0.413661	-0.209652	-0.142989	-0.1607	0.078829	-0.0285941	0.56478	-0.272612	-0.0793953	0.0604634	0.132039	0.17679	0.237177	0.114506	-0.213442	-0.0634145	-0.034637	-0.174589	-0.0108708	-0.0390682
UBE3C	0.166235	0.0491699	0.0635579	0.3173	0.237376	0.797322	0.772376	0.0273667	0.179545	-0.217444	0.0104365	0.240526	0.136163	0.0386073	0.172329	-0.0755157	0.0574391	0.156207	0.313762	-0.06226	0.648985	0.106208	0.164156	0.261114	0.0549878	0.196376	0.307268	0.039609	0.135064	0.120031	0.107153	0.0561635	0.102724	0.33146	-0.107591	0.237988	0.187776	-0.202146	-0.00575059	0.0668552	0.423504	0.137226	-0.270638	0.281249	0.156719	-0.015047	0.331099	0.334863	0.0586586
REV3L	0.126605	-0.238323	-0.308174	-1.00844	-0.867099	-0.977491	-0.633904	0.114255	-0.0710622	-0.238076	-0.113766	-0.0977714	-0.328403	0.0969024	-0.113642	-0.433857	-0.324566	-0.481881	-0.109892	0.00289757	-0.535038	-0.220195	-0.419469	-0.559658	-0.0318819	-0.309507	-0.685753	-0.570584	-0.305758	-0.216577	-0.391746	-0.84318	-0.768176	-0.219695	-0.378731	0.835687	-1.13248	-1.07813	-0.699176	-0.612619	-0.511638	-0.532816	0.370767	-0.693568	-1.22671	-0.0992021	-0.361413	-0.252147	-0.214069
TENM1	-1.87419	-1.68934	-2.6737	0.00555644	-1.27307	-2.34921	-1.58861	-2.97695	-3.00288	-0.230081	-1.1682	-1.64222	-0.799927	-0.814218	-1.65938	-0.045161	-0.626639	-1.10066	-1.13806	-1.28667	-2.59866	-2.36476	-0.670443	-1.11532	-1.37983	-2.21592	-2.83104	-0.430434	-1.60359	0.70277	-1.45008	-1.91554	-2.7006	0.447708	-2.23548	-1.90173	-2.75931	-2.76077	0.20791	-0.121821	1.07751	-0.385184	-0.852008	-0.810357	-2.24896	-0.821952	0.287337	-0.0112739	-0.965858
IYD	-0.792526	-0.38062	-0.438724	1.58662	0.480848	0.121012	-1.17048	0.770459	-0.973983	0.165288	0.239494	0.286771	0.44976	0.52478	0.398661	0.190181	-0.0211967	-0.184943	0.0443684	1.04043	0.931448	1.69826	0.239897	-0.666853	0.516382	-0.985853	-0.511028	0.504773	-0.167492	0.934358	-0.460269	-0.880256	0.147366	1.08229	0.973532	-1.10917	2.23052	0.578429	0.76783	-0.339485	-1.21656	-0.29094	-0.484234	0.392496	0.334261	-0.41037	-0.218285	-0.238518	0.301242
FAM76A	-0.225337	0.0632229	-0.452418	-0.0203236	0.104441	-0.0803987	-0.360244	0.211382	0.0829602	-0.240557	0.259615	-0.910083	-0.0744442	0.133177	-0.06758	-0.0924697	-0.327188	-0.444795	-0.116298	-0.0241589	-0.314087	0.249715	0.303991	-0.836013	-0.227821	0.149719	0.276857	-0.292558	-0.221397	-1.27338	-1.02747	-0.296541	-0.454776	-0.429647	-0.522483	0.0991026	-0.697408	-0.186111	-0.342658	-0.260108	-0.361916	-0.0912946	0.778272	-0.36485	-0.51457	-0.153912	-0.338169	-0.285055	0.0377952
TRAF3IP3	0.710782	0.649867	-0.543184	0.196968	-0.015175	-1.18807	-0.818079	-0.34509	-0.544708	0.196889	0.419776	-0.501488	-0.64986	-0.0520093	-0.308904	1.06734	-0.0154683	0.189214	0.252662	0.420978	0.126126	-0.428122	-0.816686	-0.238832	-0.0186986	0.486241	-1.00448	-0.560442	-1.19271	-0.129901	-0.151933	-0.886976	-0.154162	-0.618269	-0.606835	0.898809	1.05935	0.877188	-0.808779	0.209411	-0.709675	-0.282834	2.42091	-0.676297	-0.857045	-0.115014	-0.541599	-0.568626	1.54509
POMT2	0.299064	0.113788	0.126758	0.106735	0.204726	0.391483	0.722409	0.0362725	0.51671	-0.11199	-0.310107	-0.11595	-0.0667244	-0.150417	0.314802	-0.503801	-0.207331	0.00896482	0.0898178	0.0663321	-0.0600411	0.0391099	0.343243	-0.363462	-0.0780471	0.222985	0.0317901	-0.200593	-0.0906836	-0.249713	-0.545637	0.160665	-0.163371	-0.0671711	-0.144243	-0.12164	0.0494466	0.147258	0.0416269	-0.283531	0.352163	-0.507611	0.879465	-0.338119	0.085533	0.171334	0.396712	0.289159	0.280234
VTA1	0.12676	-0.0732869	0.167799	-0.369897	-0.127501	0.0513165	-0.394389	-0.208986	0.152453	0.190801	0.0901173	0.435606	0.265284	0.272233	0.264467	-0.0966097	-0.0403147	0.336661	0.0386386	-0.108569	0.12283	0.223004	-0.584126	-0.00736862	0.45783	0.292491	0.244977	0.235223	0.358199	-0.0924763	0.08482	-0.581459	0.0292691	0.100548	0.245117	-0.176346	0.14572	-0.172452	0.322583	-0.0874178	-0.182237	0.687657	-0.896215	0.0965647	0.186288	0.00548972	0.0173078	0.185688	-0.338682
RANBP9	-0.625476	-0.486344	-0.178953	-0.138269	-0.392058	-0.580678	-0.569643	-0.451977	-0.417216	0.138213	-0.19142	-0.401807	-0.304698	-0.203514	-0.410819	-0.212333	-0.506025	0.0866208	-0.21536	-0.616549	-0.319395	-0.624108	-0.562692	0.293006	-0.344411	-0.104981	-0.229749	-0.198594	-0.259741	-0.104356	0.389505	-0.539486	-0.569152	-0.225553	-0.860779	-0.362044	-0.910273	-0.842571	-0.232874	-0.236151	0.107733	-0.0963372	-0.898604	-0.379365	-0.299382	-0.230625	-0.332796	-1.00449	-0.202697
ETV7	-0.421354	-0.144851	-0.871927	-1.08997	-0.618537	-0.819274	-1.60539	-0.852121	-0.543255	-0.962704	0.380314	-1.00692	-0.818109	-0.374353	-0.989698	0.139323	-0.67882	-0.0226664	-0.706565	-0.825255	-1.00492	-1.16002	-0.648902	-0.29051	-1.32995	-0.304506	-1.15723	-0.979344	-1.30308	-0.517801	-0.407424	-0.626877	-0.0980326	-0.437732	-1.02593	-0.0893368	0.555121	0.0283835	-1.7715	-1.24452	-1.41492	-0.750782	0.0714246	-1.07835	-0.905285	-0.954892	-1.1279	0.449088	0.0469988
SPRTN	0.164557	0.0274707	0.0666429	-0.864101	-0.383076	-0.25863	-1.19542	-0.426287	0.114794	-0.976915	-0.0329889	-0.0327319	0.23563	0.266785	-0.57056	0.0332889	-0.737725	0.216359	0.125334	-0.364912	-0.174995	0.0259848	0.703031	-0.383415	-0.164153	-0.423735	0.538506	0.0494719	0.450748	-0.366517	-0.174606	-0.183743	-0.202534	-0.606522	0.143244	-0.494895	0.174569	0.0144494	-0.446022	-0.200884	-0.702535	0.27066	-0.253021	-0.0314716	0.303582	-0.276843	-0.507567	-0.362525	-3.9132e-05
METTL13	0.252194	-0.223135	0.0018233	-0.263118	-0.180488	-0.146139	-0.0529215	-0.197	-0.108124	-0.0657464	-0.298056	0.16175	0.39546	-0.0786572	0.134033	-0.363539	0.218298	0.0945115	0.0602887	0.0702252	0.22861	-0.212686	0.0557107	0.181925	-0.0531742	-0.00464143	0.100134	0.414252	0.144204	0.413911	0.313608	0.104738	0.26665	0.0556647	0.301867	-0.362398	0.0962439	0.219746	0.327075	0.0802139	-0.408388	0.250139	-0.405693	-0.00485818	0.103223	0.111703	0.0898073	-0.00722578	0.0881078
DYRK4	0.0451341	-0.252235	-0.360669	0.0214082	-0.380921	-0.254087	0.0255054	-0.349347	-0.016313	-0.371134	0.0327578	0.049485	0.0886138	-0.0238884	-0.0726043	-0.0473099	0.28765	0.205876	0.13802	0.0518331	-0.376587	-0.072567	-0.080143	-0.200881	0.439258	0.222531	0.0631472	-0.463698	-0.0150173	0.0782262	-0.215728	-0.0335625	-0.00986819	-0.0684526	0.199912	-0.0348853	0.203447	0.274936	0.139472	0.121775	0.279712	0.0158887	0.386409	0.180768	0.170591	0.0790961	-0.216069	-0.376209	0.00501254
ZNF207	-0.0877862	0.0312815	0.240949	-0.31363	-0.229006	-0.0163594	-0.198456	0.0406726	0.305427	-0.0457204	-0.0968773	0.664902	-0.0141519	0.09321	0.211788	0.167001	-0.197771	0.370074	0.222397	-0.185782	0.0967876	-0.159302	-0.0638605	-0.148234	0.239703	0.309577	0.507385	0.0801641	0.107947	0.228863	0.335702	0.15593	0.0798437	0.18434	0.0328608	-0.18749	0.29296	0.17918	0.00384871	0.103995	-0.0256782	0.330612	-0.515432	0.000431166	0.360498	-0.106453	0.131674	0.280058	-0.0277131
UQCRC1	0.194596	0.210799	0.0683069	-0.107014	-0.192443	-0.0507252	0.266109	-0.831934	-0.0634747	0.126589	0.0636291	0.00393137	-0.00837855	-0.031683	-0.0335684	0.0478002	-0.0368211	0.0499229	0.0956014	0.0515756	0.317086	-0.194738	-0.088948	0.131245	-0.196925	-0.141023	0.304836	-0.643193	-0.182726	-0.0184584	-0.0301939	0.199538	0.168207	0.104117	0.0448478	-0.290097	0.172339	0.138338	-0.0447533	0.106406	0.149037	0.33035	-0.0628209	0.17073	0.332335	0.095526	-0.53896	-0.472591	0.115838
STARD3NL	-0.819196	-0.542268	-0.62346	-0.752222	-0.859402	-0.0978907	-0.0413156	0.0625307	-0.879528	-0.225417	-0.401313	-0.773713	-0.428345	-0.175297	-0.748089	-0.556331	-0.519982	-0.333917	-0.57467	-0.299607	-0.197742	-0.196317	-0.292217	0.263423	-0.424573	-0.478844	-0.511286	-0.228725	-0.368943	-0.660938	-0.0234277	-0.685448	-0.617483	0.744114	-0.54683	-0.813343	0.730275	0.0973429	-0.499743	-0.323493	-0.118247	0.395267	-1.53196	-0.157028	-0.112637	-0.40957	-0.356395	-0.219299	-0.388262
CD9	-0.959441	-0.894637	-0.92813	-0.878929	-0.916493	-0.766497	-0.803235	-0.447515	-0.83031	0.0300496	-0.259298	-0.674449	-0.128283	-0.206758	-0.482803	-0.467944	-0.687091	-0.559241	-0.691387	-0.31215	-0.959891	-0.746522	-0.633398	-0.443779	-0.698613	-0.415155	-0.676895	-0.0579984	-0.172342	-0.571209	-0.0657725	-0.510193	-0.556817	-0.569016	-0.382294	-1.19152	-0.895451	-1.00348	-0.2691	-0.437057	-0.83552	-0.0566106	-1.95872	-0.127935	-0.614826	-0.35964	-0.308526	-0.346189	-0.730892
HHATL	-0.01595	-0.579202	-0.546632	1.52873	-0.186488	-0.415785	-0.753823	0.0931413	-0.253149	2.52864	-0.238277	-0.538984	0.0522967	0.264703	-0.269471	0.0271111	0.104896	-0.425797	-0.344194	-0.431126	-0.626842	-0.779259	0.0938002	-0.7932	-0.782046	-0.515377	-0.461908	1.73281	-0.6832	-0.517945	-0.49483	-0.797824	-0.56165	-0.288612	-0.752207	-0.609771	-0.338707	-0.638177	0.177837	1.54225	0.654837	3.13819	0.473809	-0.240916	-0.599648	-0.357499	0.0791078	1.27092	-0.518924
NCAPD2	0.132319	0.638436	0.274384	0.0332675	0.435967	0.406378	0.785433	0.837065	0.56514	-0.336599	0.131516	0.0870618	0.00368133	-0.122289	0.257298	0.0129667	0.272747	0.225574	-0.182949	0.385402	0.59685	-0.187586	-0.079721	-0.203477	0.396172	0.590238	0.00234508	-0.0269744	-0.0311081	-0.102695	-0.0770931	0.215651	-0.0279092	0.0999353	0.138649	0.531576	-0.261853	-0.14007	0.427331	-0.0804755	-0.334512	-0.27708	0.572898	-0.173245	0.163844	0.44214	0.215545	0.233767	0.382308
IFFO1	0.171458	-0.0477461	-0.256069	0.031952	-0.482528	-0.180612	-0.663149	0.239385	-0.622689	0.452874	0.089895	0.0531622	0.0172006	0.0656394	-0.139449	0.152141	-0.306137	-0.80898	0.106311	-0.249619	-0.210876	0.261003	-0.621596	-0.848565	-0.462252	-0.566281	-0.662349	-0.586168	-1.02559	-0.244402	-0.390307	-0.624825	-0.814027	-0.16179	-0.728342	0.982107	-0.23343	-0.046942	-1.04481	-0.329262	-0.368733	-0.443646	1.21877	-0.538896	-1.20417	-0.124495	-0.255798	-0.556161	0.571219
GIPR	-0.583178	-0.922726	-3.64429	-3.53041	-2.55075	-3.14313	-3.28889	-1.54014	-1.9402	-1.80599	0.635878	-2.49447	-1.10134	-0.302295	-0.477175	0.106543	-1.34416	-1.48696	-1.57608	-0.574482	-1.16754	-1.98833	-0.984927	-1.47146	-1.86765	-0.997282	-3.13852	-2.35668	-2.53224	-1.91085	-0.617439	-1.79333	-1.42684	-2.92743	-2.38532	-0.611591	-1.59451	-0.214536	-3.23155	-2.36061	-2.25609	-2.44108	0.161511	-1.99725	-2.06366	-0.5448	-1.28969	-0.251462	-0.742849
PHF7	0.0580118	0.278012	0.173974	-0.178463	0.12082	-0.225648	-0.00696503	-0.398488	0.168661	-0.193518	0.553366	-0.288604	-0.161806	0.0883123	0.0493664	-0.131592	-0.337062	-0.294865	0.0370267	0.437173	0.312818	0.159489	-0.589083	-0.548671	-0.189209	0.212656	0.335541	-1.03316	0.195596	-0.494142	-0.363873	0.0355395	-0.0967174	-0.219323	0.782875	0.0778966	-0.66819	-0.558795	0.787256	-0.112888	-0.480075	-0.354975	-0.0467698	0.291647	-0.138969	0.24148	0.0626264	-0.00958823	-0.538337
SEMA3G	0.968557	0.1904	0.351153	0.409665	0.218613	1.83762	2.03925	-0.191827	-0.822971	-0.11674	0.34464	0.0364485	-0.125284	-0.429894	-0.456498	-0.0343508	-0.00366271	0.826255	-0.231597	-0.0350248	-0.00321621	1.03068	-1.06852	0.17932	0.108023	-0.798017	-0.188385	-0.254364	-0.806499	-0.725093	-0.72578	0.044475	-0.320496	-0.250912	1.03241	0.701698	-0.908934	-0.595324	-0.904351	-0.42329	0.455843	0.807791	0.101295	0.328058	-0.607144	0.26053	0.0626066	-0.0715616	0.0555022
NISCH	-0.302651	0.0461795	0.217482	0.228676	0.040771	0.521445	0.793878	-0.665918	-0.497507	0.0713953	-0.14307	-0.103121	-0.153851	0.14396	0.0239815	-0.174403	-0.0342451	-0.252864	-0.0722492	-0.100254	-0.193167	-0.222531	0.312828	-0.0337824	-0.103126	-0.2449	0.15539	-0.741661	-0.205264	0.255927	0.195209	0.481158	0.119793	-0.234038	-0.0889975	-0.00401816	-0.385909	-0.155025	-0.39085	-0.0893415	-0.351775	-0.719894	0.281681	-0.0365526	-0.142016	-0.203446	-0.0437064	-0.0872772	-0.0311765
STAB1	0.268977	0.153802	-0.438414	0.322908	-0.0583198	-0.0282397	-0.536819	0.0325877	-0.614949	0.126596	0.161699	-0.0551046	-0.245226	-0.18293	-0.343538	0.504793	-0.0563833	-0.727174	-0.160664	-0.151771	-0.071568	0.125459	-0.388817	-0.753143	-0.225704	-0.061998	-0.545794	-0.650898	-1.0528	-0.00537474	-0.252929	-0.480445	-0.353928	-0.28599	-0.78147	1.24611	0.345462	0.253856	-1.04142	-0.500673	-0.17456	-0.819626	0.946888	-0.689811	-0.591978	-0.58723	-0.223025	-0.145198	0.444359
FUZ	-0.124017	0.0882201	0.500788	0.308239	0.340221	-0.949018	-0.270168	-0.867039	-0.0715002	0.257281	0.368535	0.163291	0.115476	-0.22927	-0.182971	0.00518729	0.214043	0.0174672	0.0488169	-0.0102639	-0.229696	-0.414945	-0.056808	-0.148332	0.595574	0.533529	-0.0372535	0.411244	0.203297	0.486617	0.392213	0.688182	0.600298	-0.214024	0.360788	-0.071341	-0.397289	-0.223446	-0.293608	0.296868	0.40106	0.340501	0.123123	-0.166753	-0.268338	0.53646	0.229008	0.0882844	0.123765
SLC6A13	0.283784	-0.182816	0.494594	0.546479	0.53096	0.825691	1.32204	0.215994	-0.0361041	-0.290166	-0.0254238	0.508157	1.1669	-0.31239	0.449178	0.110658	0.743952	0.493933	1.32905	-0.143224	-0.172509	0.448045	1.14174	-0.0147338	1.83641	0.359532	1.19108	0.0648972	0.488774	-0.078355	0.113009	0.308722	0.0374137	0.803301	0.769225	0.49152	-0.330533	-0.337304	0.420439	-0.204656	0.273277	0.356179	0.0259547	-0.212199	0.1342	0.573321	-0.0628289	0.240417	-0.34959
ZNF200	0.0358521	0.301269	1.37515	0.224427	0.293711	-0.301225	0.126894	-0.135066	-0.198829	-0.268811	0.323365	0.380141	0.430518	0.167324	0.278983	0.206462	0.247158	0.509818	0.456499	-0.367506	-0.288681	0.0305803	0.437204	-0.43515	-0.0435948	-0.118045	0.214415	0.243661	0.449901	-0.0908726	-0.379776	0.923883	0.752995	0.185807	-0.0343767	-0.0688267	-0.0330624	-0.310231	-0.0157686	-0.0727233	0.722462	0.165398	0.35278	0.257865	0.645418	0.016167	0.489134	0.615143	-0.111047
HFE	-0.480086	-1.22276	-1.11133	-1.28361	-2.13131	-1.43226	-1.40737	-1.62399	-2.51718	-0.776518	0.156494	-1.0856	-0.816354	-0.498979	-0.589188	-0.562135	-1.15947	-1.13116	-0.487865	-0.453414	-1.63824	-0.288071	-1.99169	-0.950895	-1.36919	-0.728255	-1.20277	-1.50891	-1.45431	-1.44971	-1.57293	-1.75871	-1.97727	-2.10778	-1.72392	-0.310094	-2.64718	-1.53393	-1.43758	-1.63129	-2.36591	-0.506731	0.336996	-0.780705	-1.69525	-0.68538	-0.987164	-1.63771	-1.03412
SCMH1	0.215571	0.315583	0.530239	0.101778	-0.0110807	0.792808	0.449884	0.15442	0.471201	-0.0524461	-0.134736	0.248847	0.0692885	0.103809	0.458034	-0.0499089	0.0624552	0.312881	-0.0634073	0.132948	0.4508	0.0979087	-0.101754	0.236728	0.317618	0.194631	0.0930116	0.396246	0.224058	0.462194	0.0594289	0.366948	0.680787	0.349653	0.716598	0.0252458	0.941041	0.649599	0.231399	0.106463	-0.110801	-0.0857446	0.138083	0.202955	0.342135	0.080482	-0.0424793	0.201773	-0.0574111
FYN	0.583196	0.524801	-0.633267	-0.141412	-0.215907	-0.500685	-1.04224	-0.330103	0.652548	-0.272416	-0.141416	-0.448383	-0.448408	0.0348394	-0.380964	0.767512	-0.0912701	-0.126466	-0.129571	-0.253268	-0.5356	0.253366	-0.946861	-0.52337	-0.211651	0.0670304	-1.03196	-0.744484	-1.23335	-0.361624	-0.522054	-0.508749	-0.148931	-0.675105	-1.22361	0.774798	0.762079	0.362908	-0.997246	-0.492466	-0.491126	-1.35782	1.31021	-0.362075	-0.972467	-0.201375	-0.405161	-0.268443	0.700558
HIVEP2	-0.355874	-0.417713	-1.14945	-0.0887916	-0.166493	-0.274396	-0.158103	0.209939	-0.18516	-0.786111	-0.155961	-0.223099	-0.536722	0.0555578	-0.877258	-0.199702	-0.43764	-0.0293885	-0.0626412	-0.367555	-0.876061	-0.503375	-0.235709	-0.00335833	-0.24149	-0.305096	-0.542674	-0.472531	-0.295857	-0.26017	-0.0835806	-1.18298	-0.365101	-0.12326	-0.626796	-0.018365	0.857182	0.428073	-0.491583	-0.300269	-0.636224	-0.97396	-0.184088	-0.695474	-0.627948	-0.519475	-0.402084	0.293471	-0.106179
FMO1	-0.4886	-0.807735	-1.17038	-0.465475	-1.25414	-1.15936	-1.57897	1.03537	0.0649433	-1.52385	-0.293491	-0.729813	-1.14894	0.0510903	-1.05306	-0.528142	-0.302952	-1.07882	-0.708306	-0.559473	-0.386344	-0.760465	-1.56588	-1.05908	-0.657708	-0.499234	-0.820203	-0.792729	-1.18788	-0.121816	-1.04742	-1.60914	-1.33504	-0.41655	-0.9554	0.984458	-1.41279	-0.490703	-1.27255	-1.65406	0.851255	-1.02198	-1.04297	-0.6793	-1.54476	-0.87222	0.261337	-1.35098	-0.763097
TCEB3	-0.24857	-0.117215	-0.304608	-0.0093408	0.229487	0.0125961	0.171598	-0.0769512	-0.0436269	-0.262496	-0.0687027	-0.118575	-0.183436	0.0882975	-0.121788	-0.239382	0.29105	-0.00408535	0.109202	-0.0563333	0.138087	-0.265314	-0.05298	0.175691	-0.465455	-0.148125	-0.827269	0.168196	0.217271	-0.0291843	0.165716	0.000955662	0.0504656	0.0329097	0.00132833	-0.273126	0.18416	0.20356	0.331481	0.411258	0.253145	0.393746	-0.415052	-0.0291461	0.0412727	-0.287784	-0.00713816	0.2076	0.0476584
LYPLA2	-0.0871544	0.271339	0.339729	0.0958552	0.0279649	0.37214	0.424635	-0.0968766	0.0608523	0.2542	-0.0655468	0.00558965	-0.187002	-0.19164	-0.176957	0.0828825	0.185295	0.241498	-0.0334585	0.0094244	0.0883001	-0.55585	0.0934368	0.118864	-0.0203974	0.0331123	-0.746087	0.132622	-0.02271	0.177013	0.113249	0.230926	0.137206	0.12761	0.229092	-0.666765	0.438317	0.134758	0.170192	0.227758	0.025985	0.51291	-0.451889	0.0870146	0.208971	-0.112546	-0.141486	-0.181851	0.245592
CLCN6	-0.184791	0.266129	-0.11938	0.120709	0.0592762	-0.554957	-0.494123	0.196382	8.63447e-05	0.0461592	-0.0616287	0.777207	-0.171738	-0.226174	-0.135288	-0.32392	0.0562024	-0.0994691	-0.355936	0.274166	0.144723	-0.0231393	0.0393433	-0.290185	0.176481	0.0595004	-0.280864	-0.0991621	0.156966	0.269657	0.101666	0.0788414	0.182071	0.828723	-0.0368425	0.10475	-0.472549	-0.471944	0.207343	0.0353423	0.311075	0.278436	0.0131342	-0.020279	-0.0677809	0.0560414	0.129611	-0.0510195	-0.158432
MRC2	0.0145612	-0.356323	-0.572632	-0.516214	-1.11315	-0.733605	-0.957913	0.263354	-0.940023	-0.231794	-0.352429	-0.175449	-0.364502	0.213668	-0.452911	0.0987128	-0.672326	-0.979971	-0.106895	-0.617929	-0.837858	-0.0806489	-0.674083	-0.870345	-0.364597	-0.618166	-1.17079	-1.04324	-1.55396	-0.741412	-0.865562	-0.857126	-1.01359	-0.215392	-1.03182	0.6598	-0.353858	-0.233868	-1.32251	-0.935028	-0.402676	-1.38174	0.768077	-0.419586	-1.1344	-0.521769	-0.0419185	-0.0596785	0.228196
TSPAN9	-0.521375	0.0693277	-0.0223373	-0.336983	-1.0894	-0.460469	-0.0754315	0.388474	0.071885	-0.411886	0.083206	-0.416795	-0.253839	-0.314828	-0.468743	-0.164384	-0.328394	-0.276447	-0.418421	0.116931	0.495663	-0.110213	0.214137	0.0354568	-0.153737	0.168781	-0.340052	0.271178	-0.378494	0.00209184	-0.151839	-0.0787268	-0.336815	-0.170011	0.207686	-0.109985	-0.490729	-0.594194	-0.305968	0.156563	-0.215598	-0.288916	-0.203163	-0.116613	-0.129783	-0.0622837	0.460937	0.373646	-0.130473
BTBD7	0.281985	0.274012	-0.0084427	0.0481086	0.251656	0.148104	0.331015	0.477756	0.317762	-0.293009	-0.197781	0.0760609	0.125036	-0.0824741	0.150516	-0.50411	0.113038	0.00543415	0.138683	0.249924	0.315072	0.19594	0.200635	-0.213006	0.340948	0.504269	-0.262026	-0.148849	0.266309	-0.105109	-0.348314	-0.515293	0.0432826	0.321805	-0.0343628	0.111345	-0.0173397	-0.1143	0.0505057	-0.286633	0.201933	-0.268348	0.569774	0.217946	0.0598065	0.167773	0.0946003	0.167249	0.0245262
APBA3	0.0480124	0.0974463	0.15778	0.103872	-0.417978	0.356751	0.435102	0.355132	0.422407	0.140435	0.194674	0.113289	0.229652	0.175995	0.0822501	0.00677776	0.264603	0.204581	0.0495358	0.19266	0.200341	-0.398828	-0.322093	0.139082	0.182206	0.484721	-0.206581	-0.236044	-0.272933	0.130743	0.373862	0.312583	0.383681	0.0105158	-0.106816	-0.129534	0.164631	0.119296	-0.0307336	-0.217006	-0.242829	-0.375647	0.158693	-0.115793	0.244446	-0.00666455	-0.042979	-0.0351172	0.241642
MKS1	-0.104432	0.446831	0.829524	-0.0114496	0.210524	-0.0971971	0.483649	0.482089	0.0169718	-0.0555073	0.0160834	0.32222	-0.19272	-0.191233	0.39017	-0.210083	-0.0234381	0.109794	-0.100726	0.351774	0.648742	0.190846	0.39841	0.0565242	0.49929	0.271889	0.40071	0.00434005	0.510415	0.0415953	-0.340772	0.773432	0.574853	-0.135581	0.782494	-0.214797	-0.0428535	-0.174437	0.260534	-0.039266	-0.25869	0.171658	0.294674	0.414667	0.680018	0.44563	0.283236	0.0678767	-0.0381252
ABHD5	0.0413622	-0.276951	0.320102	-0.0711183	-0.0587096	-0.000148254	-0.610625	-0.904022	-0.297429	-0.158588	-0.125295	0.395623	-0.0122892	0.157032	0.324711	0.250369	0.156411	0.685294	0.0916209	-0.281274	-0.285705	0.117654	-1.10296	0.264563	-0.0698269	0.279939	-0.101065	-0.788018	0.0725353	-0.00442839	0.0785585	-0.0275664	-0.278953	-0.082044	-0.401951	0.216733	-0.0115782	-0.0717035	0.204165	-0.386386	-0.311129	0.0579343	-0.786137	0.131862	-0.106407	-0.460833	-0.359231	0.494208	-0.487428
KAL1	-1.31927	-1.36877	-1.02242	-1.44565	-0.313499	-1.48309	-1.62432	-1.33961	-0.941026	-1.03896	-0.55229	-0.784001	-0.089364	-0.200431	-1.05148	-1.33781	-1.07709	-1.09567	-1.1731	-0.686201	-1.49315	-0.490836	-0.950304	-0.253562	-0.477857	0.118438	-1.76524	-0.919247	-0.52792	-1.74378	-0.853118	-0.601576	-0.781581	-2.26945	-1.3928	-0.676465	-2.08084	-1.86425	-0.1473	-0.982993	-2.35111	-1.94356	-1.57549	-0.397885	-0.711315	-0.135388	-1.49313	-1.64345	-0.994523
AKAP8L	-0.0909185	0.377442	0.205513	0.0246319	0.0977537	-0.189203	0.0500826	0.525436	0.4047	-0.306363	0.0411429	-0.212588	-0.244243	-0.189501	-0.0116964	-0.152298	-0.0175787	-0.247104	-0.140489	0.158857	0.191274	-0.0876629	-0.174704	-0.429762	0.152232	0.335142	0.159859	-0.110984	0.0742097	0.310662	-0.0157974	0.415447	0.31574	-0.0145197	-0.000691147	-0.0394481	-0.17633	-0.0848102	-0.285963	0.163235	0.386084	-0.275333	0.153282	0.118357	0.0955377	0.127819	0.630519	0.0114333	0.126934
MBTD1	-0.275162	0.432092	0.719165	-0.379442	0.0368241	-0.0881565	0.362753	0.390315	0.332424	-0.274419	0.127678	-0.078386	-0.0956622	-0.0264951	0.306921	-0.471117	-0.159069	-0.0922186	0.0555127	0.442536	0.367208	-0.10621	0.449474	-0.11668	0.343668	-0.0867569	0.379807	0.100179	0.488863	-0.144836	-0.00774173	0.158975	0.173403	0.110144	0.413335	0.110208	0.00221367	-0.240998	0.255234	0.116447	-0.116707	0.0592235	0.542416	0.226754	0.169383	0.215946	0.324254	0.185357	0.0570199
UTP18	0.16707	0.0365434	0.226808	-0.0427679	0.125622	0.202467	0.194092	0.133106	0.623342	-0.194582	0.220307	0.320682	0.178225	0.171139	0.35621	0.331507	0.139876	0.418786	0.331579	0.0613694	0.34983	0.113085	0.451669	0.347225	0.612938	0.323443	0.583607	0.24822	0.543445	0.320471	0.35932	0.193003	0.10143	0.156464	0.302989	-0.151748	0.555918	0.407507	0.292023	0.190122	0.461644	0.397181	-0.345808	0.358712	0.453917	-0.0735652	0.170089	0.15245	-0.12071
RNF216	0.157176	-0.0921955	-0.252976	0.171109	-0.0277891	0.254199	0.535723	0.303004	0.170962	-0.610189	-0.0443803	-0.0401493	0.0116198	-0.0199901	-0.160699	0.00569805	-0.216569	-0.242854	0.0760034	-0.0984119	0.0673851	0.209494	-0.10086	0.0259965	-0.259186	-0.300605	-0.33875	-0.418245	-0.34229	-0.0690888	-0.105949	-0.409182	-0.288885	0.120427	-0.384562	0.354062	0.141395	-0.104573	-0.386888	-0.525147	0.0894923	-0.649242	0.59896	-0.28206	-0.298804	-0.121081	0.22488	0.179833	0.125334
TTC19	-0.476135	-0.0394324	0.303043	-0.274056	-0.130362	-0.576271	0.0362952	-0.152732	0.283182	0.0107167	-0.147009	-0.0800936	-0.0451115	0.0336506	0.161522	-0.206003	0.0214667	0.169273	0.105996	0.0235725	-0.190767	0.0216378	0.157194	0.00624289	0.208513	0.287308	0.637589	-0.0234957	0.275658	-0.188129	0.174988	0.049421	0.251426	0.127079	0.330308	-0.558561	-0.391893	-0.420976	0.158499	0.0870613	0.204122	0.165961	-0.795285	-0.0231617	-0.0250449	0.0597425	0.137533	0.174063	-0.0523019
PTBP1	0.185692	0.138284	0.246062	0.0731594	0.000929021	0.145712	0.185884	0.246902	0.329937	-0.093129	-0.00851601	0.0908078	-0.240272	-0.077749	-0.0590466	0.174565	0.0355947	0.338037	0.0995696	-0.0452465	0.301207	-0.15589	0.04523	0.190382	-0.0759349	-0.0211858	0.0731759	0.15282	-0.0316023	0.326228	0.236303	0.111061	0.0930213	0.174701	0.0350809	-0.189351	0.962404	0.51024	0.0792981	0.126962	0.270729	0.0462371	0.0221539	-0.252419	0.189406	-0.104464	0.0442912	0.259804	0.0839317
SYT7	-0.563372	-0.665663	-0.568238	-0.237627	-0.251684	-1.77773	-1.15162	0.0512687	-0.730989	0.167055	-0.275757	-0.340937	-0.162768	-0.30019	-0.44448	-0.375741	-0.0468489	-0.682456	-0.197676	0.0517059	-0.209681	-0.805043	-0.441275	0.331746	-1.06399	-0.831975	-0.105676	0.421926	-0.119776	0.143632	0.204507	-0.352629	-0.241248	0.000471258	-0.197357	-1.32776	-1.41944	-1.81978	-0.217964	-0.0162319	0.351151	0.00713867	-1.76484	-0.529113	-0.481449	-0.386694	0.2933	-0.0919753	-0.444425
LARS2	0.121362	0.27755	0.503992	0.279268	0.0197128	0.238889	0.252286	-0.942131	0.411083	0.303566	-0.0394172	0.240309	0.0830104	-0.106448	-0.0428067	-0.406548	-0.0754876	0.772602	0.459388	-0.154977	-0.0163383	-0.0249047	0.142579	0.535501	0.483389	0.295442	0.721434	-0.505708	0.201811	0.731871	0.493303	-0.0651022	-0.0938144	0.120439	0.140821	-0.373477	0.208493	-0.02646	0.420146	0.227586	0.133978	0.50396	-0.339185	0.237796	0.222263	0.0897758	0.104392	-0.0242908	0.223162
PIK3C2A	-0.0266332	-0.0112729	-0.0365496	-0.17402	0.0264734	0.0450712	-0.117426	0.177548	-0.059891	-0.417269	-0.186049	-0.0650643	-0.063459	-0.0995488	0.016036	-0.265797	-0.253815	0.038249	-0.123662	0.0212053	-0.110432	0.0978107	0.0403368	-0.135328	0.0978924	-0.10904	0.0492604	-0.332001	0.020405	-0.167476	-0.148274	-0.00606247	-0.112775	-0.0921875	-0.253457	-0.0427411	-0.281667	-0.229681	0.0500907	-0.237174	-0.189277	-0.262896	-0.360558	-0.107926	-0.028407	-0.164998	-0.0318214	-0.0550092	-0.0858894
PLAUR	-0.923678	-0.921295	-0.750908	-0.529732	-1.17539	-0.727111	-1.42951	-0.930749	-1.09147	-0.905431	0.182497	-0.861754	-0.92634	-0.858801	-1.1107	0.842482	-1.09354	-0.109295	-0.722536	-1.07583	-0.7862	-0.287757	-0.604616	-0.126618	-0.965136	-1.08576	-0.958707	-0.623458	-1.21407	-0.22547	-0.00937849	-1.16428	-1.21579	0.157622	-1.2509	0.74924	0.431153	-0.105782	-1.30047	-0.841769	-0.52677	-0.989125	-0.576072	-1.095	-0.905203	-1.28544	-0.678131	0.434332	-0.64686
ANLN	0.0423134	0.251944	0.48973	0.350109	0.798711	1.72565	1.8237	0.907247	0.717578	-0.0612027	-0.768355	1.14215	0.577279	0.866706	0.0735264	0.103488	0.539612	0.117402	-0.312841	0.389599	0.041555	0.707947	-0.14421	0.554163	0.603423	0.473207	0.262897	0.941619	0.130614	0.813906	0.213776	0.434828	-0.353379	0.624535	-0.451926	1.31287	0.29819	0.315839	1.61473	1.41584	0.524035	0.147959	1.23497	0.436373	0.640485	0.532339	0.889694	0.754387	0.408089
WIZ	0.290141	0.130709	0.486577	0.132739	0.118759	0.54968	0.289747	0.458363	0.612839	-0.308813	0.0499633	0.268358	0.0541313	0.0654621	0.120502	-0.0383098	0.09978	0.242318	0.376335	-0.286844	0.0194989	-0.0428369	-0.0619754	0.0792193	0.00489552	0.159885	0.312055	0.0401075	0.0505325	0.275341	0.0631357	0.29749	0.223211	0.295551	0.144755	0.0811285	0.535163	0.291167	-0.0782592	0.0260136	0.447737	-0.12374	0.0504586	0.146282	0.252376	0.0612586	0.467615	0.467445	0.145826
RABGAP1	-0.281775	-0.431306	-0.266831	-0.781973	-0.591233	-0.612634	-0.311603	-0.16624	-0.0486463	-0.346033	-0.148341	-0.295572	-0.146531	-0.169167	-0.103897	-0.277004	-0.400334	-0.251733	-0.333337	-0.118291	-0.290716	-0.312948	-0.0262503	-0.433881	-0.0490384	-0.310322	-0.224074	-0.262948	-0.0360197	-0.570626	-0.265082	-0.46798	-0.501246	-0.0289414	-0.280775	0.147094	-0.508682	-0.743647	-0.535467	-0.303938	-0.0811481	-0.590764	0.0274349	-0.127318	-0.435929	0.0130331	-0.216862	-0.412554	0.0191436
DCN	-0.0457615	-0.0783901	-0.127925	-0.333236	-1.35982	-0.117245	-1.20041	0.305752	-0.767467	0.574621	-0.734977	0.466812	-0.233204	0.703276	-0.174361	0.362902	-0.806775	-1.10804	-0.155125	-0.866547	-0.641665	0.410522	-1.04139	-0.420234	0.031992	-0.493297	-0.488413	-0.0910697	-1.09908	-0.190577	-0.91939	-0.765104	-0.831535	-0.537178	-0.386682	0.95778	-0.947073	-0.618068	-1.98237	-0.373268	0.149169	-0.508686	0.146553	0.252643	-1.05039	-0.840898	0.810022	0.17297	0.0330147
QPCTL	0.0326386	0.133927	0.528912	0.536189	0.381658	0.398444	1.0257	0.0179986	0.0073237	0.249954	-0.490483	0.0708531	0.158273	0.0895625	0.180866	-0.0694059	0.252418	0.149089	0.265891	0.100154	0.172866	0.141733	0.540418	0.619838	0.290191	-0.352806	0.431123	0.422391	0.365021	0.899571	0.668501	0.629088	0.549772	0.383968	0.529743	-0.650091	0.325352	0.518723	0.408328	0.63454	0.309771	-0.121078	-0.215785	0.0315326	0.629272	-0.220188	0.50942	0.263173	-0.199037
PPP5C	-0.219939	0.07242	0.237007	0.0441042	-0.143551	0.022595	0.24686	-0.0717587	0.0998142	0.121785	-0.0629985	0.164443	0.00107211	-0.0720079	0.015	-0.105763	-0.0259659	0.147396	0.0908413	0.0341587	-0.0100629	-0.157125	-0.0548473	0.258647	0.111313	-0.394494	0.0520737	0.167933	-0.108732	0.0340947	0.0766538	0.233468	0.229098	0.121363	0.0725309	-0.496668	-0.106716	-0.102386	-0.172437	-0.0488418	0.325646	-0.460238	-0.0419723	0.0445033	0.173655	-0.0467557	-0.0071479	-0.099637	0.27954
CEP68	-0.0316346	-0.188268	-0.0247169	-0.759066	-0.466699	-0.625631	-0.368169	-0.293246	-0.521583	-0.122005	0.271341	-0.49223	-0.205753	0.0665842	0.120494	-0.148419	-0.387775	-0.738013	-0.45834	-0.266216	-0.586388	0.176804	-0.563652	-1.40293	-0.409554	-0.325927	-0.289012	-0.620515	-0.651501	-0.816248	-0.904987	-0.120306	-0.391276	-1.0004	-0.595767	0.460078	-0.971139	-0.78527	-0.874259	-0.518538	-0.754345	-0.827362	0.371867	-0.39116	-0.762393	-0.190904	-0.393236	-0.917526	-0.026202
MAP4K3	0.406202	0.621382	0.52556	-0.188986	0.124506	0.347956	0.142888	0.177679	0.571962	-0.0406138	-0.260383	0.176362	-0.0546287	0.131962	0.237168	0.0747368	-0.145528	0.16753	0.101369	0.20446	-0.306002	0.298015	0.503171	-0.165891	0.541837	0.985959	0.21714	-0.314127	0.257826	-0.376501	0.363512	0.194406	0.228278	0.540824	0.092404	0.329305	-0.701089	-0.748178	-0.0153548	-0.0871206	0.151224	0.209997	-0.156226	-0.234191	0.381934	-0.037497	-0.0179498	0.131482	0.212251
TYROBP	0.591008	0.354886	-0.291443	0.662078	0.14896	-0.281677	-0.882568	0.366958	-0.261003	-0.00416825	0.15722	0.0666472	-0.203672	-0.0974846	-0.36758	0.848658	-0.244241	0.132075	0.349747	0.0142745	0.490741	0.265606	-0.0481994	0.00708393	-0.00205903	0.059155	-0.536275	-0.406736	-0.961856	0.354905	-0.0569531	-0.503576	-0.231715	-0.145254	-0.491894	1.47211	1.14856	0.795788	-0.466381	-0.255651	0.0498333	-0.564277	0.940063	-0.52844	-0.153627	-0.329528	-0.0938696	-0.0150088	0.54395
TMEM159	-0.26436	0.211699	-0.170996	0.189951	0.23271	-0.0544774	-0.180983	0.278404	0.111478	0.158907	0.422027	-0.385769	-0.230154	0.23424	0.0357655	-0.00180963	0.127941	0.117529	-0.0855356	0.377813	0.408811	-0.356434	-0.0233026	0.432494	0.134705	0.38539	-0.320501	0.129063	-0.101167	-0.0195789	-0.0391411	0.0626147	0.155947	-0.192606	-0.479411	0.139287	-0.241784	0.00265713	0.603425	0.484809	-0.0469854	0.27968	-0.32772	0.0806825	0.209336	-0.164251	-0.464358	-0.480568	-0.114384
BRCA1	0.0885484	-0.678584	0.7927	-0.176042	0.365424	0.381303	0.916725	0.861377	0.531049	0.330791	-0.471907	-0.146093	0.177136	0.402106	0.105994	0.155162	0.198295	0.112711	-0.576963	0.494292	0.341281	0.00886492	0.262152	-0.539262	0.338179	0.014981	0.686166	0.385592	-0.18809	-0.0505767	0.299945	0.16293	-0.120811	-0.434723	-0.110748	0.0357345	-0.554431	0.12876	0.728098	0.134689	0.563742	-1.31541	0.525137	-0.0718793	0.271454	-0.0642743	0.294111	0.561103	0.0625757
ERCC1	0.0158841	0.0517465	0.41211	-0.155043	-0.0939195	-0.143759	-0.323836	0.365906	0.318553	0.330284	-0.0357792	0.0162953	-0.0425534	0.198933	0.0797635	0.280649	0.226678	0.176867	0.100134	-0.103856	0.0717956	-0.224991	-0.154141	0.0758314	0.0577959	-0.589719	0.540875	0.574001	0.0456962	0.173247	0.167526	-0.0790139	0.116621	-0.13138	0.330489	-0.392059	0.093184	0.0661923	0.0583739	0.340131	-0.0743194	0.210616	-0.540483	0.172297	0.354088	0.0746995	-0.10705	0.161043	-0.268887
CD22	-0.00781333	-0.622047	-1.10734	0.0211029	-0.03397	-0.898405	-1.11118	-0.585106	-0.696254	-0.441823	-0.0667294	-0.672589	-0.779391	0.124122	-0.73901	0.941138	-0.647392	-0.675359	-0.135608	-0.20303	0.0209632	-0.589266	-1.09993	-0.181363	-1.2823	-1.0093	-0.318217	-0.398005	-1.10053	0.0778451	0.139605	-0.45968	-0.304576	-0.609552	-0.601366	0.117301	-0.0103687	-0.0121996	-1.0288	-0.893593	0.282485	-0.974972	2.18233	-0.53007	-0.674352	-0.582525	-0.823398	-0.952451	0.718261
MBTPS2	-0.557142	-0.36079	-0.349178	-0.125795	-0.201213	-0.142726	-0.169711	-0.528637	-0.2026	-0.148218	-0.0567058	-0.36496	-0.074907	-0.102103	-0.0964935	-0.388482	-0.0928428	-0.297747	-0.409297	0.0311892	-0.399308	0.212231	0.0494493	0.637624	-0.307452	-0.536473	-0.165224	0.28557	0.0940002	-0.21372	-0.0589974	-0.0545765	-0.133929	-0.207193	-0.0609019	-0.191941	-0.808066	-0.695795	0.344953	0.146029	0.241504	0.421795	-0.394235	0.0974578	0.139325	-0.038044	0.055825	-0.266893	-0.224416
PRICKLE3	-0.272297	-0.50844	-0.378812	-0.479144	-0.427866	-0.956543	-0.360646	-0.400533	-0.571046	-0.114153	0.628095	-0.511212	-0.153237	0.0280351	0.169172	0.422227	-0.0591755	-0.248964	-0.0379022	-0.205011	-0.389182	-0.59419	-0.30323	-0.137441	-0.763631	-0.112638	-0.562385	-0.339699	-0.339561	-0.40462	0.0212079	-0.348453	-0.106687	-0.246089	-0.712977	-0.323474	-0.1238	0.106443	-0.659846	-0.237142	-0.442364	-0.701316	0.0731126	-0.554006	-0.308554	-0.627585	-0.589164	-0.548926	0.00669978
LTF	-1.58266	-1.91215	-1.94645	-2.02515	-1.90202	-2.02269	-2.02524	-2.02343	-2.02112	-1.8857	-2.01234	-2.02224	-2.01005	-1.9924	-1.93847	-0.796561	-1.84232	-1.27835	-1.62118	-2.01768	-2.02551	-2.02345	-1.60579	-1.70438	-2.02617	-1.81015	-2.02554	-2.01077	-2.02488	-1.71512	-1.11037	-2.00842	-1.74912	-2.02579	-2.02598	-0.239687	-1.89455	-1.96954	-2.02526	-2.02502	-2.02527	-2.02597	-1.01318	-2.02387	-1.76316	-1.97911	-2.02242	-1.92198	-0.931486
EXTL3	0.174169	0.231876	-0.315902	0.60012	0.584819	0.540607	0.488504	0.153639	-0.269795	-0.251478	-0.361318	0.173081	0.24785	0.0179845	0.167869	-0.0544957	0.151126	-0.337287	0.108859	-0.380532	-0.290699	0.411281	0.088991	-0.0140504	-0.620169	-0.388437	-0.184784	-0.188887	-0.00073122	-0.0685203	-0.224571	-0.348917	-0.241441	0.247004	-0.411018	0.452379	0.354032	0.0863721	0.0356095	-0.549576	0.465298	-0.82646	0.551344	-0.268085	-0.235754	-0.117542	0.114381	-0.254627	0.16507
ELOVL5	-0.86989	-0.192534	0.192131	-0.624103	-0.840486	0.227794	0.761391	-1.05346	-0.655532	-0.0284845	-0.549425	0.296423	0.137049	-0.0334208	-0.246726	-0.612287	-0.927848	-0.259983	-0.422727	-0.241312	-0.117662	0.399871	-0.18555	0.271682	0.192019	0.102143	0.0807418	-0.294564	0.266806	-0.373245	-0.00120505	0.656756	0.0209668	0.200769	0.685938	-0.952765	-1.39885	-1.19413	-0.289428	-0.376473	-0.339145	0.0901678	-1.6703	0.768799	-0.066024	-0.181864	-0.425497	-0.712139	-0.560149
KDM5D	-0.455679	0.203636	0.143294	-0.348653	-0.266493	-0.0691864	-0.0947052	0.100808	-0.878446	-0.350845	0.0220661	-0.0163532	-0.034304	-0.0339906	0.107877	-0.00899749	-0.23525	-0.114997	0.00812636	-0.0902624	0.4206	0.153679	-0.241897	-0.400533	0.0165847	0.230373	0.228545	-0.0792766	-0.025528	0.0301351	0.16206	0.177918	0.18325	0.156305	-0.0200331	0.347429	-0.354409	-0.300456	-0.296719	-0.0753225	-2.0081	-0.450687	0.601754	0.0683513	0.111421	-0.072793	-0.259936	-0.0283158	0.0488489
CALCOCO1	-0.140541	0.0252122	0.0691313	0.208121	-0.00987966	0.284367	0.167288	0.187343	0.0271307	0.313548	0.20284	-0.122464	-0.157453	0.0497137	0.0332674	0.0181045	0.130287	0.0771888	-0.35259	0.128079	0.428547	-0.450256	-0.666688	-0.119404	-0.0196696	0.0557002	-0.345468	0.138043	-0.517174	0.217037	0.00523259	-0.00505379	0.106152	-0.152763	-0.172448	0.429216	-0.241284	-0.061474	0.32408	-0.072241	-0.128774	-0.073038	0.117499	-0.29846	-0.0502625	-0.0184572	-0.158762	0.172385	-0.162567
UBR7	0.0659418	-0.0708732	-0.145347	-0.156429	-0.133917	0.14259	0.231229	-0.135323	0.0477888	-0.0899238	-0.115724	0.0965057	-0.301328	-0.0820087	-0.133714	-0.213949	0.0549578	-0.117344	-0.118846	-0.0429327	-0.0147586	0.077116	-0.24507	0.628662	-0.283247	-0.0397457	-0.135074	-0.00933455	-0.132084	-0.0895938	-0.128725	-0.0664597	-0.244209	-0.0288905	0.00604611	-0.385977	-0.32714	-0.233971	-0.0519352	0.0442384	-0.0856401	0.218082	-0.0509983	0.197608	0.0335149	0.168339	-0.0171089	0.344211	0.151139
MAP4K5	-0.0525531	-0.072006	0.0516557	-0.0643095	0.246491	0.0530871	-0.0837481	-0.00063512	-0.0541487	-0.160268	0.189855	-0.0857123	0.144615	-0.0160999	0.0582358	-0.0986841	-0.141492	-0.0200376	0.0106165	-0.352232	-0.183946	0.132886	-0.196966	-0.329099	-0.0600392	-0.33354	-0.140177	-0.284191	-0.0668904	-0.116076	-0.106718	-0.338302	-0.345661	-0.147871	-0.00655943	0.782049	0.0660181	-0.0654005	-0.00766016	-0.118454	-0.305218	-0.522818	0.278343	-0.305221	-0.173612	-0.0629271	-0.180406	-0.457293	0.0604236
EHD3	0.673881	-0.0621218	0.20374	0.0847688	-0.564295	-0.576886	-0.337311	1.37371	1.65006	0.196152	0.0392602	-0.537888	-0.650322	-0.137583	-0.502307	0.469803	-0.327408	0.625254	0.44456	-0.457465	0.14097	0.309161	-0.0450195	-0.828215	0.689256	0.746646	-0.150366	-0.65582	-0.280799	-0.375467	0.0222768	-0.486089	-0.0708883	-0.304642	-0.379377	0.680914	0.192077	0.5464	0.303447	-0.259829	-0.191946	-0.117112	0.459323	-0.357276	-0.114514	0.420078	0.141124	0.129511	0.0673457
PSMC4	0.275137	0.0788086	0.0234663	-0.174984	-0.299984	0.19091	0.0728307	-0.341745	0.219061	-0.0529859	-0.352093	0.0522171	0.122436	-0.00280417	-0.0942252	-0.0323921	0.0128995	0.200431	0.224724	-0.173208	0.139185	0.0598166	-0.247677	0.236169	0.133823	0.333941	0.198109	0.109271	0.135061	0.085424	0.251784	-0.0232198	0.0489593	0.0603771	-0.0913577	-0.270956	0.181937	0.0761258	-0.0733614	-0.13989	0.174129	0.135789	-0.401637	-0.0619319	0.188512	-0.146056	0.634989	0.500208	0.055575
MAN2B2	-0.326011	-1.0743	-1.52177	-0.429576	-0.517964	-0.615869	-0.558978	-0.953311	-0.558201	0.157566	0.196272	-1.02674	-1.21842	-0.713901	-0.671019	-0.0240994	-0.182028	-0.397395	-1.01147	-0.218551	-0.412867	-0.196928	0.141644	0.476324	-0.158185	-1.11319	-1.03205	-0.324896	-0.593231	-0.671992	0.153993	-1.22429	0.0118549	-0.13854	-1.09243	-0.466282	-1.6205	-0.459241	-0.684207	0.354849	-0.500568	-0.373963	-0.599526	-0.994234	-0.172272	-0.580923	-0.526104	-1.01586	0.49063
CLDN11	0.0593761	-0.53798	-1.52198	-1.88934	-1.94368	-1.31012	-2.17914	0.591023	-1.36611	0.476005	-0.437005	-0.336383	-0.018786	0.420005	-0.237393	-0.370362	-0.653967	-1.30214	-0.68423	-0.0573011	-0.361396	-0.413972	-0.71979	-1.16258	-0.923492	-1.21873	-1.61385	-1.54857	-1.14699	-0.576951	-1.35977	-0.741879	-0.925868	-0.502215	-0.91089	0.984316	-1.0389	-0.674843	-2.13396	-1.18076	-1.72989	-1.62643	0.737664	0.0374812	-1.35907	-0.318296	-0.222722	-0.750675	0.269925
SLC25A39	0.257846	0.0219929	0.293277	0.578397	0.428179	0.359197	0.708906	0.21276	0.62272	0.176381	-0.176967	0.324369	0.0869812	-0.18844	-0.0039256	0.160107	0.74024	0.324567	0.0907166	0.22545	0.327029	-0.151302	0.0471553	0.598832	0.0840628	0.310837	0.781912	0.316337	0.167	0.713652	0.430344	0.499212	0.454249	-0.27942	0.344109	-0.454013	0.984669	0.908068	0.65994	0.372575	0.803563	0.2886	-0.112978	0.184834	0.647493	0.0161762	0.605452	0.504884	0.223726
MVP	0.219213	-0.306375	-0.738125	-0.4058	-0.407762	-0.69637	-0.912379	-0.18953	-0.873196	-0.339245	0.292324	-0.591111	-0.593223	-0.464644	-0.612298	0.290032	-0.135452	-0.366759	-0.156417	-0.187954	-0.221761	-0.280146	-0.539245	-0.406009	-0.470464	0.0145179	-0.825435	-0.834404	-1.32031	-0.212971	-0.125995	-0.738548	-0.174827	-0.378562	-0.926718	0.573608	0.409254	0.163043	-1.36195	-0.67299	-0.616447	-0.25853	0.483068	-0.921958	-0.719038	-0.597698	-0.9816	-0.322612	0.127855
NUB1	-0.159502	-0.109769	-0.0698588	0.190969	0.255446	0.0791733	0.203664	0.222362	0.276571	0.199494	0.165365	-0.176798	-0.139312	-0.173139	-0.138007	-0.0392827	-0.0334549	-0.138642	-0.231318	0.214728	0.191914	-0.259726	-0.135256	0.0736994	0.040794	0.197996	-0.00726631	0.121372	-0.319949	-0.108852	-0.0155681	-0.0873274	0.0966652	-0.0886058	0.0626823	-0.150331	0.475682	0.181159	-0.0406948	0.0765841	-0.532538	-0.0153906	0.220313	-0.165032	0.0124347	-0.00670724	0.155444	0.0697785	0.0860437
PGM3	-0.366063	-0.0475641	0.0411762	-0.181179	-0.249371	-1.00669	-0.398883	-0.683517	-0.237428	0.118268	-0.383118	0.101691	-0.187285	-0.15087	0.141	-0.635858	0.39319	-0.021545	-0.278867	0.136429	0.666106	-0.0186758	0.00690451	-0.0867582	-0.0900831	-0.174234	-0.0347034	0.664313	0.389015	-0.403152	-0.222417	-0.695162	-0.190321	0.137511	0.157749	-1.19999	-0.613797	-0.491213	-0.250108	0.703164	-0.240493	0.553501	-1.11572	-0.0892642	-0.38749	-0.236695	-0.0630826	0.256441	-0.440594
RWDD2A	0.0855396	0.542105	0.0828547	0.256352	0.0280444	-0.263194	0.141841	0.188368	0.171634	0.294981	-0.127278	0.356975	0.220206	-0.176835	0.459184	-0.557592	0.917561	0.140696	-0.0870085	0.557496	1.02537	0.590089	0.535724	0.341507	0.641883	0.483799	-0.104234	0.72539	1.09393	-0.376607	-0.146517	-0.542706	0.0935522	0.427045	0.72219	-1.01327	-0.577897	-0.0144796	0.623238	0.811248	0.228799	0.982851	-0.912026	0.426418	-0.0435493	0.413577	0.274787	0.424452	-0.347368
CLK1	0.0254508	-0.0189748	0.256514	-0.540658	-0.2014	-0.0546898	-0.0741003	0.0772816	0.074592	0.227949	0.0369118	-0.0590188	-0.0581607	-0.166507	0.315716	-0.333299	-0.327903	-0.11338	-0.138473	-0.0200592	0.180276	0.0558997	0.0212009	-0.24731	0.938695	0.343867	-0.00643241	-0.238836	0.110978	-0.411709	-0.2526	0.17088	0.21338	-0.0476415	-0.904146	0.377128	-0.129844	-0.143689	-0.904846	-0.0947958	0.245452	-0.221922	0.17997	-0.00985554	-0.0994594	0.0547636	-0.0784706	0.0513816	-0.0793474
POLR3B	-0.185552	-0.0105736	0.142714	0.0902631	0.0770812	0.0968484	0.166539	0.0147067	0.0788837	-0.312016	-0.226067	-0.0710331	0.0331061	0.000246069	0.24158	0.00891217	0.440183	0.0468918	0.155742	0.0208535	0.22792	0.0828525	0.264326	0.733639	0.281999	-0.0715957	0.208199	0.666158	0.419192	0.400001	0.376235	0.155676	0.113921	0.724511	0.388307	-0.50555	0.39141	-0.0345508	0.580988	0.716116	0.362617	0.403291	-0.258097	0.206243	0.278172	-0.134362	-0.332285	-0.305725	0.174013
ANGEL1	0.972222	0.463442	0.546662	0.666239	0.624874	0.661597	0.776618	0.917925	0.826433	-0.0287741	-0.0963109	0.222682	0.0410733	-0.126025	0.345398	-0.212272	0.13171	0.696546	0.494196	0.353833	0.437866	0.375777	-0.109279	0.245649	0.697412	0.634486	0.788044	0.26675	0.167841	0.490067	0.259028	0.27394	0.603661	-0.0119838	0.291984	0.336292	-0.0273266	-0.0487044	0.443691	-0.0276223	0.447967	0.21312	0.183107	0.312192	0.892697	0.291335	0.661776	0.391542	0.294103
RNF14	-0.0953572	-0.227078	-0.420278	-0.155332	-0.282793	0.0746059	0.0352093	-0.232787	-0.0750976	0.0305682	-0.136646	-0.202128	-0.201528	0.0535483	-0.0110845	-0.366183	-0.0697313	-0.166879	-0.0260973	0.0365103	-0.0896514	0.116806	-0.0162898	0.332623	-0.235345	-0.13848	-0.100024	0.0222406	-0.112141	-0.418256	-0.242354	-0.179601	-0.278113	-0.191094	-0.0441335	-0.337276	-0.714504	-0.718691	-0.00431917	-0.0753631	0.0103872	0.305158	-0.429468	-0.0256699	0.0267764	-0.151485	0.145895	-0.0957891	-0.0460871
DDX11	0.162657	0.150695	0.466611	-0.00574213	0.106416	0.482563	0.508657	-0.460307	-0.677739	0.0142264	0.131241	-0.810612	-0.932858	0.0480234	0.21291	0.756848	0.655113	-1.00963	-0.977212	0.197847	0.0171778	0.19922	0.597333	0.252324	-0.603808	-0.952054	-0.163945	-0.910798	0.0329908	0.537282	0.623899	0.177061	0.329275	-0.00818757	-0.584679	-0.26329	0.956254	0.949575	0.162709	-0.0560034	-0.524766	-1.43839	0.309166	-0.0263964	0.270268	0.508714	-1.38246	-1.40747	0.147779
HEBP1	0.263155	-0.0198661	-0.335089	-0.0222189	-0.420946	-0.270443	-0.624282	0.633311	0.470591	0.0827589	0.0294578	0.598189	0.0577027	0.0318726	0.526167	-0.0148774	-0.556181	-0.0569488	0.122567	0.288223	0.657704	0.329531	0.143934	0.141762	0.698047	0.489468	0.0864646	-0.0997673	0.387069	0.0176203	-0.0880754	-0.178195	0.209406	0.394791	0.73119	-0.0253334	-0.0337882	-0.171355	0.108513	0.272971	0.250422	-0.204925	-0.230996	0.441966	0.797099	0.0968592	-0.188116	-0.212754	0.159752
GPRC5A	-1.17591	-1.20892	-1.12595	-1.34584	-1.36143	-1.36771	-1.52999	-1.05896	-1.11033	-1.1025	0.387245	-1.30167	-1.48098	-1.248	-1.18318	-0.106082	-1.39025	-0.9664	-0.986697	-1.02719	-0.813383	-1.02253	-1.31499	-1.21131	-0.762658	-0.735325	-1.25172	-1.40575	-1.26096	-1.05956	-0.506922	-1.27144	-1.04093	-0.385377	-1.13629	0.220087	-0.217405	0.0564659	-1.35676	-1.29663	-1.5236	-1.27585	-0.780815	-1.29372	-0.8499	-1.44857	-1.49301	-0.87201	-1.16134
CD6	0.563883	0.479365	-0.365566	0.43112	-0.116745	-0.683249	-0.29433	-0.407747	-0.178031	-0.391052	0.298387	-0.524537	-0.511181	-0.0301082	-0.198313	1.05933	-0.368491	0.228747	0.0326535	-0.0412001	-0.0545344	-0.302458	0.0518133	-0.021827	0.138878	0.420978	-0.930623	-0.42874	-0.583907	0.0907652	0.226695	-0.680666	-0.0793453	-0.15414	-0.588048	0.70791	1.20216	0.826057	-0.640137	0.110891	-0.629112	-0.427615	1.98118	-0.509418	-0.373364	-0.0478896	-0.61773	0.233625	1.52347
TACC3	1.04267	0.967014	0.730225	0.793913	0.578847	1.46021	1.48405	0.404792	0.892021	0.365059	-0.041172	1.0922	0.508301	0.21488	0.363738	0.976669	0.483706	0.670095	0.720515	0.285339	0.647416	0.305499	0.349818	0.176703	0.809645	0.61303	-0.420136	0.545135	-0.0321133	0.97843	0.133381	0.342533	0.398415	0.648524	-0.0426688	1.17331	1.06673	0.660689	0.741485	0.53591	0.39674	-0.474796	1.607	-0.248622	0.447894	0.311499	0.444453	0.805484	1.10142
UFL1	-0.227838	0.0981318	-0.14765	-0.850974	-0.689224	-0.965709	-0.876321	-0.312552	-0.26219	-0.146259	-0.160248	-0.0194238	0.0247807	-0.111037	0.0622524	-0.489918	0.179647	-0.0610102	-0.169743	0.328739	0.346223	0.272327	0.216357	-0.398614	-0.191751	-0.110962	-0.853765	0.395066	0.535234	-0.619525	-0.170622	-0.652296	-0.0764342	0.0402763	0.141786	-0.307466	-0.653424	-0.369959	-0.317081	0.367644	-0.329972	0.380971	-0.315255	-0.187286	-0.600582	0.0807471	-0.26649	-0.0706831	-0.206575
POLA2	0.0715971	-0.244483	-0.352347	-0.231984	-0.350733	0.594324	-0.0347875	0.364849	0.189134	0.379674	0.476598	-0.489305	-0.293133	0.00572965	-0.397157	-0.349399	0.110319	-0.421198	-0.330206	0.226398	0.113484	-0.158502	-0.0270753	-0.344186	-0.823982	-0.132453	-0.381674	-0.539078	-0.247999	-0.700353	-0.174857	0.0574096	0.166394	0.00158393	0.100366	0.187931	-0.366858	-0.19946	-0.617684	-0.589042	-0.458063	-0.471815	0.594426	-0.440891	-0.311128	0.0807053	-0.39916	-0.702464	0.187237
ZC3H3	-0.0418187	-0.173888	-0.323778	0.629405	0.286139	0.246508	0.0350704	0.12336	0.128512	-0.253219	-0.0418696	-0.329436	-0.0630822	-0.0190456	-0.28502	-0.00850108	-0.167304	0.0662346	0.113041	-0.0902736	0.103211	-0.423697	-0.269141	-0.14935	-0.222659	-0.115767	-0.495852	-0.0285999	-0.390314	0.162468	0.382771	-0.00699851	-0.0778914	-0.114347	-0.365324	-0.522467	1.65292	1.36337	-0.43687	0.1141	-0.107558	-0.556727	0.0586705	-0.0921523	-0.0134435	-0.104376	0.108728	0.170328	0.422204
CAPN1	-0.0511902	-0.12941	-0.457826	-0.344092	-0.533519	-0.122129	-0.175832	-0.0641459	-0.206547	-0.137788	0.410725	-0.0922345	-0.264784	-0.0800362	-0.250064	0.139405	-0.322778	-0.314521	-0.368632	0.0452571	0.0482705	-0.414919	-0.511699	-0.427854	-0.306818	0.0622021	-0.422828	-0.406467	-0.581696	-0.571434	-0.147634	0.12517	-0.00185319	-0.0217259	-0.216222	-0.0760067	0.267494	0.25318	-0.614716	-0.422144	-0.345116	-0.351437	-0.0512333	-0.250892	-0.407229	-0.251151	-0.36061	-0.389773	0.00999158
ACPP	-1.29445	-1.09717	-2.40969	-1.16163	-1.04993	-2.80798	-2.53327	-2.74776	-2.64802	-0.881844	-0.845171	-1.34156	-0.781035	-1.01437	-1.49319	-1.54309	-0.982108	-1.35792	-1.56109	-0.631831	-1.15855	-0.786572	-1.29194	-0.180397	-2.71419	-1.77098	-1.89165	-0.491691	-1.48045	-0.737482	-0.349908	-0.916112	-2.23814	-2.3739	-2.0094	-2.09044	-1.9924	-2.77558	-0.519826	-1.25799	-1.7092	-1.62448	-2.65973	-1.16054	-2.49507	-1.00457	-1.18108	-1.53444	-1.02142
MDH1	-0.0444487	-0.00765634	-0.00744461	-0.152825	-0.2046	-0.296241	-0.265648	-0.469222	-0.210623	0.427713	-0.201554	0.0834602	0.117062	-0.0655711	-0.0928635	-0.197173	0.00920322	-0.0751832	0.0137476	-0.0167245	-0.0390556	0.128024	-0.391931	-0.601171	-0.0147265	0.000199328	0.163797	0.212377	0.177354	-0.044146	-0.0226709	-0.0132621	-0.139478	0.136342	0.0347132	-0.252655	-0.200111	-0.523575	0.187162	0.106721	-0.063401	0.814541	-0.458568	0.0783349	-0.0119212	0.101355	-0.29491	-0.28316	-0.207664
SLC30A9	-0.0840117	-0.105397	0.178159	-0.236111	-0.0554597	0.19296	-0.496412	-0.928738	0.28018	0.172254	0.12814	0.282065	0.21046	0.123417	0.117752	-0.432965	0.113149	0.333645	0.0618028	-0.02836	0.13452	0.169734	-0.963154	0.389638	0.216086	0.176142	0.57814	0.174593	0.466189	-0.0147538	0.29874	0.123395	-0.0700808	0.0817011	0.242366	-0.315924	-0.299521	-0.585118	0.610863	0.00686167	0.132193	0.637484	-1.76041	0.260271	0.175502	0.110416	0.308056	0.124026	-0.578091
COX15	-0.0442108	0.0544216	-0.0260699	-0.646498	-0.479987	-0.509077	0.214239	0.22264	0.284201	0.039917	-0.00679985	-0.214415	0.0896628	-0.0054024	-0.0772546	-0.219722	0.0439105	-0.0973279	-0.0494282	0.195358	0.0390945	-0.135736	0.170913	0.508593	0.0645295	-0.0669153	0.423377	0.171669	0.0455526	-0.126209	-0.124272	-0.333763	0.19397	-0.0785774	0.260765	0.131387	-1.02145	-0.849954	-0.502672	0.37591	0.31701	0.273699	0.058602	-0.133921	0.094659	0.18772	-0.699019	-1.07259	-0.259
CCDC88C	0.0185462	0.681832	0.932713	0.0236976	0.00264685	0.77105	1.00402	0.541253	0.488591	0.146107	0.0463349	0.132477	0.197274	-0.228374	0.106306	0.00675948	-0.494076	-0.216239	-0.116075	-0.148898	0.64011	0.393856	0.477625	-0.449722	0.23223	0.0516854	0.242217	0.181304	0.384962	0.394043	0.230251	0.774931	0.266818	0.755961	0.577426	-0.0941938	0.360992	-0.289376	-0.164766	-0.106896	-0.179677	-0.22984	0.654276	0.457589	0.314504	0.0514498	0.889466	0.34568	0.450438
YAF2	0.124564	-0.422625	-0.286602	-0.431264	-0.323829	-0.068082	-0.12056	-0.0731226	-0.202774	-0.172494	0.302319	0.0408349	-0.0212641	0.108832	0.159052	-0.0850109	-0.174598	-0.237304	0.197498	-0.320226	-0.351524	0.129854	0.204454	-0.153894	0.227579	-0.645151	-0.0847484	-0.167441	0.364438	-0.489843	-0.429602	-0.246321	-0.352807	0.078076	-0.0545018	0.00281491	-0.633729	-0.321766	-0.151027	0.0792699	-0.00710335	-0.0739465	-0.0915542	0.229214	-0.154116	-0.0464611	0.0348624	-0.159594	0.0196103
DPEP1	1.26914	0.990986	-0.292804	0.450992	0.436139	2.32079	0.060266	0.962431	0.175764	0.293899	0.0504997	0.557706	0.0815055	0.085662	1.19526	0.637586	-0.302113	0.554454	1.2006	0.280305	-0.0178745	0.668857	0.789842	-0.323685	3.22954	1.44846	-0.00571025	-0.075904	-0.0881022	-0.0566863	0.146753	0.243858	0.543856	-0.203979	0.907536	1.06085	0.424493	0.399976	-0.185413	0.260792	0.128367	0.290728	0.336448	-0.121883	0.763938	0.04101	0.586191	1.75601	0.184041
BID	0.593677	0.494259	0.607231	0.0862287	-0.0897307	0.502395	0.666556	0.553071	0.364409	0.0657118	0.350069	0.3248	0.176796	0.014077	0.441961	0.533919	0.551328	0.252942	-0.00315507	0.351398	0.029711	0.121106	-0.05169	0.203107	0.710369	0.102763	0.346777	0.417479	0.154028	0.442833	0.275468	0.530272	0.464875	0.39384	0.623575	0.258491	0.816161	0.314882	0.770498	-0.075486	0.462651	0.298224	-0.0351652	-0.215365	0.460893	-0.15924	0.0993104	0.162157	0.116241
MATR3	-0.045195	-0.0745996	0.053446	-0.14308	0.0857485	0.00063408	0.0400635	0.006398	0.123515	-0.223916	-0.192202	0.0820237	0.00277712	0.0372558	0.164392	0.0213382	-0.14404	0.11147	0.0148641	-0.207113	-0.290622	-0.00785778	0.287221	-0.131334	0.155142	0.0805813	0.187936	-0.0304673	0.2054	-0.0887997	-0.0960977	-0.0708177	-0.0188588	-0.209474	0.153687	-0.0902427	-0.0960218	0.00451866	-0.00809637	0.135993	-0.0446123	0.0144486	-0.0957423	0.0503285	0.125276	-0.1568	0.168988	-0.0433208	-0.0621175
XYLT2	-0.419613	0.150988	0.0381948	0.364996	0.325554	-0.21211	0.409712	-0.130927	-0.262617	-0.148821	-0.182212	0.0399398	0.215012	0.0748693	0.00571906	0.0139654	0.00577483	-0.402682	-0.182624	0.158562	-0.0625059	0.0448879	0.299876	0.199904	-0.246596	-0.129564	0.0964075	0.0951655	-0.0501052	0.0968526	-0.098597	0.110477	-0.0715381	0.166899	0.2143	0.00581982	-0.0819228	0.0115016	-0.114257	0.11081	0.21168	-0.569493	0.520664	-0.0393871	0.203235	0.116093	0.32284	-0.159063	0.262135
RGPD5	-0.835646	-0.0930554	0.151495	-0.575633	-0.775233	-0.925665	-0.757746	-0.726157	-0.308308	0.00156061	0.111327	0.00296544	-0.594698	-0.0210647	0.148127	0.154398	-0.0201928	-0.466021	-0.419871	-0.208092	0.62905	-0.0205373	0.690288	-0.913417	0.687354	-0.217131	0.579868	0.248804	-0.34164	-0.226201	-0.520849	0.150471	0.078392	-0.131058	-0.562638	-1.37921	-0.848938	-0.225251	-0.819067	0.173628	0.275993	0.505401	0.516121	-0.346163	-0.0944593	-0.239149	0.244562	0.433965	0.41537
NUDCD3	-0.116375	-0.277473	-0.118747	0.393203	0.217317	0.693212	0.749936	-0.0129861	-0.0510555	0.0369026	-0.0364252	-0.18991	-0.165402	-0.176334	-0.161046	-0.0292078	0.121221	-0.651614	-0.118402	0.076294	0.0451017	-0.0288456	0.179495	0.229121	-0.0739396	0.0405995	-0.100334	0.126564	0.0102714	0.127511	-0.185526	-0.172568	-0.0162013	-0.0944266	0.00193381	0.0293926	0.228012	0.340193	0.17291	-0.0184127	0.235242	0.0500451	0.249811	-0.275041	-0.108691	-0.0611739	0.173017	-0.095991	-0.0160875
ISL1	0.109313	-0.238228	-0.810908	-0.954017	-0.714834	-0.242916	-0.709939	-0.00153354	-0.696891	-0.0140929	0.491716	0.101523	0.438336	-0.0650311	0.106459	-1.17421	-0.387452	-1.67414	0.25401	-0.217972	-0.56934	0.575148	0.179363	-1.97058	-0.439818	-0.411756	-0.524156	-0.686665	-0.584847	-0.799341	-1.2177	-0.420863	-0.410735	-0.574103	-0.638663	0.538903	-0.741501	-0.199928	-0.665769	-0.624505	-0.75073	-1.41611	1.02512	-0.554473	-0.61963	0.247509	-0.219717	-1.17382	-0.102577
CHDH	-0.438849	-0.243371	-0.953371	0.767725	0.760332	0.778038	1.25482	-0.597426	-0.324264	0.372968	-0.118828	-0.869528	-0.303571	-0.386291	-0.436157	-0.317563	0.135455	-0.177895	-0.583671	-0.106544	-0.82786	-1.06562	0.137397	1.16278	-1.17186	-0.409543	-0.103129	-0.148732	0.230748	0.58128	0.49598	-0.852209	-0.535231	0.0856028	0.611714	-0.735062	-0.189336	0.287128	0.539375	0.671337	0.29198	0.165792	-0.640345	-0.405165	0.235905	-0.0975865	-1.04425	-0.814035	-0.307103
IL20RA	0.31034	1.07227	0.690823	0.618652	0.489362	1.22471	0.690253	-0.0440049	0.407912	0.28051	0.479856	0.0115164	-0.214497	0.402343	0.603222	0.13325	0.415032	0.658765	0.359178	0.4219	1.23136	0.538262	0.356484	0.732828	0.519278	0.42081	0.772096	-0.310996	0.805609	0.367038	0.0939986	0.368543	0.788157	0.418391	1.00688	-0.658097	-0.272438	-0.134839	1.20516	0.261005	-0.618077	0.364576	-0.422288	0.572904	1.13654	0.0748732	0.410459	0.525168	0.0274602
CLCA4	-1.91312	-2.49463	-2.62904	-2.59756	-2.56662	-2.57009	-2.62918	-2.63301	-2.63029	-2.57702	0.153904	-2.54858	-2.25597	-1.44921	-1.70374	-0.722261	-2.14227	-2.02438	-2.08193	-1.66424	-2.61396	-2.60939	-2.45367	-2.61185	-2.60989	-1.13478	-2.61286	-2.6032	-2.56307	-2.2834	-2.13431	-2.47817	-2.38298	-2.61824	-2.60437	-2.54096	-2.31883	-1.25503	-2.61625	-2.61805	-2.56391	-2.60928	-2.45319	-1.75562	-2.60949	-2.1805	-2.61207	-2.54388	-1.9711
GLT8D1	-0.0358724	0.191955	0.203154	0.0411301	0.301029	0.0836923	0.349554	-0.463502	0.0293504	0.167477	-0.186749	0.190278	0.074328	0.0322036	0.0968326	-0.209609	0.189865	-0.14302	-0.0984337	0.377621	0.435392	0.63731	-0.0196701	0.219418	0.250864	0.270099	0.344492	-0.619555	0.329991	-0.0965878	-0.19755	0.258278	0.27083	-0.0553496	0.443663	-0.111006	-0.262252	-0.073831	0.136272	0.20364	0.147903	0.214859	-0.190602	0.266272	0.0974454	0.127808	0.630379	0.232236	-0.123673
ATP2C1	-0.323821	0.385252	0.134596	-0.427431	-0.0380106	0.100869	0.209558	-0.0114645	0.0397203	0.109873	-0.157869	0.134778	0.000711326	-0.0223381	-0.000271754	-0.476339	0.48951	0.253716	0.237698	0.287745	0.216107	0.146535	-0.147805	0.185766	0.149807	-0.0786667	0.485961	0.25965	0.323424	-0.0819347	0.468586	0.242027	0.335468	0.633337	0.351356	-0.934131	-0.861713	-1.11001	0.825468	0.32219	0.494898	1.11487	-1.41202	-0.0729588	0.188515	-0.127855	0.455437	0.289875	-0.45366
IGF1	-0.192582	-0.470535	0.409748	-0.992571	-1.95458	-0.836797	-1.22346	-1.27289	-2.07435	0.120936	-1.43274	0.174412	-0.023068	0.742135	0.00119278	-0.475613	-0.880374	0.910124	-0.202503	-0.690296	-1.78753	-0.13658	-0.499719	-0.846855	-1.03901	-0.728336	-0.716138	-0.214718	-0.813503	-1.87541	-1.07062	-0.512784	-0.813647	-0.542783	-1.08572	0.245253	-2.29939	-1.69573	-0.558847	0.391869	-0.67952	0.033905	0.604728	0.285902	-1.39644	-0.284503	-0.0670018	0.770368	-0.193477
SLC38A5	-0.404576	-0.733613	-0.708558	-1.31283	-1.21696	-1.14652	-1.85526	-2.17469	-1.35307	0.0799989	-0.655586	-1.15523	-0.0153215	0.743727	-0.480541	0.142481	-1.57939	-1.04969	-0.720456	-1.033	-1.35802	-1.54648	-0.851092	-0.461072	-1.80911	-0.746434	-1.47359	-0.819768	-1.43046	-0.30444	-0.345732	-1.13573	-1.1356	-0.628771	-1.81949	-0.286907	-0.566582	-0.493391	-1.71265	-1.36218	-0.156059	-1.2765	0.802813	-0.520624	-2.34699	-0.296238	0.253204	-0.852526	-0.0593978
MAGIX	0.783012	0.423438	0.453693	-0.48989	-0.50266	1.23079	1.03969	-1.07169	-1.04497	0.335599	0.417354	0.63147	-0.231451	0.12673	0.110697	0.205403	1.02437	-0.361568	-0.315734	0.786424	1.38542	0.86485	1.01108	0.700004	-0.598373	-0.151738	0.673484	0.442745	-0.147685	0.605926	0.689867	-0.128804	-0.260108	-0.428882	1.12434	-0.540382	1.45439	1.8295	1.56102	0.299397	-0.287373	0.972148	-1.07843	0.618083	0.561177	-0.100176	0.114677	0.104555	-0.483893
RALBP1	0.1802	-0.275375	0.0670828	0.542806	0.390895	-0.0663242	-0.00169563	-1.00069	-0.0938686	-0.463683	0.343569	-0.30476	-0.183218	-0.321714	0.556405	-0.114111	0.246269	1.00892	0.215394	0.278262	2.37796	0.0436136	0.0166775	0.512747	1.34597	1.32789	0.194674	0.243869	0.245704	0.275603	0.404192	0.0952584	0.234729	0.581674	0.144429	0.139084	0.340243	0.00537468	0.362663	0.840994	0.641826	0.731714	-0.220534	0.244276	0.444849	-0.0428693	-0.238614	-0.0268454	-0.0926297
RUFY3	-0.0555988	-0.316474	-0.116484	0.120379	0.538129	-0.367502	-0.774675	-0.619732	-0.580134	-0.114206	-0.0330983	0.0368091	0.0186906	-0.0441958	0.236532	-0.126793	-0.47323	-0.404362	-0.122778	-0.623642	-0.583954	-0.191476	-0.827337	-0.468147	-0.370656	-0.492292	-0.48689	-0.102855	-0.083583	0.354557	0.195111	-0.387559	-0.378812	-0.308808	-0.433715	0.314952	1.05109	0.244708	-0.740771	-0.180567	-0.360607	0.0763815	0.0400178	-0.140452	-0.544373	-0.257363	-0.167806	0.61411	-0.188727
CNTN1	-0.780062	-0.853584	-0.718434	-2.29896	-2.21017	-1.0665	-1.38585	-0.733773	-0.945414	-0.378899	-0.603988	-1.06874	-1.12462	-0.0378582	-0.597788	-0.332724	-1.41295	-1.54226	-0.932618	-0.990181	-2.27854	-1.20404	-0.317952	-1.58051	-1.5351	-0.855793	-2.009	-1.15761	-1.72651	-0.847932	-1.3323	-1.07786	-1.6298	-1.57754	-1.63873	-0.308767	-1.53972	-1.09818	-1.5095	-0.824472	-0.994455	-2.54679	0.54783	-0.141387	-1.23533	-0.615175	0.380445	-0.791848	0.163648
SLC11A1	0.0367133	0.224578	0.22348	0.403408	-0.28477	1.03874	1.5538	0.174758	-0.382499	-0.881215	-0.0052235	0.0910697	0.113095	-0.537135	-0.158393	1.21713	0.378204	0.430473	0.345762	0.315711	0.173821	-0.157719	0.536248	0.264445	0.528013	0.144464	0.0518081	0.19763	-0.304796	0.667713	-0.196256	0.399239	0.526593	-0.0802083	0.916733	1.2078	1.15127	0.391341	0.566021	-0.105912	-0.351433	0.151203	0.360066	0.294129	0.0987533	0.17052	-0.271065	0.188378	-0.274381
WWTR1	0.0139867	-0.463852	-0.551847	-0.301057	-0.673164	-0.652615	-1.18352	0.113226	-0.59497	-0.0205279	-0.296232	-0.354959	-0.295127	0.126721	-0.380155	0.101418	-0.40878	-0.040785	-0.201437	-0.704855	-0.869716	0.334056	-0.118912	-0.60612	-0.515889	-0.79813	-0.342011	-1.0088	-0.721898	-0.722946	-0.356214	-1.0887	-0.710145	-0.554229	-0.90572	0.60088	-0.446611	-0.331839	-0.884313	-0.882393	-0.379545	-0.644718	0.288143	-0.882191	-0.931064	-0.116548	-0.143613	-0.0678028	-0.12425
AGPS	-0.0432035	0.0444296	-0.651071	-0.226128	-0.543108	-0.325668	0.0777146	0.131539	-1.09514	-0.0541451	-0.329268	-0.284641	-0.0507414	-0.10283	-0.00383709	-0.0643531	-0.369233	-0.295459	0.18899	-0.200876	-0.41393	0.774805	0.239218	-0.895681	-1.08647	-1.19288	-0.253571	-0.883587	-0.216358	-1.07882	-0.636074	-1.04473	-1.0225	-0.353763	-1.06919	0.61006	0.53245	0.0155448	-0.810851	-0.410101	-0.359751	-0.97534	0.376333	0.0321057	-1.15488	-0.311402	0.0776756	0.266285	0.194837
CXorf56	-0.460619	-0.229926	-0.109088	-0.201805	-0.326947	-0.309584	-0.414574	0.0428763	0.16128	0.200498	-0.0895145	-0.266277	-0.0470072	0.0588158	-0.156668	0.0963761	-0.143909	0.0112069	-0.225562	-1.05969	-0.941817	-0.0534805	0.138707	0.0362979	-0.248075	-0.0969385	0.140582	-0.44734	-0.518927	-0.205795	0.342502	0.036504	-0.240751	-0.478313	-0.138308	-0.18829	-0.243684	-0.116832	0.0139614	-0.172791	-0.0864951	-0.130089	-0.376403	0.2351	-0.152033	-0.138325	0.12931	0.00267159	-0.129174
ATP1A2	-0.954226	-1.35228	-1.85265	-1.11557	-1.98028	-1.09905	-1.75997	-2.84523	-1.94353	0.158927	-0.584696	-0.575594	-0.256183	-0.477144	-0.40416	-0.352141	-0.601318	-1.51077	-0.370557	-1.66435	-1.55346	-0.0391121	-0.859575	-1.9463	-1.8212	-2.10248	-0.922811	-0.85741	-1.08065	-2.00363	-1.4395	-0.946259	-1.37609	-0.712222	-1.24887	-0.227677	-3.00928	-1.37986	-1.96961	-0.88484	-1.04183	0.228559	0.621923	-0.80364	-1.96888	0.101978	-1.10471	-0.872199	-0.174104
TTC27	-0.105398	-0.125834	0.426978	-0.216475	-0.0911255	0.107046	0.0855916	-0.0506538	0.26359	-0.195168	-0.0308212	0.101747	0.171958	-0.00935669	0.253532	0.135765	-0.219431	0.394977	-0.0837751	-0.0655305	-0.808847	-0.103427	0.281125	0.142005	0.236008	0.151422	0.349495	0.320296	0.171222	0.391421	0.407349	0.189553	0.289472	-0.0701088	-0.891656	0.0384814	0.457434	0.0900778	0.255535	0.277305	-0.364336	-0.153272	-0.0919691	-0.114448	0.213477	-0.129073	-0.141256	0.0436055	-0.141829
ZNF582	-0.155492	-0.0431604	-0.0556803	0.0169446	0.389456	-0.158471	0.347783	-0.149849	-0.224291	-0.239822	0.00414508	-0.0506361	-0.133944	0.0208651	-0.197213	-0.223002	0.392526	0.0953781	0.0531087	-0.155681	-0.546639	0.179748	0.0779527	0.254072	-0.088075	0.0694922	0.497315	-0.0202716	0.671137	0.310548	0.0071242	-0.25435	0.00857083	-0.65431	0.163318	-0.328724	0.404434	0.382281	0.664961	0.494128	0.32644	0.305451	-0.255278	1.0475	-0.194654	0.391315	-0.33847	0.579649	0.22948
VSIG2	-2.01217	-1.82335	-1.73511	-2.11695	-3.16957	-2.76775	-3.42489	-3.55104	-3.17481	-0.241627	-0.430411	-1.38479	-1.34102	-0.861134	-0.455368	-0.493302	-1.67756	-1.14775	-1.02918	-0.635117	-2.44571	-1.68732	-0.812681	-2.03192	-3.27179	-2.02818	-2.94942	-2.86404	-1.08282	-2.56782	-1.09114	-2.38167	-1.94471	-3.35093	-1.16241	-2.33388	-2.12399	-2.53563	-2.82991	-1.24235	-3.27604	0.314433	-1.59799	-0.646851	-1.65301	-0.924033	-1.48836	-1.38181	-1.16445
PHLDB1	-0.0923633	-0.697443	-0.908949	-0.829022	-1.12962	-1.01328	-1.19238	-0.128829	-0.904651	-0.740143	-0.246446	-0.507606	-0.493489	0.0361948	-0.753629	-0.116788	-0.913676	-0.898669	-0.605344	-0.580013	-0.751446	-0.0705122	-0.662346	-0.611561	-0.433559	-0.698757	-1.30946	-0.99335	-1.07162	-0.6866	-0.967095	-0.977249	-1.18669	-0.0822068	-1.1712	0.36428	-0.379784	-0.212266	-1.60034	-0.941178	-0.107292	-1.42873	0.65234	-0.420836	-1.02136	-0.448045	0.656748	0.0279425	0.14409
MARCO	-0.481449	-0.452251	-0.308813	-0.482475	-0.455295	-0.714863	-0.930895	-0.990694	-1.21596	0.509831	-0.413183	-0.771735	-0.200272	-0.193683	-0.760162	-0.266917	-0.867163	-0.512208	0.0902006	-0.854589	0.170796	-0.282525	-0.611321	-0.966499	-1.18537	-1.14972	0.406224	-0.692987	-0.995571	-0.458167	-0.54227	-1.13433	-0.818016	-0.534791	-0.254449	2.86457	-0.127209	-0.360827	-0.766956	0.174229	-0.789131	-0.0994239	-0.232075	-0.984438	-0.136336	-0.687399	-1.17513	0.0489802	-0.931229
CYP24A1	-1.89748	-2.10966	-2.18685	-2.19357	-2.02799	-2.17592	-2.21923	-2.22192	-2.16045	-2.1406	-1.43844	-2.15406	-2.06249	-2.12015	-1.93429	0.282107	-2.05016	-1.91345	-2.00307	-2.21714	-2.21887	-2.21685	-2.00238	-2.21794	-2.21708	-1.70019	-2.21839	-2.21407	-2.22146	-0.717445	-0.594607	-2.21829	-1.82851	-2.22073	-2.09412	-0.923389	-1.80515	-1.42994	-2.21987	-2.22065	-2.22159	-2.2168	-0.836445	-1.84188	-1.97683	-2.13108	-2.21927	-2.15826	-1.67108
PRDM11	-0.314151	-0.40046	-0.437135	-0.909907	-1.03574	-1.33544	-1.34903	-0.341163	-0.404454	-0.231455	-0.121222	-0.58058	-0.535928	-0.0434977	-0.250965	0.181525	-0.88419	-0.315374	-0.436128	-0.661526	-1.03459	-0.150782	-0.736886	-0.920163	-0.48618	-0.541394	-0.74359	-0.832676	-0.929419	-1.28797	-1.17078	-0.446035	-0.142337	-0.528878	-0.463579	-0.0457833	-0.826611	-0.296243	-1.31216	-0.707434	-0.898435	-0.954701	0.180956	-0.19412	-0.976033	-0.619201	-0.182046	-0.360918	-0.466311
SYT13	0.333728	0.434056	-0.269705	-2.42787	-2.06742	-0.738612	-1.75447	-0.891576	-0.786558	-1.30428	0.0226931	-0.224345	0.109644	-0.412934	-1.02026	-0.462124	-1.42126	-0.533763	0.255905	0.647348	-0.55676	1.01953	0.719735	-1.86295	-0.0240438	-0.0176917	0.0661451	-1.70903	0.109275	-1.29644	-0.880077	-0.451505	0.865174	-0.346318	0.60114	-0.888915	-1.95735	-1.97714	-1.61604	-2.15681	-2.48413	-1.31551	-1.45595	-0.915649	-0.178435	0.238771	0.85599	0.178347	-0.725152
SNAI2	-1.04431	-2.16096	-1.85894	-2.30658	-2.29774	-2.29495	-2.74946	-2.20492	-3.2516	-1.3046	-0.0232486	-1.91645	-0.518952	0.0252791	-0.940465	0.0611461	-1.2269	-1.02458	-0.900951	-1.48707	-1.93485	-0.997961	-1.33034	-1.71065	-1.48199	-0.726099	-1.79408	-1.71774	-2.05304	-2.79986	-1.30798	-0.51847	-0.450525	-2.55744	-1.51782	-0.329763	-2.09754	-1.60491	-3.17453	-1.67835	-1.93097	-1.79148	-0.136092	-0.297087	-2.16501	-0.64627	-1.49215	-1.81003	-0.638677
CD74	0.463312	0.151546	-0.708081	0.22614	-0.337202	-0.517225	-0.903755	-0.0117393	-0.460455	-0.0523769	0.233236	-0.487783	-0.465794	-0.0981903	-0.512517	0.904906	-0.192146	-0.131378	-0.031508	-0.130168	-0.415338	-0.196966	-0.688393	-0.160522	-0.161857	0.244104	-0.984414	-0.648078	-0.972303	0.0523037	0.0146165	-0.557407	0.0703266	-0.621953	-0.924273	1.08495	0.59809	0.376792	-1.04138	-0.493893	-0.468014	-0.844832	1.01994	-0.796679	-0.70808	-0.518875	-0.361824	-0.247958	0.803183
HGF	0.992806	0.0970717	-0.462209	0.457258	0.0470978	0.30953	-0.399929	0.83115	-0.264413	0.537178	-0.268009	1.42598	0.567378	0.193289	-0.494214	0.513858	-0.425928	-0.619837	0.28881	0.0933022	-0.210599	0.708152	-0.341264	-0.146195	-0.375413	-0.537549	-0.740399	-0.250301	-0.987942	0.307375	0.122478	-0.597092	-0.59875	-0.0319412	0.628001	1.26941	0.415318	1.06516	-0.15482	-0.260243	-0.202447	-0.710795	0.539775	-0.73059	-0.123425	-0.168688	-0.0230282	0.140178	0.195193
ZRANB1	-0.436165	-0.143179	0.0749859	0.00160378	-0.541664	-0.259836	-0.00386302	-0.27977	-0.251124	-0.263524	-0.0113649	-0.131918	-0.250295	0.152412	-0.235841	0.094887	0.0393779	-0.275795	-0.151689	-0.193824	-0.316376	-0.572021	0.480647	0.132506	0.0109776	-0.254621	-0.204097	-0.202574	-0.23295	-0.279013	0.0215015	-0.148954	-0.330602	-0.272755	0.00586176	-0.269678	-0.854911	-0.226548	-0.483981	-0.306693	-0.334448	-0.567831	0.111493	-0.0709593	-0.057822	-0.431765	0.0946414	-0.0235111	-0.145141
NCDN	0.103043	0.143698	0.0561899	0.488876	0.206681	0.310903	0.41586	0.056071	0.400684	0.2331	-0.434817	0.181786	-0.0495626	0.124139	-0.0499192	0.227171	0.835457	0.400777	0.259532	-0.17758	0.128101	-0.155308	0.110614	1.0757	-0.0863624	-0.150085	-0.0695293	0.294528	0.0822352	0.379886	0.428638	-0.195158	-0.0735615	0.07931	-0.0848255	-0.242101	1.11888	1.08857	0.200825	0.637995	0.684517	0.185723	0.0393278	0.110318	0.400509	0.170524	0.470019	0.642304	0.170393
GPR124	0.0673288	-0.60606	-0.647799	-0.969809	-1.22336	-0.871835	-1.40847	-0.219715	-1.21667	-0.385734	-0.15403	0.0340381	0.210982	-0.107708	-0.148804	-0.276979	-0.21393	-1.00889	0.243567	-0.560646	-0.748019	0.441016	-0.481893	-1.51352	-0.817066	-0.91939	-0.590443	-1.36341	-0.64027	-0.816184	-0.953156	-0.685918	-0.822807	0.115432	-0.791366	0.942023	-1.17637	-0.694171	-1.07629	-1.22426	-0.798003	-1.67008	1.01933	-0.696404	-1.15606	0.109653	-0.29882	-0.477148	-0.13018
MNAT1	0.0972127	0.0690083	0.309209	-0.115881	-0.0135359	0.371636	0.133636	0.23141	0.357031	0.0921156	-0.124172	0.190156	0.0630294	0.0574222	0.147228	0.0106594	-0.502307	0.357335	-0.135671	-0.242262	0.00119631	0.320312	0.115838	0.137226	0.421116	0.414141	0.297418	-0.0596615	0.0447481	0.101882	-0.237122	0.459406	0.13415	-0.157214	0.467511	-0.042178	-0.0768194	-0.31536	0.0736897	0.0521922	-0.0988164	0.278286	-0.346614	0.184849	0.354184	-0.0432502	0.474681	0.0199827	-0.340648
SAMD4A	-0.0494856	0.117253	-0.780048	-0.150394	-0.0138162	-0.801945	-1.01529	0.398118	-0.6541	0.34105	0.0699787	-0.438306	-0.338674	0.00904643	-0.778253	-0.249345	-0.640792	-0.953197	-0.6417	-0.305083	-0.933529	0.318526	-0.59816	-0.587944	-0.489441	-0.489083	-1.04673	-1.20989	-0.977528	-0.463739	-0.507674	-0.218961	-0.235902	-0.424782	-0.905838	0.674004	0.421381	-0.190843	0.0589208	-0.87322	-0.57269	-0.251699	-0.183343	-0.705382	-0.179233	-0.233294	-0.0034751	0.32769	-0.481491
RUNX3	0.288867	-0.078832	-1.15515	-0.17841	-0.611905	-1.51688	-1.54238	-1.36254	-0.752954	-0.0959846	-0.0509048	-1.20175	-0.833959	0.061512	-1.04944	0.767531	-0.479003	0.0585078	-0.190644	-0.158806	-0.398787	-0.434265	-0.341692	-0.471217	-0.570779	-0.2151	-1.03367	-0.993699	-1.92851	-0.207876	-0.509016	-1.17731	-0.203908	-0.903122	-1.52329	0.934229	1.04044	0.220749	-1.40703	-0.767757	-1.15045	-1.52978	1.08616	-0.920072	-0.828483	-0.683185	-0.841611	-0.364585	0.51392
MRE11A	0.122999	0.337844	0.757392	-0.427392	-0.169221	0.559877	-0.283529	0.149748	0.0830887	0.25902	0.495706	-0.0875792	-0.307682	0.246958	0.550298	-0.175831	0.0333275	-0.0259462	-0.124682	-0.148429	-0.0478906	0.133606	-0.255475	-0.581179	0.234923	0.148593	0.219776	0.110758	0.454925	-0.10822	-0.119499	0.187358	-0.0500155	0.041839	0.39005	0.264752	-0.0162764	-0.287874	0.116082	-0.198879	0.165717	0.501362	-0.216546	-0.0911378	-0.099696	-0.0616591	-0.139618	-0.311463	-0.517205
PLEKHB1	-0.0204307	1.30615	1.20664	0.283976	0.33275	0.119052	0.56547	1.00327	1.30998	0.259373	-0.210667	0.716172	0.738317	0.377337	0.584007	0.222937	1.01072	0.902583	0.802639	0.850884	0.366646	1.90961	1.23165	0.771392	1.30941	1.95133	1.05109	1.21185	1.18022	0.946849	0.946921	0.922402	0.678495	1.16939	1.24487	0.109649	-0.0438989	-0.198142	0.761091	0.739059	-2.04213	0.955738	-0.871976	0.206826	0.268266	0.246991	1.70538	1.19333	-0.507658
SERPINB1	-0.390544	-0.960277	-0.580895	-1.22794	-1.50425	-1.17098	-1.93573	-1.51019	-1.87488	-0.446864	0.315617	-1.18404	-0.749997	-0.693854	-0.849045	0.388934	-1.3138	-0.726642	-0.860739	-0.786904	-0.902419	-0.436937	-1.31944	-1.26321	-1.30673	-1.026	-1.17528	-1.33019	-1.44418	-0.927989	-0.484578	-1.21671	-1.43925	-1.08279	-1.84186	0.0830743	0.939998	0.0270994	-1.80307	-1.04243	-1.11001	-1.13483	0.27201	-1.51429	-1.67291	-0.871116	-1.27766	-0.33244	-0.627186
SLC7A9	-0.722585	-1.50513	-0.639727	0.305259	0.37527	-0.59704	0.43351	0.047311	-0.0476973	-1.69381	0.158669	-0.7045	-0.176416	-0.576041	0.0600541	-0.135566	-0.487572	-0.62524	-0.234048	-0.605144	-0.607248	-0.463515	-0.723806	-0.943423	-0.215858	-0.275212	-0.97424	-0.704646	0.227216	-0.816935	-0.20627	0.601402	0.111767	-0.81441	-0.511264	-0.283761	-0.207854	-0.901401	0.216814	-0.404066	-1.14975	-0.648194	-0.0288048	-0.530377	-0.339747	0.709447	-0.729049	-0.450338	0.534223
SPAST	-0.203845	-0.268844	0.224303	0.0111538	0.215859	0.0156985	0.325446	-0.0661721	0.20842	-0.680418	0.196012	-0.190007	0.109531	0.124618	0.61185	-0.229552	-0.153291	0.20881	0.278631	0.187571	0.124903	0.220751	0.610608	0.136141	0.401624	0.462999	0.220031	0.047935	0.465152	0.0207741	0.111364	0.0879525	0.214716	-0.150991	-0.977973	0.113897	0.213896	-0.0463301	0.338089	0.160845	-0.132763	-0.0712358	0.276886	0.118605	0.126885	-0.255733	-0.160516	-0.211636	0.0787462
OSBPL5	-0.0582405	0.18544	-0.0320811	0.553899	0.0295545	0.0351299	0.277736	0.871033	0.433357	0.252138	0.0613016	0.214949	0.16613	0.210609	0.326776	0.199342	0.548391	0.441308	0.682826	0.0892557	0.180306	0.321658	0.203784	0.358237	0.218814	0.133522	0.447644	0.223947	0.327635	0.191598	-0.100753	0.547697	0.60896	0.817521	0.533227	0.309191	-0.621669	0.0716329	-0.014235	0.19411	-0.0830909	-0.223657	0.538967	0.0656373	0.325916	0.0763566	0.287962	0.274299	0.409018
AQR	-0.100082	-0.15267	-0.240493	-0.896828	-0.448927	0.469527	-0.652637	-0.176786	0.163524	0.262342	-0.0445652	-0.0769214	-0.23292	0.143388	0.568016	-0.20314	-0.105347	-0.0530476	-0.352697	0.0373912	-0.50746	-0.0593902	-0.468568	-0.0965235	0.26856	-0.0672509	0.0568672	0.438654	0.334677	-0.775953	-0.0803372	-0.524787	0.168033	-0.355974	0.0169959	0.132696	-0.334926	-0.906678	-0.0943137	-0.313852	-0.302003	0.0811254	-1.02692	0.402968	0.112731	0.0104077	-0.141179	0.0526921	-0.644898
CPS1	-0.0820558	-0.406922	0.610912	-1.17905	-0.4774	-0.426129	-1.29375	-0.128742	-1.32839	-0.153601	0.271927	-0.187255	-0.399417	-0.269047	2.18696	0.437962	-0.752322	-0.227151	-0.096954	2.33803	-1.28182	4.85151	-0.968126	-1.24045	-1.40851	0.273157	-0.795046	-0.590518	-0.184938	-0.542524	-1.22542	-1.25586	-0.106306	-1.05975	0.96693	0.589566	-0.0625147	-0.334199	-0.645524	-1.20207	-1.11199	-1.19247	0.529587	0.133734	-0.31903	-0.278496	-0.53396	-0.931364	0.155262
FHL1	-0.828006	-1.31337	-1.12545	-0.58723	-1.75862	-0.890795	-2.12583	-1.08496	-1.56914	1.10089	-0.796262	-0.730964	-0.498491	-0.152668	-0.881255	-0.0170353	-0.713432	-1.21859	-0.717096	-1.3936	-1.48103	-0.0547386	-1.38779	-1.21418	-1.57395	-2.05702	-1.2695	-0.454446	-1.4345	-1.71259	-0.490582	-1.46985	-1.70234	-0.539424	-1.28025	0.784609	-1.58265	-1.01401	-1.37593	-0.140668	-0.416124	0.831717	-0.394541	-1.66452	-1.87104	-0.200123	-1.19522	0.076034	-0.15808
RTFDC1	-0.103133	-0.28386	-0.260743	-0.36139	-0.326112	-0.331477	-0.453974	-0.139062	-0.196078	0.0515009	-0.0262847	-0.0671552	-0.0428632	0.00653498	-0.242541	0.00892563	-0.0508459	-0.184175	-0.177425	-0.0571164	-0.212305	-0.0548721	-0.186718	-0.14969	-0.227264	-0.170018	-0.131101	-0.101702	-0.212003	-0.113974	-0.072289	-0.167427	-0.182182	-0.25927	-0.0868001	-0.0639744	-0.300114	-0.270282	-0.366658	-0.019464	-0.305045	0.0197655	-0.45155	-0.0141286	-0.0982059	-0.0920409	0.0658647	-0.0473326	-0.076412
GABRA1	-1.5129	-1.81041	-1.80604	-1.81266	-1.81368	-1.71129	-1.80635	-1.81488	-1.80879	0.0781356	-1.80743	-1.32366	-1.24253	-1.57389	-1.79417	-1.02038	-1.69516	-1.70647	-1.81672	-1.80245	-1.69364	0.0620573	-1.44758	-1.80476	-1.80226	-1.79038	-1.80606	-1.7939	-1.55118	-1.7908	1.05654	-1.80578	-1.79773	-1.71095	-1.79535	-1.80499	-1.80723	-1.80909	-1.81044	-1.8128	-1.81571	-1.80148	-1.81375	-1.58986	-1.78542	-1.30886	-1.78937	-0.738706	-1.81347
SLC45A4	-0.83511	-0.309097	-0.836796	0.396199	0.170777	-0.766712	-0.278655	0.0527176	-0.365413	0.0678729	-0.132902	-0.583691	-0.231795	-0.156431	-0.551704	0.0173667	-0.278462	-0.0660868	-0.256085	-0.158052	-0.540549	-0.107689	-0.325414	0.259412	-0.412447	-0.646326	-0.684713	-0.474884	-0.570949	-0.367609	-0.409249	-1.01237	-0.674692	0.0462243	-0.260383	0.517361	0.303986	0.180992	-0.383568	-0.498787	-0.973968	-1.31222	-0.0625985	-0.76536	-0.506934	-0.373309	-0.567995	-0.77898	-0.460715
RNF10	0.14965	0.214358	0.0915346	0.0656469	0.115923	0.18896	0.156464	0.0227294	-0.129821	0.102191	-0.110827	0.308	0.00438084	-0.123908	-0.173102	-0.0069434	-0.0561531	-0.00348562	0.0931135	0.0229873	0.299234	0.00176877	-0.436956	0.18657	-0.0593829	-0.126811	0.207443	0.096464	-0.0220644	0.201207	0.156488	-0.0730027	-0.0275751	0.153598	-0.00639388	-0.0276276	0.23984	0.108353	0.0144883	0.109104	-0.0707566	0.0305799	-0.277011	0.0318926	-0.0556831	-0.00113814	0.083651	0.235384	-0.0477511
ZNF839	0.071468	0.0333006	0.3522	0.170448	0.208764	0.457888	0.381954	-0.0756497	0.43403	0.185142	0.243276	0.0428971	0.0183405	-0.15446	-0.0793434	-0.0367826	0.372866	-0.0764376	-0.0249814	0.31759	0.149689	0.0603062	0.380875	0.499741	0.53487	0.392262	0.358751	0.243924	0.384788	0.508978	0.395659	0.270008	0.382344	0.163421	0.610706	-0.0819028	-0.468911	-0.0609401	0.244172	0.614413	0.590354	0.711734	0.401751	0.0113598	0.131953	0.192601	0.323495	0.219531	-0.112492
ZDHHC6	0.152268	0.111263	0.330358	-0.266031	-0.0981834	-0.0438374	0.142746	-0.0390266	0.151969	0.0662413	0.0597712	0.0090515	-0.0387576	0.0321359	0.25615	-0.0963887	-0.0482936	0.0946502	0.0352925	0.253686	0.3095	-0.00523774	0.0451159	0.076705	0.521306	0.384203	0.281364	0.140387	0.157752	0.0992835	0.0946223	0.32364	0.459811	-0.0973196	0.055805	-0.118919	-0.0619238	-0.136471	0.0508313	0.195042	-0.270137	0.230738	-0.126756	0.090331	0.24569	0.0713964	0.102016	0.399453	-0.338192
GRAMD1B	-0.190431	-0.519709	-0.716741	-1.90209	-1.6596	-0.874304	-1.26828	-0.347987	-1.46771	-1.07485	-0.143571	-0.315789	-0.808066	-0.491663	-0.701635	-0.629467	-1.11585	-0.899923	-0.662417	-0.452117	-0.382176	-0.8827	-0.0980183	-1.37533	-0.254867	-0.783203	-1.79143	-1.07514	0.0780896	-1.39877	-0.86772	-1.10081	-0.628919	-0.495128	-0.633522	0.215717	-0.652147	-0.888455	-1.42111	-1.33341	-1.3421	-1.59221	0.974479	-0.540068	-1.91117	0.209419	-0.3268	-0.357833	0.0669351
RNH1	0.0556149	-0.293027	-0.548271	-0.214207	-0.521514	-0.442788	-0.634599	0.0455402	-0.140711	-0.217954	0.0989097	-0.38186	-0.186857	-0.175079	-0.374214	-0.0236369	-0.251597	-0.0911691	-0.158796	-0.129593	-0.0775807	-0.30444	-0.318483	-0.113189	-0.185921	0.0553289	-0.258038	-0.266468	-0.513515	-0.223404	-0.0335472	-0.0631485	-0.293281	-0.118645	-0.353913	-0.11213	-0.0528417	-0.0961879	-0.287506	-0.255952	-0.175846	-0.278781	-0.31337	-0.326597	-0.34302	-0.206304	0.000360392	0.0278779	-0.165399
NDUFS1	0.180589	0.0655339	0.0938608	-0.37135	-0.521879	0.272098	-0.13973	-0.422509	0.0555706	0.176395	-0.233729	0.340802	0.216005	0.181884	0.126796	-0.112069	-0.107894	0.265593	0.121168	-0.111954	0.237907	0.142127	-0.278528	0.0158091	-0.145461	0.024996	0.501124	0.183373	0.315549	-0.16088	0.120952	0.0644899	-0.0701096	0.154774	0.0321425	-0.262666	-0.199248	-0.465443	-0.869689	0.0615036	-0.182598	0.689596	-1.02028	0.0571762	0.194878	-0.0353943	0.0712804	0.34796	-0.234082
RB1CC1	-0.132631	0.139664	0.387055	0.599259	0.567654	-0.0752553	0.296852	-0.130056	-0.31306	0.0535216	0.0252831	-0.0484078	-0.123047	-0.131355	-0.0526095	0.0242712	0.125739	0.631297	-0.253654	0.312383	0.156908	-0.189743	0.514944	0.117817	-0.117214	-0.133518	-0.128856	-0.012264	-0.10668	-0.168375	-0.27508	-0.111405	0.264314	-0.0459212	-0.130399	-0.0770017	1.16812	0.911232	0.177886	0.0705009	-0.359403	0.0354986	0.279241	-0.0645645	0.020917	0.0209657	0.149244	0.229188	-0.088762
ERP44	-0.24136	0.0645634	-0.838604	-0.403055	0.00498234	-0.322264	0.166157	-0.260365	-0.402837	-0.108581	-0.202426	-0.112499	-0.315605	0.0413773	-0.309485	-0.808304	-0.186139	-0.334861	-0.0314126	-0.369147	-0.696172	0.0845307	-0.325307	-0.71623	-0.594025	-0.767873	-1.10909	-0.423411	0.0800763	-0.814655	-0.309359	-0.621876	-0.603252	-0.896465	-0.114657	-0.340536	-0.40757	-0.282844	-0.0784125	-0.273732	0.00971088	-0.523024	0.17806	0.297825	-0.0122625	-0.229109	-0.316334	-0.0338835	-0.287511
ALAS1	-0.287059	-0.504665	-0.176183	-0.577332	-0.490115	-0.759624	-0.625782	-1.22837	-0.639891	0.0187024	-0.439795	-0.112283	-0.227949	-0.268523	-0.392712	-0.0659417	-0.14895	0.344615	0.0107828	-0.423619	-0.228915	-0.468778	-0.757794	-0.118023	-0.203285	-0.251246	-0.0375015	-0.674183	-0.234238	0.0932736	0.430279	-0.305353	-0.403677	0.340577	-0.426989	-0.183382	-0.210303	-0.341615	-0.436499	0.00925712	-0.0959504	0.33496	-0.870317	-0.383527	-0.35448	-0.422385	-0.671414	0.257513	-0.425954
BIRC3	-0.206747	0.126325	-0.312591	-0.102469	-0.246902	-0.383734	-0.620432	0.320476	-0.221915	-0.359775	-0.234563	-0.35643	-0.46379	-0.345041	-0.183069	0.853342	-0.201217	0.0371289	0.0306864	-0.267893	-0.42475	-0.272169	-0.500263	-0.198253	-0.352278	0.435557	-0.367611	-0.332542	-0.367072	0.233894	0.913255	-0.14403	0.188831	-0.329524	-0.492044	0.80661	0.530959	0.282873	-0.513042	-0.208792	-0.967697	-0.262047	0.590923	-0.837584	-0.352372	-0.666648	-0.522124	-0.255597	0.622024
AKAP11	-0.167438	0.168241	0.124416	-0.927288	-0.701068	-0.178053	0.0240561	0.271907	0.0691612	-0.191308	-0.116289	0.0495956	-0.116706	0.107791	0.151999	-0.0766921	-0.390687	0.11065	0.0314163	0.0642595	-0.126384	0.461743	0.290146	-0.406454	-0.353616	-0.217434	0.212325	-0.0860043	0.288141	-0.658274	-0.288401	0.0407487	-0.0953064	-0.151526	-0.63657	0.277089	-1.00234	-0.756549	-0.727933	0.0731026	0.120369	-0.830442	0.49715	0.137271	-0.0109844	-0.237921	0.0672665	-0.135761	0.0136865
GLRX2	-0.473049	-0.550867	-0.709531	-0.310795	-0.791786	-0.609342	-0.746175	-1.11268	-1.45364	-0.259581	-0.153988	-0.200963	0.0644494	-0.0580073	-0.276762	-0.402394	-0.471231	-0.147802	-0.226088	-0.401844	-0.217809	-0.397117	-0.00137451	-0.0960755	0.321361	-0.0669005	-0.473714	-0.00472487	-0.244388	-0.249526	-0.136871	-0.158047	-0.728184	0.314635	-0.279436	-1.07056	-0.252878	-0.58304	0.163438	0.306468	-0.735005	0.594026	-1.30266	-0.181703	-0.505133	-0.0337001	-0.224595	-0.414563	-0.364318
SNAPC1	-0.326031	-0.448595	-0.201233	-0.166899	-0.0738178	-0.726325	-0.510173	-0.922277	-1.01106	-0.686713	0.00196028	-0.85383	-0.374789	0.05064	-0.355698	-0.0455206	-0.775546	0.0163723	-0.102702	-0.518522	-0.354808	0.0689461	0.775664	-0.239853	-0.0386484	0.243366	-0.27813	-0.166541	0.0129508	-0.50978	0.190536	-0.613412	-0.481276	-0.145605	-0.855615	-0.315952	-0.0955052	-0.0164138	-0.167534	0.100015	-0.237692	-1.36845	-0.77821	-0.198919	-0.554884	-0.455992	-0.247393	-0.21809	-0.0745911
DERA	-0.27144	-0.400791	-0.641179	-0.629008	-0.423389	-0.673213	-0.81646	-0.0710236	-0.248961	-0.0811346	0.292323	-0.415586	-0.239488	-0.178241	-0.301734	0.180367	-0.795039	-0.134648	-0.479058	0.510892	-0.320267	-0.418888	-0.809608	-0.221146	-0.318329	-0.108793	-0.41456	-0.526923	-0.717554	-0.433418	-0.382529	-0.387323	-0.240108	-0.553258	-0.269925	0.288394	-0.255935	-0.422258	0.030968	-0.076534	-0.129463	-0.364888	0.156176	-0.162518	-0.580325	0.118818	-0.522758	-0.743803	-0.0683121
STRAP	0.199214	-0.362761	0.271441	-0.340571	-0.196805	0.253338	-0.0975649	-0.276122	0.379182	0.149894	-0.147594	0.372353	0.0860967	0.0997355	0.125591	-0.00548045	-0.636223	0.427882	0.404138	-0.210151	-0.0559852	0.100533	-0.225282	0.036257	0.282462	0.239612	0.390788	-0.0290627	0.184103	-0.118185	0.162817	-0.0677589	-0.0189661	0.143933	0.0287377	-0.0776613	0.145687	-0.079249	-0.128568	-0.111727	0.0943595	-0.274134	-0.693537	-0.0685632	0.3899	-0.0247058	0.0435391	-0.263538	-0.11076
ABCC2	0.569931	1.19211	0.65229	1.08271	0.641224	0.840006	0.323822	1.18057	0.950043	0.788454	0.986917	0.527375	-0.170017	0.0875287	0.690172	0.654861	1.3033	0.432698	0.0471672	-0.270999	0.464718	0.979322	0.448507	0.216884	1.59136	1.06301	0.919094	0.631845	0.249052	0.776405	0.162368	-0.480248	0.769964	0.445279	0.954027	1.04578	0.724968	1.37201	0.638319	0.0125494	0.427757	0.612859	0.485974	0.845565	0.626055	-0.120439	-0.422929	0.1785	0.400506
DEF6	-0.305504	-0.584196	-0.680048	0.0272064	-0.0832213	-0.384465	0.236617	-0.706904	-1.05302	0.030608	0.0758338	-0.565993	-0.204379	-0.109403	-0.306414	0.208985	0.0906064	-0.507216	-0.510304	0.116243	-0.374817	-1.01517	-0.0901394	0.187495	-0.908102	-0.507084	-0.569732	0.459356	-0.101332	0.0542988	0.181721	-0.133297	0.0588721	0.327416	-0.223017	-0.0966719	0.12632	0.340596	0.0906316	0.013305	-0.108637	-0.322483	0.947185	-0.407966	-0.366065	-0.0133651	-1.28354	-1.12945	0.608376
PLEKHO1	-0.0709703	-0.401077	-0.282197	-0.526353	-1.04536	-0.615542	-0.976005	-0.432358	-0.687543	-0.200975	-0.42192	-0.102478	-0.125109	-0.222451	-0.242501	0.512749	-0.414291	-0.49301	-0.0522509	-0.634602	-0.721544	0.0878549	-0.132898	-0.963307	-0.762668	-0.976442	-0.704921	-1.05909	-0.814146	-0.824047	-0.488671	-0.646464	-0.556463	-0.236701	-0.457627	0.705581	-0.246619	-0.176015	-1.36481	-1.02456	-0.433113	-1.16337	1.07742	-0.806889	-0.686443	0.0921462	-0.328297	-0.162024	0.279613
GCLM	-0.108046	-0.426526	-0.57459	-0.624039	-0.379936	-0.461928	-0.461722	-1.55683	-0.386737	-0.796485	0.107997	-0.191382	-0.148348	-0.171549	0.0906702	0.0876311	-0.284102	-0.428613	-0.433568	-0.0418639	-0.00658233	0.232049	-0.0816498	0.026371	0.474779	0.31616	-0.530148	0.0098456	-0.186834	-0.558751	-0.362068	0.177567	-0.0767078	0.30477	-0.454274	-0.336079	0.074048	0.0145716	-0.595042	-0.145641	-0.224934	-0.338414	-0.051318	-0.577439	-0.722506	-0.303128	-0.539152	0.126941	-0.688951
UBR2	-0.285298	0.0131451	-0.186402	-0.0131393	0.0627336	-0.39208	0.182204	0.0717057	0.16156	-0.107248	0.0675739	-0.112923	-0.168157	0.101219	0.0914204	-0.343518	-0.0951912	-0.118964	-0.0567998	0.0372867	-0.23094	-0.25492	-0.0181645	0.0720581	-0.110441	-0.216917	-0.103387	0.0995911	0.0483908	-0.0456371	-0.169658	-0.283175	-0.0839763	-0.0995911	-0.272962	-0.0580583	-0.229647	-0.204786	0.0234617	0.112876	-0.00907076	-0.0371749	0.309124	0.144172	-0.165238	-0.0529749	-0.772544	-0.795247	-0.0380153
EHD2	-0.112722	-0.899339	-1.3406	-1.11127	-1.6401	-0.684277	-1.68101	-0.498176	-1.36118	-0.207341	-0.120364	-0.608241	-0.524206	-0.0772028	-0.693747	-0.025537	-0.574693	-1.00729	-0.392474	-0.986623	-0.573193	0.11761	-0.785025	-1.26407	-1.21662	-1.2323	-1.17647	-1.45955	-1.2842	-1.14894	-0.83286	-1.09484	-1.17952	-0.483015	-1.29632	0.610945	-0.986956	-0.692969	-1.58462	-1.20819	-0.665086	-1.79442	0.423469	-1.17645	-1.55074	-0.181861	-0.832347	-0.911457	-0.133492
DEPDC1	-0.230568	-0.100327	-0.110423	4.07695	2.85315	0.795332	1.18134	-0.167811	0.319225	-0.171066	-0.0570588	0.431244	0.351609	-0.44413	-0.0433948	0.0324346	0.125022	-0.187888	-0.410298	0.519218	-0.00825038	-0.558154	0.293595	-0.175701	0.522368	0.771564	0.182334	0.0669638	-0.538407	-0.015791	-0.447721	0.63263	0.123717	-0.00604041	0.15429	-0.178493	0.239738	-0.619596	0.891023	0.725853	0.163549	0.165972	0.131706	-0.103385	0.395953	0.451322	-0.388372	0.465133	0.45596
CCDC28A	-0.587243	-0.177511	-0.124034	-0.0140395	-0.0883703	-0.875968	-0.419528	-0.302855	-0.438585	0.362707	-0.0495535	-0.365557	-0.16975	-0.322233	-0.721011	-0.178536	0.117654	-0.516066	-0.949875	0.45687	-0.00510241	-0.0497411	-0.414921	0.336687	0.387106	0.437708	-0.112529	0.533685	-0.249003	-0.209965	0.11429	-0.743296	-0.174811	-0.224003	-0.122131	-0.0810472	-1.22738	-1.23807	-0.189899	1.28004	-0.333663	0.942547	-0.611295	-0.0286509	-0.249925	-0.0700355	-0.217973	-0.611248	-0.422144
RRAGD	0.186373	0.615325	-0.524345	-0.558088	-0.189722	-1.95651	-1.07316	0.417229	0.152062	-0.0565705	-0.0974696	-0.547462	-0.367267	-0.0310102	-0.397853	-0.274448	0.0298712	0.0943773	-0.16739	0.242991	0.659117	-0.777421	0.328602	0.411718	0.13855	-0.209518	-0.383738	0.200832	-0.0372516	-1.12381	-0.537794	-0.551945	0.139749	-0.229033	0.00509262	-0.310196	-0.800363	-0.609761	-0.930698	0.137832	0.970319	1.35643	-1.22111	-0.475859	-0.769722	0.0281152	-0.108814	-0.364473	-0.0662145
HSF2	0.0629446	0.0619187	0.184604	-0.983566	-0.809324	0.277812	0.143631	0.127816	0.412905	-0.151237	0.153836	0.124316	0.320542	0.255976	0.358841	-0.110753	-0.0517964	-0.236785	0.0523145	-0.00328437	-0.0681973	-0.166728	0.0866776	-0.244712	-0.199721	0.0208996	-0.0491989	-0.0314812	0.0578782	-0.0204093	-0.282843	-0.555886	0.1739	0.036439	0.0779131	0.322141	-0.414484	-0.243254	-1.02886	-0.309976	0.343232	-0.0397297	0.318598	-0.372897	-0.285538	-0.113971	-0.059851	-0.525945	0.140387
PHF20	0.0479792	-0.168661	-0.11668	0.30548	0.408669	-0.375227	0.0506462	0.148168	0.071176	-0.109471	-0.101058	-0.0982404	0.0565891	-0.11602	-0.0548689	-0.0217418	0.0241902	-0.0108826	0.164007	0.0623945	0.117516	-0.278266	0.118881	0.169348	0.326737	-0.391473	-0.106997	-0.108621	-0.0804152	-0.124464	-0.163662	-0.0780972	-0.0760423	-0.0995257	-0.272068	0.219866	-0.439399	-0.112652	0.221278	0.343552	0.174191	0.0234456	0.299131	-0.30818	0.1252	0.0186844	-0.114629	-0.0711614	0.159869
HSD17B6	-0.403978	-0.166216	-0.00110602	2.17387	1.64538	-0.836735	-0.898424	-0.289652	-1.13676	1.55115	0.00642399	0.263572	0.296896	0.554739	0.857864	1.01764	1.92159	-0.260015	0.314555	-0.546188	0.533716	0.479853	0.353001	-1.48564	-1.19271	-0.896963	0.528083	-1.42083	1.88149	-1.0678	0.785566	1.33039	0.279857	2.11947	0.00998771	0.520354	-0.972797	-0.807739	1.54048	1.6058	1.60596	2.82082	-0.0362029	-0.130431	0.40785	0.607903	-0.652523	-0.229598	0.0104551
NR1H3	0.38888	0.395177	0.323903	0.363102	-0.065527	0.280769	-0.111429	0.201102	-0.0805748	0.313913	-0.14479	0.641177	0.082854	-0.0289323	0.233864	0.27861	0.0996772	-0.493189	0.478243	0.240918	0.700977	0.456547	0.31855	-0.240552	0.0187522	-0.37281	0.197595	-0.0550062	0.0406293	0.351187	-0.215493	0.240822	0.0209029	0.194133	0.357067	0.913215	0.465098	-0.0466257	-0.882226	0.192098	-0.0402441	0.0875892	0.371526	0.136475	0.166861	0.115611	1.00939	-0.0278606	0.387678
TYMP	-0.592653	-0.29836	-0.854629	-0.436352	-1.01839	-0.860176	-0.818478	-0.953558	-0.790986	-1	0.138777	-0.83407	-0.670089	-0.502746	-1.08093	0.580818	-0.577875	-0.383419	-0.169798	-0.992741	-0.58029	-1.07724	-0.39104	-0.749494	-1.04427	-0.354728	-1.35781	-0.889558	-1.4263	-0.403462	0.177119	-0.467178	-0.126195	-0.418146	-0.852604	0.447479	0.694716	0.340383	-1.69901	-1.08455	-0.885075	-1.53483	0.500869	-1.00075	-0.98505	-0.990492	-1.02832	-0.361957	0.806444
NCAPH2	-0.144331	-0.206129	-0.133833	-0.0310551	-0.214497	-0.295857	-0.159802	-0.587407	-0.36577	-0.0245813	0.018321	-0.23931	-0.277722	-0.10784	-0.217339	0.304057	-0.00314189	-0.29218	-0.295545	-0.189112	-0.151714	-0.420248	-0.0430138	-0.120076	-0.60303	-0.338364	-0.218232	-0.271093	-0.539949	-0.155439	0.0497749	-0.145442	-0.23418	-0.360826	-0.239366	-0.250239	0.100129	0.287175	-0.173506	-0.159105	-0.188695	-0.0627077	0.0320251	-0.146991	-0.161157	-0.173073	-0.676605	-0.763018	-0.142131
TOMM34	-0.0066349	0.00787149	0.23754	0.232786	0.224208	-0.0477372	0.188291	0.111958	0.481568	0.19478	0.0583519	0.100168	0.0795575	-0.157656	-0.109125	0.48209	0.0466076	0.272565	0.104369	-0.0433758	-0.392688	-0.461338	-0.306903	0.242126	0.226774	0.110809	0.190286	0.117801	-0.180829	0.0823488	0.0506389	0.0876129	0.0442933	0.203566	-0.14568	-0.0995107	0.722968	0.565208	-0.415247	-0.0152122	0.520594	-0.180854	-0.101957	-0.0732163	0.137446	-0.161062	0.236399	0.448762	0.0268879
SEC63	-0.221301	0.108437	-0.195892	-0.302905	-0.139079	-0.276313	0.498766	0.0378814	0.210776	0.148339	-0.0408008	-0.245793	-0.104195	-0.192447	-0.138046	-0.73932	0.458088	0.0323519	0.0558404	0.0122621	0.0196242	0.308148	0.06938	0.100693	-0.423956	-0.449748	0.160022	0.352976	0.189127	-0.662188	-0.250496	-0.606493	-0.187204	-0.0766522	0.343153	-0.0923897	-0.394734	-0.0225446	-0.21908	0.0307286	0.285874	-0.0459571	-0.0389142	-0.230095	-0.528982	0.0664292	-0.13744	0.324298	-0.365892
KPNA6	-0.345411	-0.396691	-0.650114	-0.239878	-0.0932479	-0.607865	-0.280825	-0.0714297	0.0315188	-0.424635	-0.0750716	-0.365844	-0.362088	-0.18848	-0.268443	-0.194222	-0.192529	-0.452515	-0.0944659	-0.0761845	-0.157791	-0.395333	-0.00794315	0.0701252	-0.370375	-0.0664089	-0.135189	-0.135086	-0.170552	-0.0134651	0.0276282	-0.0510105	-0.221235	0.0344966	-0.441287	0.0293299	-0.211846	-0.243686	-0.19211	-0.163527	0.224263	-0.346286	-0.0452608	-0.138584	-0.275969	-0.165853	0.151047	-0.0210314	-0.107421
VIM	0.475135	-0.345381	-0.237319	-0.243968	-0.841865	0.188187	-0.918601	0.407334	-0.800148	-0.0561431	-0.0836064	0.0672022	-0.428665	-0.310213	-0.604943	-0.0150056	-0.795363	-0.759305	-0.521108	-0.021189	0.499728	1.18766	-1.05872	-0.650977	-0.259381	-0.419826	-0.682857	-0.576699	-1.26905	-0.42921	-0.546239	-0.881466	-0.759883	-0.306856	-0.403179	1.38721	-0.0780003	-0.498195	-0.965574	-0.34804	-0.310128	-0.73189	0.586965	0.238528	-1.17136	-0.463412	-0.0866755	-0.171526	0.163622
FAS	-0.0857628	0.750836	0.0766699	-0.819925	-0.761817	0.231948	0.185767	0.450587	0.698838	-0.213937	0.130559	-0.0131862	-0.52659	0.15513	-0.556919	0.870251	-0.630503	0.658692	-0.150554	-0.510166	-0.0538792	-0.359969	-0.363478	-0.924251	-0.741628	-0.523962	-0.708823	-1.10404	-1.06118	-0.63753	-0.509837	0.646248	-0.219949	-0.91792	-0.851094	0.442248	-0.748901	-0.734687	-0.455585	-1.16032	-0.597341	-1.16172	0.681687	-0.403877	0.14798	0.345577	0.206432	0.0397115	0.473879
RNASET2	0.257425	0.564037	0.36401	0.655696	0.191044	0.202403	0.561991	-0.116068	-0.125513	-0.0919872	0.0134976	0.234292	0.383603	0.0620495	-0.0148905	0.256735	0.417948	0.159911	0.350444	0.315527	0.768675	-0.0554508	0.442299	0.303331	-0.00315193	-0.127718	-0.018135	-0.252058	0.421901	0.60786	0.294802	0.784378	0.6964	0.166044	0.524371	0.127953	0.316273	0.250011	0.367385	0.161633	-0.181253	-0.104717	0.73539	-0.0294798	0.589506	0.289885	-0.33215	-0.0919638	0.338033
CD44	0.154939	-0.034075	-0.381599	-0.174243	-0.213893	0.661589	0.894002	-1.62742	-1.95741	0.547053	-0.0824325	-0.147799	-0.0349714	-0.0829923	0.260274	0.334931	0.110641	-0.634699	-0.191516	-0.481828	-0.77028	-0.0437362	0.243584	0.22091	-1.40003	-1.06164	-0.190282	0.483199	-1.00252	-0.120197	-0.241148	0.0187671	0.231698	0.384135	0.266437	0.0301362	0.419288	-0.847601	0.272554	0.213972	-0.96405	-0.440213	0.29273	-0.990141	-1.17204	-0.242055	-0.02177	0.623273	0.214562
KCNG1	-0.205736	0.545534	0.346279	-0.354239	-1.35201	0.381476	-0.0995294	-0.0528676	0.0669799	-0.752129	0.0404173	0.640989	0.631613	-0.373686	-0.370168	-0.432635	-0.151568	-0.196869	0.468097	-1.03727	-0.00995019	0.603938	0.000662333	-1.58795	-0.459242	-0.4656	0.529301	-1.08612	-0.4302	-1.92667	-0.872425	-0.125608	-0.519187	0.324957	0.545111	0.795743	-0.870227	-0.372203	-0.898438	-0.70913	0.490854	-0.0299939	1.21415	-0.113889	-0.292685	0.378424	0.317659	-0.278402	-0.100549
AGPAT4	0.074874	-0.721409	-0.249185	-0.637472	-0.885586	-0.662237	-1.08564	-0.279722	-0.536177	0.0703607	-0.0756991	0.0335452	0.12643	-0.186903	-0.233427	-0.649832	-0.585468	-1.00572	0.188437	-0.126065	-0.410089	0.109696	-0.0329438	-1.42082	-0.557602	-0.66838	-0.961889	-0.738631	-0.695376	-0.862221	-0.693128	-0.916073	-0.394482	0.18483	-0.536659	0.714578	0.0211447	-0.336353	-0.698135	-0.332169	-0.632981	-2.08493	0.946498	-0.768243	-1.04113	-0.285608	-0.336366	-0.0830698	-0.103458
SLAMF7	-0.049176	0.285394	-0.553321	0.0499158	0.169858	-0.767567	-1.06521	-0.984253	-0.883751	-0.66344	0.208105	-0.710915	-0.853783	-0.403755	-0.476033	1.062	-0.581622	-0.0430702	0.117931	-0.315475	-0.338492	-0.780599	-0.345339	-0.139105	-0.768375	0.153141	-1.1849	-0.803556	-0.867915	-0.103691	-0.339585	-0.890949	-0.529828	-0.569623	-0.749902	0.607911	1.05063	0.503352	-0.852538	-0.483635	-0.79768	-0.647615	1.03391	-0.850767	-0.865646	-0.874745	-0.875699	-0.477691	0.76716
BTN3A1	-0.165115	-0.27596	-0.631315	0.337089	0.30451	-1.09583	-1.1685	-0.296568	-0.247515	-0.277899	0.540356	-0.258754	-0.310028	-0.0389053	-0.214291	0.631046	-0.0568725	-0.284304	-0.426988	-0.0859975	-0.360959	-0.260462	-0.44933	0.0173189	-0.123187	0.444537	-1.0191	-0.0856591	-0.63237	-0.243107	-0.143707	-0.693743	0.194455	-0.168129	-0.983567	0.871336	1.3116	1.20262	-0.565468	-0.0375166	-1.18044	-0.22296	0.955769	-0.550963	-0.819656	0.174454	-0.636491	-0.968147	0.182554
MIPEP	-0.720235	-0.528223	0.64244	0.736367	-0.439208	-0.715	-0.648851	-1.2299	-0.848862	1.79215	-0.770937	0.572771	0.118422	-0.387744	-0.459246	0.738504	1.26782	-0.424533	0.0175422	-0.229708	-0.0061123	-0.162539	0.407325	1.62683	-0.641928	-1.04417	-0.757684	1.77287	0.101376	1.19212	1.27788	-0.914905	-0.993159	0.646457	-0.588789	-0.663107	-0.97453	-1.1018	-0.805642	1.74807	1.14252	1.0492	-0.804522	0.751993	-0.24392	0.339604	0.16438	-0.176879	-0.640786
PRKCH	-0.0454158	-0.252552	-0.230626	0.129928	-0.235904	-0.493405	-0.0629443	-0.248331	0.10172	-0.0322467	0.0614379	-0.338683	-0.134906	-0.314185	-0.155162	-0.142005	-0.0936672	0.690756	-0.12577	0.376072	-0.0256645	-0.0844569	-0.387313	0.0792717	0.441786	0.465555	0.206846	0.478874	0.195912	0.167375	0.0457947	-0.0713845	0.132557	0.164293	-0.00365235	-0.227711	-0.37298	-0.42996	0.448589	0.432691	-0.302062	0.18783	-0.493835	-0.490476	0.156365	-0.248102	-0.357706	-0.33701	0.0661562
INSRR	-2.42012	-2.25583	-2.5575	-2.66678	-2.80076	-2.53387	-2.50038	-2.87597	-2.77812	-2.6401	-1.19861	-2.76064	-2.05956	-2.53818	-2.02406	-2.44082	-2.51403	-2.12454	-2.37163	-2.57248	-2.5236	-2.56692	-1.57972	-2.35034	-2.77947	-2.73354	-2.59704	-2.62424	-2.83132	-2.73513	-2.10629	-2.7933	-2.89564	-2.37146	-2.632	-2.2852	-2.60513	-2.10781	-2.81177	-2.72818	-2.59119	-2.90297	-1.07526	-2.58252	-2.83074	-1.96312	-1.93576	-2.36589	-1.6877
IFNGR1	0.0409886	0.282769	0.314079	-0.167093	-0.183789	0.57972	0.296461	-0.140754	-0.0297666	-0.319652	-0.0595383	0.0294114	-0.145657	-0.332369	-0.164322	0.187536	-0.059502	0.34968	0.246461	0.0343643	0.412256	0.125414	0.176348	-0.351204	0.433365	0.602824	0.0660482	-0.365769	-0.142441	-0.0669649	0.251075	0.103871	0.686315	-0.140412	0.27576	0.146457	0.264069	-0.000332021	-0.209649	-0.582237	-0.706315	-0.448547	-0.0915443	-0.104809	0.37105	-0.474341	-0.0669285	0.417246	-0.173444
B4GALT7	-0.140642	-0.0419473	-0.0876987	0.132988	0.0628133	-0.371792	-0.109539	0.246761	0.32421	-0.149746	0.0694938	0.0220956	-0.0209277	-0.110497	-0.213883	-0.00135541	0.31005	0.0373004	-0.0826444	0.0154044	-0.0247556	0.179924	-0.0509697	0.229518	-0.155378	0.236466	-0.0431046	0.120613	-0.0623964	-0.0332702	-0.116897	0.090564	-0.00070373	-0.10014	-0.0347577	-0.233884	0.187739	0.66517	0.207313	0.123275	0.110886	0.0977637	0.0240141	0.200775	0.369207	-0.201994	0.454463	0.229858	0.242587
SH2D2A	-0.152293	-0.313325	-0.650792	-0.240622	-1.10834	-0.920132	-1.41321	-1.65334	-1.18123	-0.348452	-0.641271	-0.980147	-0.669502	-0.660952	-0.806824	0.987433	-0.634223	-0.227207	-0.326612	-0.871017	-1.2924	-0.763847	-0.183263	0.0221568	-1.03721	-0.718832	-1.14477	-0.88454	-0.968548	-0.265696	-0.289327	-0.987135	-0.71604	-0.178481	-1.17309	0.135556	0.463637	0.0649192	-1.47858	-0.548923	-0.976644	-1.02489	0.560426	-1.247	-0.729323	-1.30714	-0.786584	-0.0989575	0.420975
VRK2	0.087495	-0.0592398	0.188205	-0.132857	-0.0396936	-0.0393274	-0.238623	-0.0718467	0.0704618	0.130261	-0.0736182	0.279948	0.340825	0.3858	0.467444	0.0199404	-0.153854	0.0899865	-0.0801475	-0.0371469	-0.0531426	0.125461	-0.248223	-0.800888	0.375948	0.186266	0.0675864	0.136008	0.282654	0.128344	0.201345	0.275027	0.217958	0.0419986	0.0285209	0.255841	0.211713	-0.129995	0.269556	0.0786678	-0.233254	0.273282	-0.276771	0.333104	0.15522	-0.100241	-0.14012	-0.0104297	-0.0845211
TNFRSF1B	0.177094	-0.100502	-0.74661	0.175227	-0.518335	-0.506203	-1.07012	-0.50237	-0.674414	-0.500675	-0.174204	-0.375531	-0.815695	-0.311339	-0.843935	1.11754	-0.616535	-0.0198931	-0.236248	-0.390823	-0.400267	0.0176086	-0.423404	-0.194573	-0.26901	-0.378596	-0.784273	-0.458734	-1.16481	0.179154	-0.143513	-0.80405	-0.459987	-0.0854615	-1.07621	1.26466	0.681102	0.237101	-1.33178	-0.598293	-0.272361	-1.1413	0.767092	-0.704292	-0.887591	-0.724575	-0.305506	0.149463	0.360525
VEZT	-0.176823	0.220152	0.125352	-0.407561	-0.0315683	0.0355748	-0.183804	0.0927389	0.259083	0.0765909	-0.00414041	-0.0310213	0.0204983	-0.0542085	0.0724244	-0.0609943	-0.115026	0.329152	0.0571848	-0.0510495	0.109157	0.269558	-0.103122	0.131901	0.0231591	0.13332	0.210101	0.16183	0.407516	0.0146525	0.143814	-0.110441	-0.0860858	-0.0699694	-0.145562	0.283494	0.145375	-0.0320147	0.213129	0.223605	0.138683	0.556389	-0.382228	-0.225922	-0.154831	-0.132089	0.326113	0.407848	-0.201676
POU2F2	0.380118	-0.37897	-0.509202	0.697122	0.74334	-0.845548	-1.01874	-0.407173	-1.01426	-0.178874	0.290341	-0.345991	-0.91413	-0.280284	-0.261646	0.555744	0.102956	-0.8363	-0.170579	-0.187102	0.144134	-0.193226	-0.539025	-0.635254	-1.14309	-0.818395	-1.39507	-0.562063	-0.621266	-0.0738616	-0.435484	-0.92213	-0.717243	0.105853	-0.589644	0.987448	0.355865	0.663944	-0.241089	-0.365479	-0.358417	-1.02153	1.60766	-0.831785	-0.595812	-0.16735	-0.0828798	0.39237	0.455243
BRD9	0.00640114	0.408075	0.416984	-0.1521	-0.10556	0.357768	0.114199	0.235126	0.339386	0.0149005	-0.0804312	0.0989334	0.107719	0.129891	0.140235	0.221088	0.0862678	0.186902	0.224779	-0.19081	0.23632	0.184351	0.144962	-0.254674	0.0298759	0.561308	0.312228	0.352401	0.0127206	-0.0364964	0.0345152	0.109386	0.100946	-0.0415908	0.296303	0.0530139	0.370803	0.295745	-0.0216525	-0.0243154	-0.00662244	-0.0356587	-0.0467979	-0.0322172	0.233989	-0.204508	0.296038	0.173844	0.105635
SNX1	0.139067	0.0574941	-0.155366	-0.0151478	0.101076	0.246299	-0.36476	-0.247125	-0.0742841	0.0867973	-0.117848	0.338955	0.0869	0.0194753	-0.101332	-0.18219	-0.151291	0.144153	0.196416	0.109889	0.220726	-0.0513754	-0.632301	-0.249025	0.38177	0.221979	-0.222882	-0.0625162	-0.0595513	0.174159	0.18814	-0.00308113	-0.0105002	0.486315	-0.289933	-0.116296	0.204057	-0.271607	0.196068	-0.15571	-0.92448	0.208208	-0.779393	0.00648918	0.21616	-0.0498764	0.184987	0.342441	-0.123188
TBPL1	-0.297247	-0.135756	-0.107969	1.95107	1.53172	-0.450797	-0.848251	-0.294403	-0.329592	0.269264	-0.0223277	0.0573533	0.290779	0.29438	-0.360317	0.164658	0.351966	0.321848	-0.334018	0.0824886	-0.541439	-0.486018	-0.644848	0.307651	-0.255238	-0.486557	-0.870148	0.0399436	-0.443919	1.23593	0.218505	-0.643996	-0.57977	-0.605847	-0.5296	-0.341694	-0.0256095	0.363178	1.19635	-0.0302227	0.570998	0.401682	-0.700891	-0.341661	-0.149986	-0.133733	-0.0766024	-0.447599	-0.349234
ARNTL2	-0.170966	-0.719372	-1.45671	-0.813236	-0.568113	-1.23059	-1.70296	0.0165229	-0.926587	-1.18697	-0.054634	-0.916997	-0.990014	-0.898602	-1.09759	0.264927	-0.775348	-0.604201	-1.14397	-0.985347	-0.801368	-0.787212	-1.51768	-1.05336	-1.07019	-0.476586	-1.30571	-1.14397	-1.33979	-0.580102	-0.60558	-0.984387	-1.51387	-1.18782	-1.21612	-0.305023	0.279146	-0.187095	-1.29356	-1.52719	-1.14323	-1.45838	0.428217	-1.27394	-1.21661	-1.20922	-1.18874	-0.268942	-0.252442
BCLAF1	-0.205404	0.141568	0.461005	-0.28087	-0.165476	0.129277	0.152289	-0.107475	0.145181	-0.0434447	-0.24624	-0.0120437	-0.114066	-0.0314645	-0.0321135	-0.136456	-0.154533	-0.00661892	0.0429452	-0.0997061	-0.136261	0.0495253	-0.148506	-0.188503	0.0724097	-0.031798	0.253838	-0.101389	0.187747	-0.546183	-0.0518859	-0.584933	0.0761616	0.131535	0.156194	-0.166142	-0.0917418	-0.0639306	-0.04653	0.112193	-0.0673678	-0.0980938	0.0274391	0.174949	0.185017	-0.0981409	-0.0577211	0.020857	0.00421939
SLC39A9	-0.352682	0.0473978	-0.13546	-0.0417609	-0.105238	-0.344417	0.246232	-0.259457	0.17542	-0.226709	-0.409674	-0.0366699	-0.105091	-0.119147	-0.169107	-0.451697	0.183065	-0.0164039	-0.154729	0.237043	0.56944	-0.0793887	0.272429	0.378186	0.131128	0.480297	-0.0566541	0.254629	0.080636	0.119698	0.0435724	-0.0251696	0.0108447	0.00324098	-0.0840984	-0.6688	0.0125264	0.215188	0.318639	0.374673	0.346095	0.525232	-0.506902	0.0324157	0.182219	0.121292	0.456632	0.14247	0.0494603
ANK1	-0.207623	-0.101412	-0.555823	0.75612	-0.270905	-0.288741	-1.00597	-0.247295	-0.617058	1.78292	-0.0373364	-0.173024	-0.183645	-0.0624552	-0.484427	0.0415685	-0.335601	-0.178561	-0.357229	-0.555447	-0.542039	-0.279197	-0.409832	-0.534823	-0.72559	-0.852214	-0.61083	2.25683	-0.32851	-0.0506248	-0.388778	-0.676701	-0.233031	0.426908	-0.769653	-0.171671	-0.175746	-0.450875	-0.466544	0.994574	-0.0206809	2.05524	-0.93271	-0.399905	-0.0706017	-0.392845	-0.035088	0.401705	-0.605628
TFB1M	0.354849	0.725555	0.393745	-0.0547793	0.200797	-0.276385	0.188832	0.628857	0.41529	-0.193186	0.304951	0.257323	0.0680859	-0.0834949	0.442238	0.226304	0.220466	0.215862	0.185992	0.316201	0.447482	0.0821424	-0.28413	0.123658	0.48424	0.193828	-0.129055	0.185839	0.662111	-0.0268688	0.0468112	0.125587	0.321923	0.162044	0.544692	0.116239	-0.117363	0.0821078	0.384286	0.349858	-0.201271	0.441159	0.473072	0.459901	0.299201	0.0122549	0.165265	-0.121131	0.0162207
RABEP1	0.387545	0.338181	0.363702	-0.104721	-0.0731887	0.457723	0.939177	0.123572	0.786043	-0.10211	-0.317931	0.0289152	0.00432975	-0.405845	-0.00275073	-0.194269	0.00465224	0.569629	-0.163124	0.0878338	-0.123088	0.851013	0.493614	-0.161315	0.296495	0.37144	0.276	-0.275994	0.420631	-0.519061	-0.494879	0.510243	0.079284	0.619146	0.85313	-0.166786	0.010271	0.381527	-0.283675	-0.312839	-0.151613	-0.0315512	0.263742	-0.0805411	0.263289	0.128341	0.0710415	0.0437486	0.342071
NUP160	-0.19978	-0.0656229	-0.610088	-0.424188	-0.339721	-0.119831	-0.035507	-0.25299	-0.337437	-0.182072	-0.197561	0.252195	-0.153189	0.0880163	0.110149	-0.0287241	-0.540339	-0.340065	0.0197873	-0.344237	-0.2634	-0.0872207	-0.259594	-0.11039	-0.718834	-0.741161	0.0852617	-0.0148213	0.0621076	0.0811296	0.15352	-0.139699	0.0823634	-0.15615	-0.0707658	-0.251796	0.0493938	-0.00721568	-1.13852	-0.285179	-0.213104	-0.448545	0.184617	-0.0889494	0.0375843	-0.199867	0.216456	0.107122	-0.0372672
BAK1	-0.103071	-0.489681	-0.340211	-0.174643	-0.200798	0.612133	0.253105	-0.078104	0.356417	0.00830413	-0.0287661	-0.355566	-0.190371	0.350876	0.315521	0.325767	-0.25432	0.145853	-0.333436	-0.130669	-0.525248	-0.0617137	0.345473	-0.372298	0.28344	0.153834	0.360923	0.28267	-0.189142	0.214863	0.0299857	-0.0414293	-0.149944	0.125951	-0.485129	0.28291	0.242489	-0.104632	0.0269728	-0.199615	-0.243601	-0.0699207	0.165195	-0.113983	0.330648	-0.12122	-0.025433	0.41226	0.0805133
IKZF2	-0.116628	0.294285	-0.182638	0.273643	0.311373	-1.03821	-0.0307035	1.16535	0.680782	-0.303454	0.628123	-0.661049	0.0712767	-0.272732	-0.239599	0.139387	0.239335	0.390129	-0.133798	0.524102	0.819585	-0.0853287	0.603074	-0.0276568	1.40042	0.643145	-0.0339234	0.0428692	0.630053	0.32832	-0.188558	0.361851	0.110438	0.209787	-0.51391	-0.215176	-0.00835539	0.200105	-2.63479	-0.00805803	-0.26873	0.0534181	0.450315	0.426574	0.0199637	0.359041	-0.310118	-0.581142	0.29555
GRN	-0.285202	0.0842883	-0.318448	0.1905	-0.376563	-0.678104	0.00384864	0.274092	0.0248644	0.255552	0.0823653	-0.189974	-0.394325	-0.188634	-0.483882	0.108243	0.514909	-0.304858	-0.498801	0.513771	0.479684	0.192166	0.144299	0.233637	-0.0654936	0.280486	-0.450376	-0.379342	-0.241956	0.216582	0.111365	0.476402	0.504291	-0.596431	-0.124942	0.463541	0.308942	0.30683	0.158244	0.244516	0.141314	0.721822	-0.603769	-0.295251	-0.224544	-0.213203	0.337405	0.484869	0.015661
FAM13B	-0.298129	-0.270962	-0.330896	-0.554933	-0.475119	-0.328496	-0.296727	-0.260191	-0.346192	-0.129663	-0.173651	-0.108909	-0.255919	0.349427	-0.142533	-0.0790942	-0.333979	-0.401123	0.115591	-0.638353	-0.336923	0.0545791	-0.319068	-0.374306	-0.771341	-0.640042	-0.487198	-0.471608	-0.525985	-0.641087	-0.285192	-0.527172	-0.659453	-0.461063	-0.641234	0.445685	-0.762064	-0.47055	-0.642322	-0.428601	-0.393577	-0.526205	0.40178	-0.121816	-0.0652952	0.0687216	-0.00380195	-0.0661041	0.130555
ARHGAP31	0.416774	-0.0276185	-0.154726	-0.562976	-0.470829	-0.220323	-0.685189	0.117109	-0.525448	-0.751505	-0.245147	-0.0245594	-0.158137	0.0616599	0.0686516	0.406155	-0.646954	-0.534335	-0.302228	-0.366746	-0.124244	0.742299	0.271087	-0.691882	-0.0388123	-0.459722	-0.722922	-0.705702	-0.825836	-0.468019	-0.236562	-0.225005	-0.611295	-0.975876	-0.935083	0.225223	0.367195	0.219704	-0.398774	-0.823141	-0.496988	-1.29011	-0.0542067	0.0650641	-0.500625	-0.184708	0.0212244	0.246557	0.0390638
NR2E3	-1.4307	-1.34912	-1.76201	-0.777941	-0.272845	-1.12466	-1.26468	-0.961318	-0.566395	0.415335	-1.51246	-1.90805	-1.02289	0.0618456	-1.27581	-0.49938	-0.865915	-1.27779	-1.22654	-1.56475	0.22844	-1.2561	-0.493105	-1.18976	-1.73637	-1.21157	-2.21856	-0.764135	-1.52934	-0.0601047	-0.445793	-0.647039	-1.48769	-1.75677	-1.63198	-0.707881	-1.49688	-1.53226	-0.37286	-1.60598	-2.60943	-2.15744	-0.909407	-1.37723	-1.17344	0.048007	-0.835183	-2.34565	-1.52618
CENPQ	-0.185703	-0.605598	0.126542	-0.159614	-0.103694	0.0322093	0.0771741	-0.0138145	-0.552394	0.536901	0.309291	-0.263441	0.096475	-0.603204	-0.164221	0.180765	0.212624	0.254866	-0.266991	0.126718	-0.134033	0.0453703	0.541868	-0.0488899	-0.370914	-0.298933	0.20585	0.246751	-0.0838347	-0.0141707	-0.0929029	-0.161252	0.109518	-0.352619	0.125463	0.00536127	-0.461572	-0.443793	-0.155437	-0.150525	-0.26936	0.280549	-0.0903131	0.00622187	-0.173082	0.248597	-0.104363	-0.524671	-0.294656
SARS	-0.0894793	-0.0844148	-0.0462778	-0.00955234	-0.224327	-0.294397	-0.219547	-0.776582	-0.023475	0.0422987	0.0354095	-0.0918526	-0.0878149	-0.0132918	-0.0698707	0.262493	0.182448	-0.0933245	-0.00336658	-0.0449197	-0.024354	0.0294043	-0.166449	0.0989985	-0.0497513	0.0531185	0.213302	-0.0678614	-0.204178	-0.132767	-0.085433	-0.2078	-0.29773	-0.0972018	0.000383948	0.00903432	0.180399	0.0529982	-0.212228	-0.0283217	-0.0148911	0.052226	-0.0394723	0.0334795	-0.189293	-0.0115145	-0.203901	-0.0859876	0.00207967
RANBP3	-0.20971	-0.0855113	-0.180539	-0.200648	-0.281993	-0.306169	-0.117155	-0.249336	-0.0659694	0.0584645	-0.041953	-0.346329	-0.164278	-0.10564	-0.125157	-0.0411138	-0.255178	-0.232351	-0.207803	-0.275914	-0.0840369	-0.344778	0.0420489	-0.464504	-0.421711	-0.455111	-0.0910407	-0.0962057	-0.287774	-0.15804	-0.0930933	-0.225203	-0.174964	-0.136572	-0.374957	-0.100212	-0.179997	-0.0800398	-0.500161	-0.0526794	0.0230281	-0.334891	0.048011	-0.09853	-0.031323	-0.0574323	-0.0992152	-0.121767	0.268931
ARID4A	-0.317378	0.0180155	0.0254988	-0.227572	-0.17538	0.242259	-0.116633	-0.115606	-0.262918	-0.341919	0.476557	-0.0105366	0.0341306	0.0371505	-0.0699548	-0.0536614	-0.37247	-0.177812	0.00159286	-0.252115	-0.429407	0.135676	0.0938573	-0.280082	0.162677	-0.0312165	-0.236293	-0.094714	-0.0280791	-0.319053	-0.368953	-0.313218	-0.188002	-0.346837	-0.0560245	0.258435	-0.516969	-0.131771	0.00145697	-0.287961	-0.361736	-0.0770443	-0.0168946	-0.0360548	-0.259857	0.172949	-0.121775	-0.134801	-0.0903562
TSSC1	0.00871527	0.0952852	0.360706	0.264984	0.195269	-0.222832	-0.0295502	0.0492541	0.0873215	-0.0674882	-0.105287	0.161359	0.170015	0.00867782	-0.102124	-0.0833576	0.29665	-0.136457	-0.243561	0.191394	-0.00489582	0.220276	0.129806	0.725988	0.131138	0.1035	0.266758	0.47399	0.232141	0.295903	0.376345	0.180667	0.235233	0.230521	0.278105	-0.508784	0.384677	0.0246919	0.347098	0.249875	0.316301	0.423707	-0.361267	0.119635	0.290988	0.158924	0.167223	0.238844	0.0230642
PNPLA6	0.00110183	0.0541515	-0.0689969	0.0214798	-0.0945849	0.0111224	0.316342	0.322181	0.193307	0.106451	0.0135368	-0.00607111	0.0811167	0.00726851	0.0423921	0.0673534	0.161635	-0.354101	-0.126529	0.0645819	0.0706261	-0.0623987	0.072112	0.0611048	-0.12851	0.182302	-0.316587	-0.293524	-0.164948	0.0294835	-0.171184	0.148138	0.204095	-0.0305857	-0.269212	0.419714	0.467827	0.336611	-0.279278	-0.662438	0.0587722	-0.683825	0.581247	-0.17811	-0.126074	-0.0526278	0.113752	0.0592529	0.415302
IFT88	0.124181	0.490017	0.641973	0.187497	0.401687	0.715831	0.52548	-0.126661	0.557415	-0.33918	0.138089	-0.0931805	-0.206331	0.0371701	0.307717	-0.198278	-0.145739	0.0602484	-0.347359	-0.180331	0.20368	0.239173	0.250984	0.140922	0.593889	0.358758	0.250445	-0.0902428	0.294539	-0.0311262	-0.157124	0.537568	0.434076	-0.103465	0.475372	0.32559	0.606384	0.392714	0.375663	0.0429981	0.0119453	-0.399016	0.0378886	0.222288	0.189656	0.162196	0.0197603	0.13557	0.103793
ALG1	-0.209169	0.0117128	-0.176039	0.136896	0.107252	-0.47298	0.0667814	-0.0782469	-0.0675323	0.201489	-0.0831755	-0.175519	0.0845942	-0.0546449	-0.00341285	-0.197301	0.513768	0.195739	0.0443591	0.411453	0.551414	-0.112338	0.0588886	0.681057	-0.0701742	-0.0841494	0.0309495	0.58586	0.302258	0.319879	0.303654	0.21909	0.10955	0.370131	0.44254	-0.41828	0.557368	0.469432	0.701019	0.486887	0.0972433	0.481279	-0.462029	0.036048	0.32993	-0.110876	-0.0320413	-0.218412	-0.177471
ZCCHC8	0.0323267	-0.0126943	0.044271	-0.344661	0.15771	-0.0422864	0.116647	0.0783536	0.165815	-0.328345	0.308268	0.589726	-0.0508651	0.109451	0.0900421	0.196162	-0.190202	0.0720468	0.0169827	-0.150612	-0.0907453	-0.175892	-0.207363	-0.420563	-0.152972	-0.0105571	-0.0832055	-0.0982214	-0.0179187	-0.101808	-0.0474606	-0.114902	0.112869	-0.330956	-0.286536	-0.0121216	0.0395995	-0.163991	-0.222017	-0.340149	0.0802491	-0.603398	0.248594	0.0129429	-0.139863	0.0289071	-0.383428	-0.102569	0.0211925
ABCF2	-0.098134	-0.348458	-0.32807	-0.0838674	0.193486	-0.617034	-0.0199723	-0.029949	-0.00823218	0.182492	0.0513489	0.221349	0.0230769	0.0774419	0.162981	-0.0963998	-0.651947	0.278534	0.156225	-0.012364	-0.350552	-0.252611	-0.22749	-0.128691	-0.38426	-0.254889	0.490548	-0.268823	0.11246	-0.379671	0.0699449	0.277249	0.0340177	-0.414378	-0.429415	0.0042091	0.339758	-0.250313	-0.35142	-0.168167	0.380283	-0.184806	-0.505788	-0.00553575	-0.13738	-0.108703	0.0262514	0.206381	-0.186517
CHPF2	0.382579	0.648599	0.224495	-0.00162617	-0.162839	0.838498	0.856788	0.327465	0.419132	0.129188	-0.128125	0.589615	-0.128226	-0.165517	0.0695102	0.252756	0.300811	0.223879	0.405137	0.30577	1.07629	0.458158	0.120632	0.0622461	-0.108202	0.0426897	0.172487	0.149431	0.26431	0.439665	0.0849382	0.223874	0.455319	0.57524	0.256933	-0.0997696	0.362521	0.701341	-0.165806	-0.0467214	0.356587	-0.109597	0.177686	0.133121	0.637916	0.0595171	0.0681612	0.27599	0.25278
LRRC7	0.171991	2.56425	1.97951	0.212441	0.203691	1.59376	2.34441	0.504003	2.54984	0.170869	-0.0712361	1.2257	1.2155	0.824532	0.280835	0.83091	1.38524	1.03368	0.436038	0.752787	1.1897	2.7285	1.42056	1.48637	2.14343	2.81149	1.90568	0.21681	0.492474	0.653955	0.619084	1.86702	0.995866	0.699017	2.1403	-0.0501299	0.539381	0.51786	0.188443	-0.0782917	0.871007	0.256842	0.00739162	0.677578	0.976843	1.10037	3.30407	2.18027	0.259792
FUT8	0.740901	0.524294	0.476847	-0.119343	0.012661	0.514682	-0.0480346	0.827097	0.469187	0.186294	0.112416	0.0690174	-0.0900832	-0.22821	0.313141	0.418538	0.37775	0.457141	0.0666689	0.339912	0.028825	0.704933	0.128973	-0.332384	0.471475	0.36723	-0.104467	-0.412469	0.051733	-0.216578	-0.153899	-0.429545	0.24186	0.253433	0.215627	1.00938	0.341217	0.0131039	0.00409048	-0.0416636	-0.337321	0.740862	0.79675	-0.386664	0.0301852	0.0638215	0.396424	0.168252	0.417995
UBA6	-0.500427	-0.815864	0.201989	-0.436784	-0.153141	-0.572657	-1.14047	-0.56932	-0.229305	-0.356466	0.275829	-0.308844	-0.699563	0.0334783	-0.277058	0.184577	0.417458	-0.487005	0.133193	-0.398949	-0.515307	-0.310651	0.209726	-0.280576	-0.461427	-0.552446	-0.88165	-0.687334	0.343764	-0.0548354	0.0381813	-0.282614	-0.0808437	0.0521884	-0.344831	-0.540638	0.224769	0.202934	0.00326329	-0.274665	-0.608225	-0.665915	-0.129496	0.321705	-0.22252	-0.911842	-1.02189	-0.393473	-0.399982
GAB2	0.394317	0.199298	0.0345291	0.253974	-0.218291	0.320183	0.0167885	0.652904	0.066571	0.544272	-0.152953	0.404648	-0.109359	-0.0155273	-0.21838	0.517875	-0.189555	-0.502666	-0.208075	-0.0819829	0.0531102	0.529333	-0.691179	-0.551213	0.376901	0.0474726	-0.678031	-0.718613	-0.86736	-0.152786	-0.357498	-0.350781	-0.491923	-0.23633	-0.157733	1.25615	0.489975	0.268807	-0.395221	-0.376496	0.164276	-0.915078	0.592428	-0.0588423	-0.0330961	-0.155262	0.457394	-0.0644082	0.141512
ATP6V0A1	-0.742354	-0.507295	-0.401969	0.0418869	-0.103385	-1.11811	-0.565406	-0.294851	-0.425226	-0.364507	-0.523942	-0.50467	-0.382342	-0.0711169	-0.578719	0.056022	-0.0524733	-0.475386	-0.740187	-0.156828	-0.419233	-0.574049	-0.125996	-0.171488	-0.906908	-0.801351	-0.496371	-0.141368	-0.694144	0.284248	0.0560962	-0.199358	-0.584517	-0.731957	-0.602863	-0.28355	-0.457975	-0.547618	-0.644179	0.0909894	0.15283	0.563296	-0.528618	-0.275577	-0.389612	0.0150483	0.555053	0.408081	0.0471971
PIAS1	-0.165514	-0.0180295	0.394164	-0.358355	-0.122248	-0.00576242	-0.869077	-0.306954	-0.261126	0.201574	0.304364	0.382856	0.18453	0.289658	0.304411	-0.163438	-0.0210272	-0.177939	-0.347754	-0.392196	-0.810799	0.235045	-1.09016	0.049468	0.0607655	0.210068	-0.0270389	-0.255345	-0.191935	-0.30929	0.235236	0.337733	0.338996	-0.277349	-0.0941197	0.198744	-0.578079	-0.399282	0.348316	-0.413525	-0.685072	-0.229705	-0.774437	0.224591	-0.154546	-0.210122	-0.263951	-0.0811075	-0.472941
SLC4A7	0.335772	-0.20022	0.380097	0.490594	0.605878	-0.135945	-0.00336142	-0.140817	-0.719851	-0.137885	-0.45548	0.702513	0.157433	0.0815003	0.627258	0.0813414	0.125787	-0.233085	0.210639	-0.35176	-0.770792	0.278731	0.737617	-0.635178	0.231762	-0.145949	-0.165833	-0.0579311	0.390722	0.416405	0.322906	0.438166	0.328772	-0.0306288	0.545023	0.419955	1.01515	0.990198	-0.0175823	0.133031	-0.0485627	-0.38953	0.507795	0.471566	0.322549	0.124598	-0.255162	0.168593	0.0407818
APBA2	0.826748	1.2767	1.7378	1.20091	1.21265	0.653152	1.41115	1.41569	1.6789	-0.928992	-0.000378902	0.51209	-0.0452497	0.647784	0.533811	0.397666	0.881293	0.893479	0.788814	0.35707	0.0487408	0.374141	0.799897	0.291461	1.26187	0.963234	0.949372	0.398913	0.285462	0.513887	-0.249532	0.767114	0.899382	-0.3921	1.1684	-0.227973	1.21605	1.0826	0.307045	-0.0689845	0.765814	-0.896292	1.46878	0.726689	0.439947	0.172032	0.799376	-0.0301447	1.46086
UHRF1	0.367093	0.107813	0.96224	-0.714559	0.662	1.24495	1.575	0.524231	0.937655	0.111018	0.179289	0.538433	-0.0272461	-0.0172281	-0.0709368	0.0317426	1.04681	0.077937	0.0234606	0.464649	0.270998	-0.0798459	0.626145	0.620864	0.679266	0.133537	-0.73083	0.566717	0.147639	0.126082	0.70068	0.0456223	-0.992095	1.03947	-0.543527	0.794746	0.623242	0.231998	0.859418	0.0585746	0.564696	0.234487	1.09294	0.399114	0.710969	0.883244	0.250407	1.02961	1.27764
MAP2K3	-0.360009	-0.0942936	0.135036	-0.028514	-0.153813	-0.550293	-0.312701	0.0575535	-0.0718814	0.0892701	-0.0246736	-0.0721132	-0.240468	-0.233638	-0.305241	1.00379	-0.104025	0.515039	0.26668	0.0117044	-0.12954	-0.263713	-0.20787	0.467685	-0.350021	-0.0186125	-0.160639	-0.0112184	-0.227656	0.17004	0.425652	-0.437898	-0.234218	0.221839	-0.30677	-0.150076	0.550361	0.188979	-0.310362	0.0315818	-0.300993	0.218715	-0.0903534	-0.562145	-0.233774	-0.256197	0.0205695	0.718046	-0.00711327
EFCAB1	-1.38677	-0.543725	-1.52207	-3.3362	-3.18407	-1.92796	-1.3768	-4.50078	-4.38384	-0.626315	-0.357541	-1.98851	-0.489274	-0.225723	-0.885951	-0.185314	-0.805884	-1.34855	-1.28299	-1.27334	0.0848222	-2.24912	-1.09275	-0.218059	-2.09524	-2.06253	-1.95163	-3.01458	-2.60731	-2.53096	-0.965292	-2.23619	-2.35519	-1.30064	-0.845008	-1.36785	-3.28995	-1.53786	-3.25316	-2.59543	-3.10584	-2.3721	0.455209	-1.1779	-2.82426	-0.0633405	-1.6566	-1.8162	-0.369405
TMSB10	0.242325	0.162221	0.393187	0.995921	0.806357	0.330647	0.133798	0.215926	-0.472562	0.469078	-0.149646	0.0118551	-0.173013	-0.0580064	-0.192308	0.491844	0.0834996	-0.0869114	-0.360317	-0.0724277	0.434331	-0.0797527	1.50565	-0.225114	0.34764	0.348395	-0.704226	-0.214048	-0.682287	-0.108869	-0.306079	0.230881	0.00859476	0.290203	0.0970867	0.609361	1.65298	1.73383	-0.00509534	0.585887	0.31647	0.407033	0.966861	-0.415345	-0.530737	-0.177851	-0.163008	-0.0861024	0.767327
ASTE1	0.0267622	0.00384159	0.489251	-0.0489055	0.269615	0.161738	-0.225661	0.0526378	-0.0493368	-0.253897	0.20261	-0.349918	-0.00220633	-0.0709704	0.061933	-0.392443	-0.28888	-0.173233	-0.508986	0.0741624	-0.299304	0.0988332	-0.090731	-0.44177	-0.187819	0.0216825	0.140836	-0.0436192	0.255982	-0.153738	-0.357887	0.121474	-0.16308	-0.805122	0.289388	0.0981888	0.0365957	0.264104	-0.223816	-0.231484	0.213852	-0.0654978	0.657492	0.322901	0.190158	0.199634	-0.631224	-0.879952	0.160321
RNF19A	-0.318108	0.22316	0.544855	0.228294	0.132111	-0.202224	-0.229403	0.176533	0.674395	-0.343729	0.16406	-0.527105	-0.465898	0.00730844	-0.348581	0.676711	-0.338844	1.23777	-0.109201	-0.200458	-0.682845	-0.0126511	-0.377734	-0.118654	0.0996589	0.0593062	-0.148903	-0.636069	-0.295118	-0.574284	-0.0874811	-0.415047	-0.260218	-0.234063	-0.487291	0.491652	0.935503	0.84096	-0.349723	-0.621581	-0.695966	-0.839301	0.571118	-0.49111	0.435335	-0.487222	0.339201	0.60404	0.136786
PEX3	-0.0692152	-0.488911	-0.447913	-0.574152	-0.438804	-0.649013	-0.595309	-0.716173	-0.312792	-0.214741	-0.329753	-0.524468	0.0162906	-0.0983663	-0.13803	-0.324123	-0.197114	-0.133309	-0.477995	-0.0389528	-0.530966	-0.176225	-0.254844	-0.138563	-0.391348	-0.439785	-0.277928	-0.150958	-0.197356	-0.528342	-0.0532272	-1.12049	-0.537071	-0.539517	-0.298487	-0.432922	-0.751968	-0.677667	-0.118411	-0.249895	-0.492534	0.254289	-0.499012	-0.0295608	-0.220953	0.186731	-0.378913	-0.209343	-0.328845
GABARAPL2	-0.412387	-0.0352496	-0.155028	-0.0542726	-0.0766083	0.215979	0.0274516	-0.2812	-0.508727	0.215468	-0.18996	-0.0932893	0.0746469	-0.0427347	-0.543262	-0.27446	-0.0707109	-0.352031	-0.245912	0.125547	0.185104	-0.423023	-0.132627	0.163654	-0.741009	-0.444118	0.180898	0.178264	-0.0741659	-0.0125637	0.0584821	0.114333	-0.038023	-0.0762187	-0.0572186	-0.528162	-0.271611	-0.517906	0.100735	0.194861	0.272141	0.331386	-0.945119	0.214066	-0.146313	-0.159554	0.618814	0.0279104	-0.211199
MYOC	-1.1167	-0.626185	-1.60217	-0.588743	-1.36278	-0.388372	-1.56678	-0.833601	-0.835322	-0.0895672	-1.1588	-1.20172	-1.38347	-0.378877	-1.41434	-0.517603	-1.54161	-1.4191	-1.54154	-1.23634	-1.58123	-0.273019	-1.72954	-1.45725	-0.977883	-1.54021	-1.4279	-0.753391	-1.64599	-0.691026	-0.451797	-1.72123	-1.79623	-0.952306	-1.5378	0.199138	-1.22332	-0.363837	-0.840765	-0.826755	-0.76911	-1.03299	-1.18091	-1.23638	-1.72805	-1.66818	-1.08788	-1.0662	-0.28176
SH3YL1	0.646982	1.24016	0.461645	0.188647	0.544858	0.881411	0.769666	0.602159	-0.212342	-0.801231	0.585868	0.607946	-0.144221	-0.718902	-0.504815	-0.27376	0.050983	0.977823	0.618936	0.241454	0.608696	0.633613	0.264093	0.0632485	0.658652	0.317628	-1.18703	0.470871	0.633559	-0.227873	-0.114705	1.3843	1.42179	1.10983	1.44038	-0.376661	-0.243691	-0.123449	0.625564	0.164051	0.0592138	0.462671	-0.169576	0.607046	1.43796	0.190719	0.210964	0.129152	0.0696369
FAM136A	0.350981	0.267936	0.37276	0.476186	0.541626	0.487646	0.55135	0.254459	0.544931	-0.249826	-0.267342	0.404941	0.200459	-0.113119	0.51288	-0.17788	0.480168	0.387532	0.325499	0.307574	0.441508	-0.0763302	0.44894	-0.485168	0.576778	0.152819	0.63895	0.812785	0.799813	0.355035	0.381773	0.271763	0.488547	0.621696	0.571588	-0.0941775	0.672233	0.698983	0.664624	0.601887	0.584097	0.19705	-0.084111	0.365674	0.922946	0.122438	0.0257225	0.265527	-0.118241
VCL	-0.582774	-0.919137	-1.01054	-1.02895	-1.04726	-0.922952	-1.42103	-0.68175	-1.05687	-0.255838	-0.738588	-0.536993	-0.452199	-0.0316155	-0.88166	-0.0736987	-0.619273	-0.860779	-0.398146	-1.10756	-1.23441	-0.0871849	-1.04644	-1.09419	-1.28102	-1.39317	-1.09411	-1.40947	-1.37666	-1.11329	-0.729489	-1.06767	-1.31792	-0.39067	-1.26289	0.536455	-0.934514	-0.66681	-1.39357	-1.14996	-0.802948	-1.74218	0.572582	-1.1652	-1.29426	-0.197187	-0.666379	-0.327388	-0.133235
DEPDC1B	1.01147	1.2441	2.18197	1.46621	1.23892	2.23331	2.77229	1.34506	1.35844	0.250354	-0.370254	2.07944	1.67583	0.513497	0.825751	0.870539	1.21969	1.29062	0.25442	0.744738	0.647101	1.27637	1.50138	1.0299	1.62887	1.99921	0.400446	1.24205	0.479256	0.654554	1.01135	1.82901	0.544835	1.43183	1.11075	1.68738	1.63438	0.936784	1.61063	1.79097	2.20293	-0.341849	1.08184	0.115503	1.93778	0.753148	1.31506	0.321347	1.51403
DAPK2	0.945999	1.42554	0.548398	0.681493	0.689803	1.10511	0.923075	1.00522	0.223768	0.372409	0.488242	0.737732	0.201953	-0.272637	0.398509	0.403477	0.298201	-0.29009	0.441392	0.881467	1.09092	1.25834	0.869143	-0.0583586	0.753807	0.420131	-0.0757953	0.137012	-0.200873	0.243571	0.0453618	0.731385	0.821885	0.570374	0.860508	0.992021	0.627878	0.353637	0.378854	0.265931	0.227496	0.419098	0.540221	-0.581058	0.39696	0.150129	0.260123	0.356796	-0.165042
NSMAF	0.16201	0.752733	0.470154	0.648809	0.222378	0.621031	0.75142	0.131566	0.419663	-0.375036	-0.15219	0.219847	0.0779371	-0.0574225	0.292196	0.0705284	0.324527	0.841128	0.0872523	0.451933	0.789418	0.39896	-0.0773803	0.528689	0.308807	0.0540555	0.785182	0.284124	0.672728	-0.0838434	-0.0228384	0.502137	0.333609	0.333844	0.530232	0.49625	1.48185	1.48466	0.268257	0.26861	-0.375504	0.0128694	0.491356	0.524558	0.507272	-0.100635	0.462676	0.238367	0.118658
ADSS	-0.221459	0.309573	0.21028	0.386922	-0.295662	0.107545	0.0607968	0.238056	0.196075	-0.189239	0.360362	-0.198975	-0.172956	-0.111281	-0.288827	-0.200115	-0.12696	0.135245	-0.0248908	-0.110595	0.211287	0.271618	0.327478	0.499488	0.12657	0.349076	0.280228	0.0963166	0.238111	0.021311	0.0105567	0.310707	-0.206854	-0.166394	-0.160834	-0.18383	-0.190504	-0.0657071	0.760427	0.308835	0.0920495	0.520332	-0.102232	0.225855	0.056585	-0.0358746	0.301988	0.122249	-0.147259
STAP1	-0.559176	-0.747217	-0.706531	-0.867177	-0.825518	-0.914163	-1.08164	-1.05143	-1.16889	-0.68427	0.00517273	-0.511282	0.150099	2.03441	-0.186418	0.711009	-0.829621	-0.0414055	-0.647593	-0.200137	-0.632473	-0.663422	-1.07163	-0.563637	-1.16538	-0.461706	-0.660024	0.325996	-0.753229	-0.0482516	0.525949	-1.09815	-0.407995	0.426767	-0.979307	-0.649544	3.99451	2.39929	-0.884904	1.22951	-0.972558	-0.342556	0.923042	-0.0571926	-0.484197	-0.724475	-0.837061	-0.140121	-0.301721
TIMP2	0.0902346	-0.158353	-0.647465	-0.561257	-1.11034	-0.520985	-1.62828	0.975116	-0.52366	0.13678	-0.313483	-0.0317919	-0.128713	0.198355	-0.27541	0.0103079	-0.555738	-0.807382	-0.0995663	-0.652172	-0.793518	0.37089	-0.896453	-1.12747	-0.393714	-0.486788	-0.746709	-0.981151	-1.20928	-0.450631	-0.902379	-0.720023	-0.861737	-0.191476	-0.866922	0.9936	-0.834265	-0.408528	-1.01882	-0.780679	-0.34845	-1.40774	0.439573	-0.822096	-1.04884	-0.253502	-0.0639994	-0.127531	-0.111366
RFC1	-0.348905	-0.187807	-0.178515	0.022245	0.058885	-0.170067	-0.230803	-0.741739	0.0114055	-0.0083324	0.0617156	-0.0991798	0.0119111	-0.068816	-0.287103	-0.123601	0.226758	0.00212319	-0.277369	-0.309165	-0.0328116	-0.19056	-0.145854	1.3551	-0.344621	-0.366826	-0.181125	0.160456	-0.293936	0.0946989	0.0888301	-0.279156	-0.252388	0.0741489	-0.026005	-0.00702832	0.272112	0.399647	-0.0530889	-0.0107643	0.0945772	0.263788	-0.0495549	-0.206761	-0.219513	-0.36942	-0.402485	-0.240591	-0.00575435
TBC1D23	-0.16602	-0.167491	-0.204644	-0.841881	-1.03356	-0.165581	-0.0478956	-0.225332	-0.464835	-0.104154	-0.0998352	-0.115517	-0.18757	0.091186	-0.156001	0.139306	-0.313388	-0.0343719	-0.351082	-0.0948566	-0.192262	-0.104573	0.291603	0.226584	-0.484887	-0.248363	-0.0460719	0.229942	-0.215872	0.230403	-0.0820763	-0.230884	-0.0539853	-0.339654	-0.291533	-0.159935	0.159746	-0.0299254	0.16762	0.00851683	-0.325851	0.0345758	-0.144515	-0.10743	0.0342701	-0.223059	-0.104603	-0.239683	0.0115279
CUL3	-0.230252	-0.241228	-0.147965	0.0299548	-0.0405628	-0.181815	-0.124284	-0.0907248	0.0950466	-0.141237	0.00889926	-0.0413783	-0.0343875	0.0571924	-0.0927855	-0.0691691	-0.106226	0.065698	-0.0378155	-0.0629774	-0.0442862	-0.155546	0.05166	0.264618	-0.109117	0.0326871	-0.133246	0.241514	0.0556604	-0.0417466	0.207406	-0.192697	0.00317302	-0.0689506	-0.0416033	-0.22262	0.018489	-0.288119	0.119302	0.0703034	-0.255577	0.177741	-0.435866	-0.0140132	-0.0689723	-0.232165	0.0754029	0.215351	-0.221902
CYP46A1	0.291636	0.2733	0.427743	0.446056	0.504615	1.07994	2.03783	0.304687	0.324409	0.491	-0.661543	-0.104914	-0.0757325	0.443514	-0.535758	0.201352	1.01019	-0.195494	-0.126022	0.0615217	-0.399472	0.650783	0.261373	0.307457	-0.373579	0.117156	0.536703	0.425128	0.220983	0.10701	-0.712353	-0.349513	-0.389422	-0.0877565	0.366327	0.0119766	-1.73977	-0.707628	-0.224491	-0.0591914	1.09422	-1.0631	0.755866	-0.106329	-0.13907	0.250807	0.799139	0.436517	0.187231
ZZZ3	0.0109199	0.252931	0.384861	-0.723019	-0.731869	0.370863	0.200305	-0.492588	0.453291	-0.211189	-0.0716413	0.303174	0.169849	0.06312	0.252811	-0.231955	0.00905217	0.390407	0.130175	0.162058	0.305375	0.412553	0.164175	0.172429	0.419097	0.270904	0.376353	0.081989	0.332834	0.353869	0.148481	0.292857	0.280514	0.184882	0.151415	0.202872	0.208312	0.283711	-0.418012	0.167759	-0.102269	-0.0541905	-0.19285	0.1086	0.49461	0.152934	-0.211005	0.277969	0.112043
SLC18A1	-0.308474	1.03609	-0.171357	-0.452393	-0.738759	-0.538594	-0.174452	-0.358779	0.969441	-0.707955	-0.0442858	-0.629457	-0.26308	-0.200926	-0.116567	0.24052	-0.486622	0.433317	0.222992	-0.23059	-0.423667	0.611185	-0.0552059	-0.493988	-0.228948	-0.0503236	1.08978	-0.242243	-0.408462	0.464551	-0.19145	-0.0131082	0.637994	-0.00315796	-0.555046	-0.406951	-0.507557	-0.28836	-0.714752	-0.538428	1.33674	-0.579198	0.224145	-0.0574892	0.837884	-0.293619	0.144934	-0.396944	0.163045
USP2	-0.980219	-1.05056	-1.18836	-0.0866526	-1.26737	-0.471896	-1.19364	-1.04854	-1.36251	1.16763	-0.813764	-0.854646	-0.83599	-0.26518	-0.372456	-0.00874665	-1.28318	-1.02684	-0.641298	-1.31371	-0.641074	0.47369	0.139258	-1.34976	-0.66788	-1.35961	-0.394577	0.136381	-1.18717	-0.902143	-0.113269	-1.366	-1.83166	0.410178	-1.27487	1.23875	-1.03094	-1.0655	-1.79392	-0.0959971	-0.37695	1.25673	-0.472348	-1.11518	-1.03033	-0.935115	-1.31271	0.0454316	-0.51319
TUBG2	-0.228804	-0.414352	-0.429784	-1.30275	-1.12088	-0.658679	-0.0372591	0.0518736	0.200758	-0.191341	0.229597	-0.617948	-0.174092	0.0163549	-0.31152	-0.128687	-0.420737	-0.555528	-0.535745	0.103002	-0.527614	-0.0550561	-0.819086	-0.823098	-0.421057	-0.198837	-0.279266	-0.828685	-0.725796	-0.808871	-0.518415	-0.144178	-0.314873	-0.943635	-0.500511	0.389252	-1.06649	-0.710509	-1.62588	-0.869942	-1.00115	-1.34535	0.354554	-0.332335	-0.755307	0.0850064	0.217843	-0.00344471	0.097419
RPL26L1	0.384644	0.177292	0.502067	0.144854	0.157784	0.21847	0.541464	0.205487	0.462316	0.249964	0.0017873	0.257536	0.081999	-0.0488763	0.119353	-0.0303049	0.117002	0.251483	0.106825	0.09165	0.109704	0.12208	0.197718	0.309219	0.434921	0.388185	0.484201	-0.203943	0.399975	0.00486563	-0.241984	0.370626	0.277802	-0.0126212	0.514573	-0.356592	0.254831	0.1003	0.695999	0.180732	0.392953	0.455273	-0.0711087	0.512071	0.434124	0.307971	0.630336	0.33479	0.43966
FLT4	0.461753	-0.613751	-0.701906	-0.312639	-0.53485	-0.580166	-0.709377	0.103862	-0.829112	-0.84886	-0.22232	-0.823667	-0.405172	-0.442822	-0.564298	-0.29009	-0.654804	-0.551281	-0.7082	-0.221655	-0.645521	0.551855	-1.03303	-0.990492	-0.779162	-0.774275	-0.88513	-1.12733	-1.25073	-0.853496	-0.387789	-0.663051	-0.608256	-0.548549	-1.34519	-0.644066	-0.859924	-1.05263	-1.04734	-1.24712	0.598977	-1.33961	0.68669	-0.193073	-0.631003	0.0426872	-0.382667	-0.60835	0.154399
NSUN2	0.0901621	0.227256	0.274048	0.067341	0.0888718	0.350606	0.49271	0.110848	0.437174	-0.135699	-0.2324	0.353497	0.0216142	-0.0468433	0.0635086	0.0412502	0.127597	0.325404	0.540647	0.0420167	0.348953	-0.252843	-0.122333	-0.40891	0.176809	0.394343	0.188247	0.202159	0.176425	0.376345	0.34555	0.399237	0.241488	0.437352	0.230763	-0.361072	0.423182	-0.0424717	-0.784382	0.231967	0.419113	0.269967	0.187386	0.180896	0.572679	-0.0683006	0.437093	0.582038	0.264166
FBXO42	-0.632791	-0.0608743	0.109433	0.455822	0.412296	0.281851	0.136227	-0.060881	0.072307	0.197729	-0.0116293	-0.200239	-0.121721	-0.0746097	-0.0536872	-0.351638	0.0205693	-0.163166	0.0371852	0.170189	-0.26988	-0.337632	0.0388209	0.185932	-0.304625	-0.0982598	0.199782	0.256776	0.0531687	-0.0543186	-0.030711	-0.031251	-0.260443	0.168205	-0.0646445	-0.777181	-0.0776612	0.138066	0.272926	0.349894	0.374812	0.132081	-0.550938	0.455006	0.278076	-0.127225	-0.0999562	0.00975139	0.136479
MFAP3	-0.1015	-0.265476	-0.076979	0.0220778	0.108345	0.0027511	0.0099341	0.0557277	-0.139405	-0.406821	-0.101278	0.232202	-0.123164	-0.107894	-0.0794244	-0.238513	0.0972382	-0.0403183	0.00907173	-0.145364	0.0977183	-0.0183644	-0.236267	0.0224416	0.0268458	0.0353316	-0.0487783	0.155813	-0.0517524	0.0789	0.0563604	0.0387553	-0.0615749	-0.273106	-0.0804418	-0.318347	0.197747	0.160229	-0.10472	0.0557758	-0.238304	0.090056	-0.493563	0.00134199	-0.0495203	0.0303471	0.20625	0.219902	-0.0206381
MRI1	0.0405168	-0.403219	-0.166796	-0.18598	0.0988828	0.0639259	0.143557	-0.367199	-0.707362	-0.253218	0.386316	-0.0269404	-0.145445	0.253953	0.364536	-0.33049	0.0984376	-0.0422207	0.293051	0.0363325	0.215138	-0.363224	-0.15834	0.354761	-0.320024	-0.128556	-0.00201824	0.635	0.169702	0.710461	0.360714	0.10742	0.159853	-0.018386	0.116495	-0.0627711	-0.337484	-0.361036	0.142117	0.146533	0.204347	0.397225	-0.400139	-0.141348	-0.700123	0.343392	0.125701	0.0211044	0.0138607
METTL1	0.538098	-0.067431	0.362087	0.239059	0.676582	-0.042309	0.266194	0.169032	0.277353	-0.299713	-0.32403	0.19508	0.121533	0.317073	0.303357	0.318086	0.211619	0.484837	0.587305	-0.364002	-0.197594	-0.346481	0.38694	0.555833	0.240932	0.024725	0.70225	0.432963	0.255297	0.80279	0.453859	0.130057	0.049518	0.176939	0.411235	-0.782776	1.50967	1.5044	0.11573	0.511527	0.182391	0.349182	-0.317776	0.0474744	0.875248	0.143675	-0.0175166	0.45271	0.130337
AGA	-0.584677	-0.348895	-0.363082	-0.764051	-0.844432	0.068602	0.115072	-0.789699	-0.118619	0.224078	-0.0454406	0.23102	0.118467	0.262963	-0.163767	-0.172888	-0.0427951	-0.216353	-0.156894	0.0163423	0.0106698	0.610124	0.570083	0.358719	-0.27983	-0.621332	0.00766342	0.509294	0.607261	-0.392204	0.125382	-0.578035	0.322688	-0.273917	-0.315884	-0.613774	-0.066644	-0.0409682	0.949044	0.46346	1.02563	0.980734	-0.186974	0.408712	0.106624	0.319927	-0.595943	-0.366728	-0.111213
PI4K2B	0.0873687	0.0628655	-0.0444178	-0.146632	-0.0646232	-0.185814	-0.59652	-0.670409	-0.277351	0.0383839	0.139567	-0.105838	-0.117967	0.0715142	0.0976204	-0.122249	-0.105271	-0.0960049	-0.106066	0.211799	-0.207966	-0.134239	0.351921	-0.186976	0.0219583	-0.0560755	-0.229257	0.0544592	0.000718217	-0.0371879	0.183212	-0.283356	-0.109138	0.471353	0.0480456	-0.360346	-0.301638	-0.251421	-0.286833	0.501335	-0.0824175	0.842491	-0.895002	-0.192354	0.101914	-0.145245	-0.852119	-1.43589	-0.243583
BOD1L1	-0.260905	-0.163213	0.0436128	-0.270735	-0.100194	-0.0966543	-0.411781	-0.612973	-0.246051	-0.460446	-0.0342525	-0.152124	-0.10694	-0.0995565	0.0902402	0.0300094	-0.351446	-0.0196802	-0.250473	-0.0770493	-0.198267	-0.14896	-0.200896	-0.189287	-0.0916833	-0.0948856	-0.057678	-0.172496	-0.0942857	-0.133495	0.120005	-0.0901422	-0.0830316	-0.313357	-0.273623	0.327418	-0.0389835	-0.23868	-0.347042	-0.27058	-0.446349	-0.347946	0.27028	-0.0126049	0.0139074	-0.0606343	-0.153106	-0.00363513	0.169488
MAT2B	-0.132493	-0.48429	-0.826082	-1.07127	-1.21014	-0.968446	-0.897696	-0.661095	-0.887098	-0.300799	0.29746	-0.717452	-0.143878	-0.259385	-0.396289	-0.157623	-0.582116	-0.328067	-0.655266	-0.0939024	-0.550966	-0.433412	0.00400458	-0.112382	-0.57501	-0.220325	-0.681609	-0.477684	-0.605251	-0.54555	-0.138572	-0.596703	-0.394669	-0.847602	-0.592291	0.121344	-0.312849	-0.381183	-0.43119	-0.464342	-1.15326	-0.303988	-0.059047	-0.50609	-0.600464	-0.227152	-0.505952	-0.52534	-0.2689
TLL1	0.414938	0.0449946	-0.544345	1.24183	1.3386	-0.559542	0.0773882	-0.269555	-1.0338	0.252037	0.336662	-0.353105	-0.510179	-0.327265	-0.173916	-0.452971	0.765135	-0.640731	-0.198193	0.233755	-0.0142433	1.16883	-0.0120366	-0.799551	-0.947501	-0.503085	-0.819784	-0.835859	-0.827795	0.523124	0.656899	-1.10074	-0.323705	-0.252641	-0.00479934	0.604838	-0.176442	0.223092	0.91409	0.0463848	-1.46334	-0.666831	0.569071	-0.738707	-0.872342	-0.261554	-0.917984	0.1775	0.200005
EDC4	-0.1023	0.0255091	0.234642	-0.0102729	-0.0765787	0.417423	0.3028	0.0539661	0.129659	-0.173049	-0.246819	-0.142095	-0.0983204	-0.0142392	0.0129404	0.221766	0.0417337	-0.387375	-0.0331448	-0.0758661	0.0937948	-0.379572	-0.233867	0.0177987	-0.71949	-0.653881	0.0349674	0.0185337	-0.0387844	0.237528	0.230717	-0.0186315	0.0736169	0.159563	-0.133468	-0.181643	0.17568	0.272591	-0.32894	0.0430202	0.215983	-0.176609	0.229387	-0.0347251	0.0401456	-0.128731	0.158347	0.188129	0.216069
TRIO	-0.337945	0.252838	0.337138	-0.0801404	0.323248	0.0598967	0.547869	0.359761	0.0299906	-0.229277	-0.407182	-0.00269069	-0.122581	0.00479961	0.0926091	-0.146742	0.376546	0.0354468	-0.0498694	-0.255055	0.0342236	0.0828454	-0.0908932	0.222064	0.00438462	-0.019485	-0.0494484	-0.0509841	0.285555	0.276155	-0.0374654	-0.0799573	-0.00891783	0.15972	-0.351461	0.461748	0.664684	-0.499166	-0.616405	0.182451	0.308266	-0.306802	0.443944	0.120422	0.108608	-0.0261752	-0.0579052	0.0101589	-0.0699463
VCAN	-0.454474	-1.01862	-1.53638	-0.831766	-1.16385	-1.24954	-1.63274	0.97609	-0.865632	-0.940084	-1.55065	-0.98082	-1.51528	0.0879427	-1.36849	-0.428349	-1.68444	-1.44289	-1.17823	-0.787532	-0.65647	-0.564727	-1.46794	-1.16042	-0.505546	-0.917429	-1.80705	-1.39471	-1.854	-0.656207	-0.988266	-1.46829	-1.4742	-0.867821	-1.51017	-0.0869844	-0.0968789	-0.509339	-0.665639	-1.44568	-0.513113	-1.39772	0.219265	-0.793005	-1.01538	-1.53414	-0.140544	-0.337943	-0.527255
CLEC16A	-0.138298	0.443844	0.300091	-0.0204229	-0.106045	0.158866	0.100294	0.146398	-0.0273662	-0.418156	-0.0653545	0.110476	-0.144885	-0.0272828	-0.513442	-0.25143	-0.289608	-0.161461	0.0167032	0.309081	0.389371	0.162462	0.234681	0.298367	-0.0922587	0.0221966	0.0655015	-0.238384	-0.0437449	0.115422	-0.0615571	-0.0608332	0.350099	0.229974	-0.107379	0.158186	0.0792929	-0.557607	-0.272718	-0.157048	0.351405	-0.477248	0.315775	-0.174259	-0.148318	0.0794194	0.433608	0.0957373	0.257149
MSR1	0.479263	0.576013	0.0980053	1.1794	0.908127	0.0392396	-0.564657	1.16879	0.0748131	0.368396	-0.0892077	0.383122	-0.0644755	0.328156	-0.224002	1.25568	-0.329473	-0.000236143	0.335868	0.00500552	0.643354	1.01908	0.0668823	0.829931	0.0080487	0.188294	0.0625521	-0.199155	-0.580946	0.58201	0.0374548	-0.203767	-0.280082	0.210235	0.0472818	1.74609	2.12539	1.31038	0.22106	-0.227592	1.00978	-0.164265	0.470504	0.244061	0.607675	-0.480166	0.66787	1.14043	0.492321
CDH1	-0.700504	-0.0891845	-0.0787086	0.156597	0.27568	-0.184929	0.234966	-0.0809784	-0.295728	-0.257655	-0.307753	-0.635722	-0.215741	-0.106412	-0.301034	-0.368417	-0.244074	-0.655338	-0.419485	-0.166253	0.21127	-0.126691	-0.0337906	-0.0303794	-1.09595	-0.835962	-0.0508383	0.237297	0.0832394	-0.199715	0.0590398	-0.0133008	-0.127032	-0.0558467	0.0137715	-0.94229	-0.0712461	-0.178177	0.31601	0.170284	-0.330907	0.315559	-1.35209	-0.015079	-0.308003	-0.138142	0.116129	-0.198793	-0.429086
SKIV2L2	-0.0505554	-0.303621	-0.27015	-0.271526	-0.100583	0.012567	-0.240495	-1.02822	-0.498972	0.153645	-0.237869	-0.163464	0.116694	0.111111	0.112808	-0.248443	-0.225106	-0.051073	-0.245888	-0.0913322	-0.160387	-0.38799	-0.0923335	0.182376	-0.703671	-0.338955	0.0974588	0.179841	-0.241069	-0.549945	0.353869	-0.502375	-0.347725	-0.0177219	0.0808258	-0.258885	0.00821029	-0.160607	-0.930325	0.186005	0.0330086	0.198264	-0.016461	-0.437419	-0.352828	-0.131079	-0.356556	-0.384063	-0.101744
DNAH5	0.38004	1.05129	1.41934	1.05639	1.26568	1.3673	1.98403	-0.0423343	0.872174	1.19096	0.0187359	1.05671	0.672017	0.396375	0.783679	0.629576	1.64191	1.11278	1.16511	0.656884	0.920377	0.619517	1.30484	1.7438	1.06967	0.725983	1.16753	1.43641	1.56338	1.35178	0.527515	1.75191	1.39102	1.08528	0.614865	-0.14695	1.29473	0.618791	0.978739	2.12479	0.248603	0.915459	0.134712	1.07692	1.26414	1.06829	-0.101336	0.952378	0.000636319
ZFYVE16	0.113574	-0.0630365	0.0644223	-0.234212	-9.37333e-05	-0.200009	-0.092029	-0.0780296	0.115852	-0.268772	-0.0485637	-0.187012	-0.142736	-0.0456902	-0.0845143	-0.190319	-0.247557	0.217312	-0.10234	-0.127428	-0.0694388	0.455925	0.616436	0.461483	0.228461	0.186665	0.140642	0.311377	0.239816	0.38661	0.143873	0.407318	-0.119445	-0.290159	-0.0788173	0.0298959	0.308112	0.269654	-0.434174	0.177492	0.309127	0.12527	0.30356	0.117164	0.478929	-0.0810083	0.266833	0.0806673	-0.116678
FAM65A	0.162233	0.290605	-0.151963	0.125964	-0.108057	0.500405	0.494221	0.49183	0.582743	-0.326295	0.103167	0.0660461	-0.153016	-0.12569	-0.0243757	0.395222	0.0418287	-0.410566	0.117443	0.103565	0.347341	0.25736	-0.3219	-0.432083	-0.405333	0.0509074	0.10071	-0.392707	-0.336835	-0.0905725	-0.150998	0.0450641	-0.288059	0.0310436	-0.265595	0.312414	-0.0884745	-0.262737	-0.491344	-0.510578	0.0383374	-0.614757	0.456074	-0.263993	-0.177333	-0.266586	0.377162	0.16272	0.322262
C6	-0.387786	-0.406555	-1.34398	-0.639068	-0.89167	-0.962773	-1.34572	-1.20719	-1.3596	-0.871895	-0.817426	-0.0696274	-0.0529039	0.776313	0.500516	0.292004	0.0192759	-0.86651	-0.147266	-0.511668	0.559916	-0.291118	-0.83277	-1.01241	0.786921	-1.02059	-0.359206	-0.319632	-0.215974	-1.18889	-0.846675	-0.184775	-0.111089	-0.216416	-0.690506	-0.801699	-0.262524	-1.1762	-1.32204	-1.33932	-0.936756	-0.28893	0.207423	-0.957327	-1.27484	0.240901	-0.202653	-1.30071	-0.461399
RAI14	0.716506	0.447312	-0.178703	0.39425	0.366832	0.912717	0.174619	1.23336	1.01887	-0.194633	0.305686	0.326648	0.152386	-0.278992	-0.172589	0.139519	-0.181328	-0.714673	-0.0672259	-0.281951	0.227737	0.856338	-0.440688	-0.345241	0.325402	0.796527	-0.0986783	-0.823682	-0.154282	-0.197393	-0.237289	-0.324432	-0.591302	0.226349	-0.0334188	0.966622	0.406706	0.172937	-0.0679888	-0.155934	0.295999	-0.686466	0.217304	-0.79116	-0.180235	-0.248895	0.507628	0.00194351	0.253173
PNKP	0.368095	0.996126	0.751758	-0.10863	-0.0602347	0.340484	0.498169	0.412647	0.906492	0.068245	-0.180402	0.652333	-0.0206118	-0.0611106	0.433773	0.0744291	0.467777	0.482914	0.39406	0.514068	0.977643	0.245712	0.367363	0.611646	0.828139	0.400103	0.574745	0.522301	0.943557	0.266659	0.22762	1.2441	0.784687	0.369409	1.07597	-0.356818	0.187898	0.239775	0.140001	0.30451	-0.0408525	0.116813	-0.0760522	0.787177	0.872203	0.149723	0.923985	0.727884	-0.0834138
PHLPP2	-0.100348	0.113172	-0.074742	-0.115813	0.0272577	0.398208	0.32554	0.0815616	-0.0461858	-0.0198901	-0.566622	0.258777	0.0723394	0.312127	0.11117	-0.0287128	0.131154	-0.402572	0.235296	-0.305941	-0.254559	-0.0177444	-0.508815	-0.0804291	-0.630114	-0.0685038	0.199516	-0.296285	0.00157865	0.0694733	-0.197529	0.169069	-0.16062	-0.386332	-0.520207	0.299637	-0.00889094	-0.0250189	-0.601199	-0.148394	0.431623	-0.517479	0.295192	-0.169488	-0.168816	-0.000850105	0.564574	0.490865	-0.191192
SPDL1	0.780058	0.428792	0.897757	0.690737	0.826737	1.0122	1.10265	1.12917	0.159206	-0.0528559	0.272909	0.553818	0.281329	0.365969	0.478407	0.218473	0.169494	0.603846	0.275603	0.181139	0.568546	0.643567	0.850354	-0.0200947	0.584603	0.491327	0.826352	0.180362	0.214932	0.154992	-0.363468	0.624364	0.747436	0.299699	0.663722	0.283077	0.342807	0.162719	0.69794	0.0623048	0.770752	0.296426	-0.0492902	0.186409	0.553276	0.243916	0.348095	0.503867	0.349576
STAU2	-0.356124	0.0808366	0.152439	1.03703	0.944008	0.208462	-0.0354841	-0.200683	-0.108649	-0.0637203	-0.117167	0.035929	0.281803	0.135735	0.192902	-0.077037	0.119523	0.160143	-0.0467431	-0.344841	-0.861665	0.155989	-0.224967	0.524436	0.182585	-0.573424	0.317736	0.0450236	0.0476577	0.478875	0.473142	0.0881359	-0.399546	-0.128926	0.0395055	0.36776	1.46895	1.12558	0.864427	0.375676	0.491789	0.0224525	-0.0138664	0.0528931	0.0651956	0.0749531	-0.509268	-0.565778	-0.384528
PQLC2	-0.134008	-0.168064	-0.396595	0.0283038	-0.0303754	-0.0619446	-0.0949281	0.356675	0.389179	-0.219597	0.127824	0.105356	-0.114675	-0.0539934	-0.137186	-0.0344986	0.120168	-0.151334	0.000275649	0.159407	0.0110022	-0.229942	-0.578214	0.0597007	-0.105893	-0.0675746	-0.328796	-0.362011	-0.0641265	0.148256	-0.0346301	-0.194829	0.00249013	0.218356	0.0356977	-0.39482	0.359269	0.492103	0.180752	-0.102506	0.612803	-0.0663364	0.147898	-0.0932459	0.199751	-0.0789962	0.267604	0.289737	0.360675
CTNS	-0.0294194	0.0726998	-0.323351	0.158411	0.10996	-0.483923	-0.414325	0.140687	0.31537	-0.468754	0.172438	-0.402765	-0.288195	-0.268629	-0.180621	-0.153695	0.466528	-0.0934467	-0.0214062	0.114841	0.357294	-0.495071	-0.872409	0.521125	0.148062	0.0920278	-0.255463	0.0217402	-0.127745	0.421207	0.0259872	0.0656074	-0.0270353	0.42193	-0.285528	-0.97579	0.532861	0.495413	0.547349	0.0718456	-0.340531	0.562055	-0.191511	-0.102402	-0.399403	0.167542	-0.163306	0.496905	-0.0459589
RTN4R	-0.536823	-0.361021	-0.765603	-0.108241	-0.550142	0.211897	-0.31077	0.967421	0.580409	-0.0476123	0.436782	-0.770648	-0.615098	-0.378437	-0.948268	-0.276628	-0.426644	0.221092	-0.325908	-0.125618	-0.830494	-0.386843	-0.144726	0.170701	0.129926	0.30541	0.116901	-0.35034	-0.669851	-0.70336	-0.0388018	-0.896652	-1.10942	-0.679129	-0.718535	-0.728029	-0.566143	-0.138979	-0.419861	-1.34876	-0.194892	0.131466	-0.544846	-0.628668	-0.428606	-0.0568164	-0.679731	-0.446262	-0.0768947
PHF23	-0.479305	-0.269502	-0.142008	0.016281	-0.0561506	-0.598609	-0.215403	-0.588582	0.190739	-0.43131	-0.0559426	-0.0613185	-0.048469	0.106309	-0.0671257	0.284712	0.169032	0.477911	-0.0202639	-0.161431	-0.504175	-0.171841	-0.181945	0.100819	0.126674	0.289671	-0.123324	0.174154	0.256518	0.162631	0.261935	-0.2944	0.00536987	0.177736	-0.131476	-0.414528	-0.291424	-0.14101	-0.0270566	0.12099	0.0749567	0.186445	-0.642022	-0.0481517	0.0669849	-0.138269	-0.652459	-0.604782	-0.0360471
CDH10	0.34824	0.438809	-0.161931	-1.91669	-1.59527	-1.02893	-1.25133	0.526839	1.8627	-0.112699	-1.73719	-0.775254	-0.9215	0.414362	-0.79955	0.49347	-0.701254	0.814491	-1.28326	-0.418708	2.19485	-0.698767	-0.938332	-1.02457	-0.713687	0.950761	-1.6147	-0.698029	-2.19049	-0.530199	-1.17796	-1.02165	-1.04691	-1.44366	-1.96647	-0.302214	-1.20135	-1.15924	-1.47945	-0.836209	-0.297984	-1.34486	1.21555	-0.0694577	1.58021	-0.437479	0.644438	-0.335376	0.0746599
INPP4A	0.013742	0.069135	0.141092	0.276575	0.560267	0.167073	0.348059	0.370358	0.3761	0.105979	-0.217509	-0.0498011	0.349381	0.245586	0.241019	-0.0960874	-0.59887	0.0746225	0.229918	0.277133	-0.150886	0.271511	0.13622	-0.239474	0.442166	0.289056	-0.257189	-0.345718	-0.107108	-0.000281689	-0.453968	-0.309348	-0.241635	-0.378597	-0.0691032	0.560876	0.233393	0.348093	0.14739	-0.407191	-0.107094	-1.32667	1.12339	0.0218483	-0.0194002	0.197153	-0.413807	-0.266466	0.489444
RAB27B	-0.693405	-0.136751	-0.0867255	-0.236458	-0.146483	-0.302164	0.181617	-1.15719	-1.2553	-0.113672	-0.105609	-0.34485	-0.0761945	-0.2423	-0.360271	-0.372768	-0.193972	-0.530833	-0.504841	0.0849911	0.0239153	0.102639	0.14172	0.49434	-0.54189	-0.463667	-0.14045	0.294327	0.110927	-0.174237	-0.214264	0.0321077	-0.341282	-0.12014	0.224688	-1.23713	-0.925876	-0.977459	0.375226	0.355503	-0.629934	0.337985	-1.34825	0.201831	-0.371002	-0.0835625	-0.655021	-1.16017	-0.474553
PSMA4	-0.0682404	0.0622746	-0.158022	0.0346348	0.132193	-0.107942	0.0815586	-0.511692	-0.131825	-0.350276	-0.109291	-0.0357628	0.0306189	-0.0536193	-0.212785	-0.13333	0.00619985	-0.0787594	0.0483352	-0.127714	-0.207586	-0.204433	0.284779	0.652957	0.285283	-0.0513438	0.194369	0.263038	0.126628	0.159349	-0.110444	0.0723518	-0.0270361	0.548676	-0.0627113	-0.210808	-0.0278048	-0.159515	0.0159528	0.534941	0.207258	0.924065	-0.500499	0.164575	0.238648	0.0949976	0.217979	0.303182	-0.158097
MYO16	0.0979886	-0.627056	-0.814511	-0.0295113	1.60245	0.0674117	-0.968447	-0.341787	-1.16436	-0.0411016	-0.831767	0.117641	0.635464	0.206007	-0.531232	0.0360008	-0.216827	-0.44837	0.315712	-0.684071	-0.751671	0.013481	0.122749	-0.944922	-1.21546	-0.233439	-0.244883	-1.14669	-0.241482	-1.12228	-0.382234	-0.379805	-0.866432	0.399871	-0.391173	1.41949	0.919442	-0.678547	-0.897181	-1.16709	-0.359445	-0.671393	0.0677507	-0.156768	1.17048	0.463168	-0.225645	-0.495815	-0.483281
LSG1	-0.311934	-0.349442	-0.307018	-0.647126	-0.233757	-0.787311	-0.601368	-0.874338	-0.593417	-0.285294	-0.322723	0.286041	-0.138553	-0.140367	-0.0215421	-0.00907717	-0.546216	0.000329148	0.0523716	-0.217694	-0.464988	-0.585996	-0.222428	-0.310448	-0.269427	-0.307163	-0.380152	-0.0209482	0.145124	-0.148485	0.268992	-0.448203	-0.387556	-0.152742	-0.453218	-0.726416	0.271064	0.0877485	-0.674783	5.92757e-05	0.677511	-0.269231	0.197338	-0.577019	-0.219167	-0.35192	0.23417	0.344427	0.0798437
PARP3	-0.140792	-0.162133	-0.594361	-1.18459	-0.694309	-0.154402	-0.639033	-1.26515	-0.370441	-0.517322	0.941378	-0.616404	-0.404674	-0.150233	-0.0890127	0.402293	-0.382941	-0.22985	-0.16715	-0.129888	-0.87056	-0.475705	-0.896289	-1.05371	-0.522697	0.440344	-0.752113	-2.10454	-0.590102	-1.24515	-0.455627	-0.612804	-0.335656	-0.950506	-0.529385	0.491114	-1.09195	-0.685508	-0.860566	-1.42846	-1.53379	-0.924653	0.526353	-0.527564	-1.22254	0.162606	-0.561501	-0.600141	0.166718
TNC	-0.154599	-0.9079	-0.630322	-0.919854	-1.46919	-0.733928	-1.13946	-0.824956	-2.09179	-0.931763	-0.601863	0.225368	-0.204691	-0.483392	-0.866127	-0.193866	-0.951723	-0.755313	-0.328003	-0.145225	0.189513	-0.196376	-0.811036	-1.26348	-0.894657	-1.29726	-1.29041	-1.82585	-1.21657	-1.3427	-0.748433	-0.72381	-0.82047	-0.140227	-0.527593	0.569421	0.675181	-0.544169	-1.66626	-0.852173	-1.82736	-2.25189	0.732114	-0.803601	-1.27747	0.125795	-0.73915	0.214699	-0.0257796
THAP3	0.0852095	-0.268242	-0.398235	0.214556	-0.0726754	0.0866695	0.0209016	0.174792	0.129899	-0.0997025	-0.0181377	-0.0375716	0.0951357	0.266147	0.173839	-0.0786788	-0.153047	-0.0274297	0.0506306	-0.0399982	-0.227308	-0.0426542	0.0415814	-0.00568839	0.0833035	0.212781	0.164639	-0.0100294	0.0392286	0.128202	-0.0309665	0.270318	0.207753	-0.265845	-0.0759408	-0.199816	-0.0363125	-0.0808924	-0.197354	-0.0893541	0.14104	-0.111425	0.0398767	-0.0123103	-0.0312874	0.0221956	-0.197709	-0.22088	0.075681
FAM65C	0.150607	-0.878752	-0.213726	-0.755318	-0.783326	-0.0298475	-1.50546	-1.21108	-1.85828	0.122951	0.0338006	-0.252859	0.244544	0.0833275	-0.503058	0.0980749	-0.328855	-0.56758	-1.09965	-1.06793	-0.927774	-0.182583	-1.60454	-0.786093	-0.883551	-0.972211	-1.54427	-0.83511	-1.38641	-0.332915	-1.16047	-0.217043	-0.781892	-1.07246	-1.12883	0.499731	-0.811077	-0.858265	-1.25855	-0.824769	-0.309924	-1.25782	0.633704	-0.0843719	-0.673279	-0.0790715	-0.440211	-1.50359	0.00350312
TDP1	0.393605	0.213634	0.840113	0.516481	0.546436	-0.120573	0.805931	0.338318	0.407794	0.278626	0.267378	-0.027383	-0.192472	0.14992	0.241342	-0.185216	0.0759735	0.137661	0.286682	0.415193	0.379468	0.23348	0.689607	0.210002	0.106554	0.249777	0.641391	-0.0414533	0.249502	-0.214906	0.31779	0.149382	0.302013	0.104531	1.09513	0.00671479	0.488609	0.405273	0.495901	0.101021	0.159017	0.252591	0.378931	0.375677	0.560083	0.767358	0.290243	0.449998	0.405767
AIFM2	-0.53183	-0.812221	-0.942606	-0.705546	-0.713194	-0.583443	-0.569623	-1.21893	-0.791896	-0.831941	0.0582412	-1.15029	-0.639998	0.114521	-0.447625	0.0484824	-0.576399	-1.20639	-0.394816	-0.570677	-1.40457	-0.530938	0.146252	-0.735963	-0.854582	-0.489576	-1.00835	-0.963657	-1.02551	-1.24329	-0.582485	-1.01932	-0.802389	-0.95991	-0.639711	0.338714	-1.67267	-0.778637	-1.11167	-1.23035	-0.74645	-2.97375	0.620325	-0.664823	-1.55507	-0.916578	0.358084	-0.174081	-0.0745237
SPATA7	-0.192482	-0.0479292	0.452957	-0.513678	-0.480675	0.350267	0.142564	0.193691	0.296712	-0.288536	0.0298377	0.0376001	0.110648	0.111143	0.0826215	-0.51297	-0.321635	-0.115625	-0.272446	-0.127376	-0.547942	-0.0944109	0.499739	-0.0118206	0.508928	0.153209	0.297202	-0.143164	0.642685	-0.0828419	-0.546576	0.184412	0.202174	-0.530101	0.305086	0.103333	-0.954694	-0.732293	-1.87021	0.0963205	-0.237594	-0.142678	0.213416	0.240325	-0.053004	0.251889	0.338801	-0.315737	-0.200813
MED17	0.214845	0.245267	0.674306	-0.303167	-0.326472	0.476988	-0.0214713	0.151738	0.350363	-0.0848714	0.00485109	0.434755	0.152082	0.304745	0.528863	0.0140946	-0.117613	0.573904	0.270655	-0.213748	-0.0719367	0.231446	-0.255174	-0.406471	0.222061	0.23714	0.547946	-0.0878696	0.385651	-0.215762	0.158727	0.277422	0.392232	-0.0328921	0.32251	-0.0527909	0.556038	0.122406	-0.0566057	-0.270245	-0.166954	-0.146006	-0.428685	0.340654	0.281594	-0.0760541	0.0552793	0.485258	-0.307285
RETSAT	-0.696488	-0.500687	-0.956948	0.442027	0.14719	-0.572593	-0.416394	-0.379306	-0.555035	-0.314764	-0.131476	-0.783736	-0.270635	-0.262195	-0.537747	-0.501124	-0.0787271	-0.559473	-0.436379	-0.0492585	0.062346	-0.479296	-0.769348	0.374014	-0.581257	-0.0478945	-0.716348	-0.376454	-0.429891	-0.491997	-0.307795	-0.143897	-0.609301	-0.11511	-0.177011	-0.639885	-0.0543023	-0.0477725	0.412429	-0.135092	0.245458	0.442616	-0.851132	-0.14837	-0.311172	-0.137284	-0.436754	-0.65811	-0.313414
CAPG	-0.994796	-1.41855	-2.04415	-1.72453	-1.94802	-2.45897	-3.58281	-1.78231	-2.49917	-0.886074	0.520308	-2.42965	-0.98402	-0.656968	-1.35606	0.00241213	-1.80048	-1.08341	-0.506913	-0.935861	-1.24117	-1.6482	-1.30955	-1.76594	-2.82248	-0.978631	-2.11204	-2.20432	-1.73903	-1.29374	-0.815557	-2.41509	-1.71848	-1.44316	-2.07901	0.524345	-0.111356	-0.356802	-2.33396	-2.08467	-2.21655	-2.18471	-0.274837	-0.893883	-2.05127	-0.672434	-1.64572	-1.92149	-0.172209
AP2S1	-0.484888	-0.307996	-0.555951	0.0853815	-0.337901	-0.112534	-0.372196	-0.338014	-0.486841	-0.180306	-0.191068	-0.0886518	-0.0667489	0.1068	-0.537406	0.239078	0.765644	-0.194663	-0.282371	-0.107818	-0.237321	-0.354858	0.0962544	0.652893	-0.493097	-1.03906	-0.581559	0.00584174	-0.20214	0.205854	-0.00321371	-0.0571106	-0.0801963	-0.394687	-0.268677	-0.609746	-0.108655	-0.15167	0.609831	0.262986	0.387667	-0.00991528	-0.558346	-0.0741495	-0.102487	-0.0752096	-0.354682	-0.510377	0.317227
TG	-0.408585	-0.325933	-1.4548	-0.943325	-1.75183	-1.81053	-1.54328	-0.359828	-0.736108	-1.31488	0.756619	-1.61246	-0.960949	-1.00744	-0.582358	-0.365493	-1.75558	0.0912036	-0.707645	-0.109271	-0.748891	-1.53195	-1.05084	-0.232469	-0.809183	0.906743	-1.30576	-1.41936	-1.30976	-1.82333	-1.32477	-0.360037	-0.680727	-1.71517	-1.53391	-1.1643	-0.997062	-0.901287	-0.385865	-1.25803	-1.7616	-0.937685	-0.849177	-1.2652	-1.67569	-0.16097	-1.34936	-1.73734	-0.292789
ADAM28	-0.042829	-0.437511	-0.884913	-0.53164	-0.811549	-0.556631	-1.58225	0.827974	-0.487888	0.961938	0.573944	-0.904056	-0.669	-0.273992	-0.11216	0.617488	-1.10345	-0.625401	0.168484	-0.322519	-0.0545217	-0.246361	-1.3258	-0.872223	-0.764889	0.109638	-1.14723	-0.933542	-0.890416	-0.537611	-0.19062	-1.14147	-0.785424	-1.05949	-0.936079	0.69003	-0.432032	0.102476	-0.96266	-0.81277	-0.535719	-1.62965	1.01037	-0.750091	-0.338631	-1.0118	-0.499939	-0.414126	-0.0612385
BARX2	0.0717317	-0.0534202	0.0390696	-0.744331	-0.753719	-0.646123	-0.810969	-0.423199	-0.621361	-0.366976	0.821938	-0.306366	-0.572325	0.0418034	0.302234	0.00180839	-0.667686	-0.141574	-0.449088	0.301572	-0.270682	-0.759407	-0.246386	-0.852611	-0.101526	0.274604	-0.450844	-0.612696	-0.284008	-0.713816	-0.715883	-0.409433	-0.349759	-0.389684	-0.552792	-1.09702	0.185564	-0.143466	-0.427317	-0.359894	-0.579955	0.0346034	-0.801135	-0.557462	-0.384782	-0.356373	-0.536433	-0.50056	-0.310619
DCUN1D1	0.357479	0.216706	0.361507	0.237614	0.484275	0.113603	0.545789	0.358669	0.615952	-0.499538	-0.102181	-0.515211	-0.101547	0.0211571	0.102246	0.140138	-0.470112	-0.465292	-0.497632	0.745539	0.316445	-0.0950561	-0.0886047	0.290922	0.180477	-0.106354	0.0632413	-0.197742	0.0690664	0.119258	-0.184668	0.424061	0.0968831	0.0138987	0.3794	-0.237665	-0.150399	-0.592056	0.243658	-0.337382	1.01421	0.331323	0.276776	-0.377692	0.877667	0.419451	0.802424	0.735023	0.0434696
ZIC2	4.32904	6.33358	4.23059	6.49361	6.96967	5.77499	6.58464	4.80026	4.84871	3.9875	3.97055	4.03416	4.28778	3.977	4.13061	4.03153	4.12798	4.19636	5.42065	4.65672	6.69523	5.41324	4.67167	4.0726	5.31475	3.98929	5.70897	3.98374	4.2778	4.72039	4.06792	5.89963	4.81194	5.99887	4.04586	4.02097	5.61972	4.80071	5.04631	3.95514	6.12678	5.2865	4.04159	5.22053	5.72743	4.51163	4.38203	4.30408	4.46222
LCP2	0.496152	0.0264902	-0.416449	-0.206659	-0.338832	-0.580971	-1.49549	-0.926516	-0.800478	-0.0693522	-0.0300771	-0.411244	-0.367996	-0.0368144	-0.49061	0.784155	-0.335167	-0.244178	0.0292235	-0.508339	-0.618954	-0.495293	-1.2472	-0.242944	-0.145529	-0.146007	-1.15343	-0.7064	-1.27033	-0.230616	-0.16132	-0.465213	-0.443235	-0.687701	-0.924312	1.07204	1.05927	0.310621	-1.31382	-0.760916	-0.515691	-0.868829	1.144	-0.713623	-0.669223	-0.511397	-0.468661	0.0845556	0.871719
TRIT1	-0.113608	-0.0109931	0.414682	0.0268372	0.127445	0.413539	0.437378	0.0260551	0.0105777	0.240728	0.212545	0.850586	0.172302	0.25162	0.528531	-0.0176044	0.0755932	0.340563	0.110173	-0.0162008	0.329838	-0.068486	0.448219	-0.25922	0.346618	-0.0776999	0.307098	-0.0314244	0.373966	-0.111838	-0.182044	0.498103	0.325471	0.234528	0.812073	-0.238423	0.187987	0.204786	0.126685	0.146409	-0.0577691	0.172769	0.228289	0.2593	0.511607	-0.182678	0.385274	0.347775	0.0230687
ADRB1	0.0851919	0.34483	1.0456	1.3404	1.43822	1.30706	1.19972	0.414326	0.177972	-0.0416728	0.303719	1.03012	0.346058	-0.0573955	0.936367	-0.704536	0.608556	0.933067	-0.0513864	0.0448923	0.423784	-0.0412258	1.0258	0.753864	1.13775	0.354556	2.09045	0.703109	1.19473	1.36242	0.696898	1.64346	0.832625	0.845338	0.435465	-0.510243	0.616872	0.357164	1.97374	1.06576	-0.590958	1.11462	-1.31328	0.382808	0.676584	0.218117	-0.0429726	0.251421	-0.111222
CUL7	-0.0199489	0.511041	0.67487	0.849255	0.682866	0.660089	0.824799	0.664601	0.798451	-0.179921	0.0110993	0.275449	0.00902197	-0.00347185	0.0875726	-0.0826877	0.54384	0.21534	0.10404	0.555331	0.536079	0.242846	0.0048171	-0.148237	0.346307	0.363142	0.407712	0.318422	0.48747	0.338681	0.0026022	0.535997	0.416278	0.45227	0.562694	-0.0862171	0.286571	0.538663	0.930238	0.413252	0.461882	-0.117376	0.308062	0.517936	0.702055	0.400769	0.232713	-0.0702309	0.147706
CTNNA1	-0.0796573	-0.193329	-0.136907	-0.118479	0.0109613	-0.101081	-0.191972	-0.0206979	0.122827	0.00918529	-0.165123	-0.17122	-0.22908	-0.0539008	-0.203905	-0.169807	-0.174447	-0.0650784	-0.282114	-0.0213485	0.173809	-0.0892234	-0.0829284	-0.0599365	0.0681406	0.0436236	-0.274226	-0.0340251	-0.221881	0.117578	0.0998018	-0.0210031	-0.0374349	0.0359178	-0.156222	0.0900231	0.230417	-0.0107511	-0.00684393	-0.00328467	0.0349056	-0.0138633	-0.400465	-0.254814	0.026965	-0.300144	-0.122249	-0.155232	-0.118335
PHKA2	0.00316276	0.114747	0.681087	0.386519	0.280551	0.0129766	0.15411	0.11409	0.2067	-0.0872513	-0.231347	0.406964	0.215627	-0.0473903	0.256167	-0.160273	-0.00613023	-0.0484502	-0.0952445	0.0331548	0.152296	-0.224634	0.155012	-0.242181	0.875735	0.361877	0.4309	0.312714	0.145671	0.241248	0.192384	0.600291	0.542095	-0.0324656	0.517549	-0.450581	-0.57331	-0.703748	-0.0393328	-0.00416365	-0.204231	-0.270635	-0.1446	0.221709	0.615875	0.175125	0.899917	0.754895	0.0326291
CNTLN	0.199585	0.297779	0.277475	-0.461252	-1.19841	0.45765	1.13413	1.10906	0.678241	0.325716	0.447313	0.410039	0.160295	-0.210128	0.222091	-0.0494283	-0.0335273	1.0387	-0.0354457	0.436785	0.562683	0.98057	0.394823	-1.06178	0.819299	1.34582	0.0046147	-0.188374	-0.274128	-0.110872	-0.326551	0.741317	0.455881	-0.1518	0.897322	0.929371	-0.942493	-0.312629	-0.155372	-0.731952	-0.48015	-1.53284	0.679575	0.406909	0.542793	0.463011	0.791997	-0.419216	0.184461
EPHA3	-0.0178773	0.0343289	-0.530597	-0.941326	-1.26255	-0.806074	-1.88029	-0.545452	-0.456723	-0.279454	-0.695015	-0.232749	-0.971226	0.231538	-0.608536	0.179067	-0.836561	-1.10956	-0.609233	-0.52174	-1.07616	-0.143704	-0.655271	-0.560217	-0.364735	-0.128224	-1.80057	-1.2753	-1.765	-0.532915	-1.31304	-0.754508	-1.04138	-0.891519	-1.26301	-0.0523516	-0.592462	-0.0394553	-1.43368	-1.04945	-0.0915708	-2.01812	0.701419	0.184925	-0.903302	-0.408611	1.22656	-0.640587	0.297328
HSPA5	-0.824601	-0.0218311	-0.703636	-0.414406	-0.319595	-0.556072	-0.18211	-0.774476	-0.689394	0.32496	-0.621592	-0.172575	-0.524436	-0.560396	-0.400176	-0.733429	-0.432416	-0.416866	-0.625207	-0.397728	-0.461993	-0.254949	-0.405555	-0.273576	-0.317818	-1.03406	-0.723007	0.0110142	0.118197	-1.1021	-0.394554	-1.05071	-0.721013	-0.376338	-0.641865	-0.932639	-0.476989	-0.613617	-0.973397	0.236095	-0.596579	-0.546156	-1.25939	0.100231	0.19275	-0.528125	-0.310676	0.0512922	-0.48161
DSG2	-0.33056	-0.420493	-0.02835	-0.375706	-0.056759	0.183043	0.476525	0.365336	-0.140842	-0.146867	-0.218494	-0.198045	0.0900495	-0.0402756	0.00637297	-0.386811	-0.17876	-0.155004	-0.613797	0.222862	0.114618	0.146908	-0.101023	-0.182433	0.185691	0.379341	-0.205971	0.0324173	-0.25878	-0.249399	0.01619	0.261563	0.187472	-0.0825848	0.322183	-0.920896	-0.180028	-0.303285	0.413739	-0.241919	-1.02242	-0.0580765	-1.01127	0.0612177	-0.0252357	0.0910249	-0.814858	-0.816318	-0.246149
GEMIN8	0.272049	0.297748	0.67565	-0.0501518	0.165627	0.523505	0.471266	0.100279	0.25555	-0.375721	0.0897538	0.633273	0.346273	0.231143	0.252787	0.0802948	0.180331	0.107423	0.245659	0.0741399	0.657485	0.182275	0.164736	0.082633	0.615247	0.295694	0.381726	0.220021	0.349102	0.356972	0.301706	0.667564	0.554886	0.297021	0.583875	-0.0909997	0.0722743	0.0387002	0.364893	0.265513	0.133818	-0.0233075	-0.111986	-0.0828186	0.600434	0.251626	0.140176	0.227499	-0.321491
OFD1	-0.50872	-0.187189	0.024171	0.00594457	0.0505311	-0.154789	-0.174924	-0.40634	-0.579921	0.108364	0.0587887	-0.46807	-0.196734	-0.103299	-0.172611	-0.279224	-0.474955	-0.257836	-0.545382	-0.299889	-0.257818	-0.91755	-0.160482	0.0739726	-0.362676	-0.51682	-0.430091	0.383434	-0.0694256	0.00680086	-0.173273	-0.304214	-0.0177982	-0.32371	-0.00922176	-0.535738	-0.315069	-0.205053	0.555771	0.155092	-0.757146	0.213198	0.0628821	0.00810932	0.11502	-0.226143	0.104455	0.219994	-0.112372
GPM6B	-0.15614	-0.271369	-0.943576	-0.704093	-0.646391	-1.52874	-1.22122	-1.3557	-1.94716	-0.0571345	-0.170921	-0.305982	-0.300495	0.120302	-0.641397	0.337145	-0.564161	-1.2699	-0.497792	-0.824839	-1.26341	-0.356338	-1.46552	-0.629855	-1.06065	-1.11657	-0.772225	-1.19691	-0.903105	-0.654138	-1.40717	-0.510681	-1.0094	0.0144986	-1.34489	0.285488	-1.14437	-1.17747	-1.13322	-1.25854	-0.410475	-1.35397	-0.279155	0.00676303	-1.28733	0.0623358	0.208454	-1.43912	-0.209227
PREX2	0.272531	-0.16536	-0.368789	-0.147764	0.351271	-0.444697	-0.511723	-0.304397	-0.772103	0.0583317	-0.234361	-0.306851	-0.433703	0.0402094	-0.516403	-0.0483294	-0.704179	-0.918243	-0.386701	-0.530085	-0.505522	0.0468042	-0.371694	-0.856731	-0.348291	-0.438489	-0.803133	-0.924374	-1.16584	-0.2572	-0.479631	-0.68064	-0.676963	-0.667077	-0.924894	0.179909	0.248653	-0.546846	-0.480915	-0.439535	-0.0728596	-0.897698	1.03585	-0.303193	-0.937344	-0.586839	0.298717	-0.332596	0.0953166
WDR37	0.307048	0.781695	0.322512	-0.176824	0.0470867	0.964749	0.89214	0.436547	0.462526	-0.237365	-0.233408	0.228366	0.0768891	-0.0762079	0.69657	-0.150534	0.437887	-0.124256	0.363725	0.603497	1.45303	0.124814	0.629565	0.728307	-0.0078403	0.189184	0.461678	0.591611	0.770542	0.201311	0.332859	0.126928	0.541125	0.502276	0.516094	-0.0128436	-0.192142	-0.277906	0.278098	0.955201	0.299132	0.292146	0.299327	0.458965	0.456726	0.037204	0.261946	0.0883562	-0.22176
YTHDC2	-0.0806111	0.0271042	-0.0292787	-1.3707	-0.945704	0.0116642	0.225709	0.00705678	0.0266978	-0.293785	-0.142907	-0.0648447	0.131776	0.273097	0.333259	-0.185715	-0.0944661	0.310272	0.154087	-0.241858	-0.12232	-0.152609	0.0471376	0.0572044	-0.00894793	-0.359492	0.248856	-0.179343	0.154542	-0.82161	0.178299	-0.604298	-0.14057	-0.293508	-0.0885653	0.101723	-0.0420559	0.0731085	-0.240193	-0.0726621	0.124642	-0.241919	0.195745	0.0634085	0.109196	-0.286758	-0.0123142	-0.0432652	0.075411
CTPS2	-0.817106	-0.139699	-0.244209	-0.213045	0.107192	0.0238778	0.0506232	-0.0419508	-0.245695	0.19601	-0.015821	-1.98085	-0.440755	-0.159657	-0.238725	-0.677563	-0.142148	-0.271851	-0.700221	-0.130729	-0.189754	-0.391199	0.32204	-0.283501	-0.0850612	-0.50455	-0.145487	0.268913	-0.131782	-0.251979	-0.233021	-0.017687	-0.119435	-0.290391	0.02787	-0.431867	-0.296699	-0.157546	-0.194776	0.136696	-0.306132	0.267654	-0.266165	-0.206836	-0.183024	-0.235961	-0.383484	-0.642935	-0.124904
ATP6V1H	-0.801363	-0.394026	-0.663142	0.274594	-0.100928	-0.583772	-0.391932	-0.553389	-0.576636	-0.15856	-0.0540018	-0.587598	-0.1298	-0.19568	-0.312848	-0.304888	-0.123868	0.0332202	-0.27726	-0.0778691	-0.498374	-0.165647	-0.248343	0.077711	-0.174094	-0.0157498	-0.339416	-0.369619	-0.2146	-0.368103	-0.149324	-0.377167	-0.469672	0.109497	-0.253576	-0.242514	0.940167	0.526498	-0.0154378	-0.172009	0.191748	0.130614	-0.700387	-0.03474	-0.463845	-0.25436	-0.0788536	-0.711616	-0.134087
POLR2B	0.00948966	0.0245166	0.188616	-0.091655	0.0208325	0.24122	0.0896219	-0.782249	0.110055	-0.0303675	-0.181717	0.0493465	0.0850616	0.04134	0.21526	-0.11239	0.00429297	0.19529	-0.0468629	0.061921	0.252745	0.124262	0.199375	-0.0705095	0.161165	0.112925	0.201563	0.278358	0.249529	0.117066	0.179101	0.132167	0.129877	0.265281	0.233674	-0.0638202	0.114936	-0.0813475	0.0666393	0.0960974	0.0627565	0.271581	-0.098543	0.0476305	0.226488	-0.0845046	0.251122	0.267343	0.0260718
FAM214A	0.0427788	0.465813	0.690043	0.274769	0.425275	0.897404	0.672128	0.252211	0.226908	0.217065	0.026176	0.26282	-0.0951754	-0.125363	0.495271	-0.187267	0.11	0.337108	-0.20726	0.699023	1.18815	0.327139	0.32994	0.0773676	0.650348	0.229714	0.0998469	0.299303	0.70048	0.13486	-0.0609708	0.562059	0.585467	0.664593	0.40983	0.0927483	0.0183898	-0.0989445	0.618347	0.458265	-0.362965	0.681788	0.41004	0.627482	0.696331	0.307704	0.426004	0.202789	0.0939177
ARAP2	0.338758	-0.0324095	-0.0326883	-0.0610122	0.0817872	0.277811	0.467979	-1.22072	0.0267297	-0.216413	0.0776172	0.0788196	-0.147039	0.144755	0.093292	0.469877	0.314006	-0.0421886	-0.175274	0.169557	-0.247229	-0.188779	0.269625	-0.52353	0.0606553	-0.0835329	-0.7777	-0.561983	-0.375053	0.30942	0.262946	-0.0452232	0.263956	-0.0569757	-0.140392	0.391186	1.23115	0.635578	-0.0611518	-0.205297	-0.564774	-0.461247	0.422018	-0.496306	0.297662	-0.198217	-0.465827	0.162855	0.43818
TPR	-1.07453	-0.473996	-1.466	-0.761563	0.342153	-0.544311	0.00133737	-0.339723	-0.426404	-0.768526	0.118896	-1.13394	-0.192184	0.0411046	-0.540344	0.16204	-1.21178	-0.790621	-0.283431	-0.656429	-0.30026	-0.186427	0.563962	-1.00874	-0.790601	-0.846331	0.0281827	-1.02037	-0.453113	-1.29427	-0.874358	0.108278	-0.538106	-0.42321	-0.698504	-0.658747	-0.658941	-1.29494	-0.811416	-0.250353	0.162976	-0.231325	0.147034	-0.291698	-0.410647	-0.0979279	-0.43814	-0.362582	-0.453706
CP	-0.684008	-1.07868	-1.2101	-1.17508	-0.835608	-1.30574	-1.31512	-1.24528	-0.825972	-1.06468	-1.1246	-1.30764	-1.2938	-1.08609	-1.16657	-0.503899	-1.11787	-0.959248	-1.03555	-0.647233	-1.2118	-1.12723	-1.08732	-1.29135	-1.30904	-0.651997	-1.33225	-1.26448	-1.3124	-0.854226	-0.71945	-1.17722	-0.784066	-1.31832	-1.07684	0.172768	0.0971441	0.106314	-1.29866	-1.28947	-1.33219	-1.28701	0.0590627	-1.33815	-0.824958	-1.19828	-1.33523	-0.943046	-0.47019
KIAA0556	-0.415603	0.0531964	0.127298	0.284122	0.370151	-0.304874	0.347314	-0.241221	0.193847	-0.349491	-0.301607	1.14128	0.0315195	-0.196433	-0.17196	-0.396318	0.0404496	-0.164713	-0.289906	0.00761177	0.773762	-0.104431	-0.170571	0.581269	0.233878	-0.00913797	0.266783	0.484457	0.135798	0.415939	0.0675173	0.398687	0.232556	0.386828	0.12609	-0.138454	-0.25168	-0.572367	0.0992129	0.0322978	0.0751663	-0.342384	-0.314975	0.305857	0.223435	0.219026	0.292669	0.263375	-0.0678036
DTNBP1	0.433589	0.198195	0.0573646	0.0947801	0.010812	-0.0547793	0.083331	0.488648	0.473166	-0.19459	0.300839	-0.0933726	-0.188752	-0.11308	0.269168	0.162701	0.211674	0.0328544	0.0793015	0.369838	0.378794	0.126408	-0.635863	-0.019018	0.244975	0.0444576	-0.20323	-0.371972	0.00298522	-0.254019	-0.339099	0.315972	0.0325549	0.0914779	0.483082	0.490896	0.469066	0.212881	-0.184187	-0.162005	-0.0838339	-0.290243	0.156943	-0.173216	0.511986	-0.141991	-0.578448	-0.354924	0.200417
ANO2	0.635813	0.121926	-0.172355	-0.589788	-0.544912	0.482498	0.305489	-0.509289	-0.23641	-0.33293	-0.0911099	-0.0900587	-0.18728	-0.000597006	0.305385	-0.511643	-0.55601	0.0907723	-0.179665	-0.167852	-0.749304	0.734229	0.304505	-0.0132676	0.410443	-0.506925	0.387646	0.172219	0.0073539	0.586647	0.0187556	-0.299182	-0.470115	-0.956628	-0.42454	0.446349	0.0190588	-0.706181	-0.528883	-0.409981	-1.3012	-0.468654	-0.0241926	0.0797927	-0.553225	0.123337	-0.126623	0.0883822	-0.092789
C12orf4	-0.27614	0.0127927	-0.235794	-0.483736	-0.687346	0.309795	0.635076	-0.436627	-0.386821	-0.244065	-0.161195	0.27395	-0.177335	-0.215518	-0.242432	-0.421828	0.0848352	-0.13294	0.0466359	0.0156994	-0.00772695	-0.110649	0.0484433	-0.13392	-0.0966035	-0.576628	-0.300623	-0.0198654	0.232833	-0.368377	-0.459761	-0.291727	-0.0293201	-0.565593	-0.325299	0.0311871	-0.365389	-0.252115	-0.207362	0.451686	-0.450927	0.662926	-0.0715443	-0.0772802	-0.688375	0.0844351	-0.312738	-0.111263	0.00644431
SCML1	-0.293155	-0.269163	-0.614136	-0.615141	-0.554837	-0.65523	-0.446375	-1.78068	-0.376251	-0.192739	-0.203448	-0.632972	-0.403021	-0.126416	-0.130314	0.425867	-0.407685	-0.365125	-0.325176	-0.459974	-0.97267	-0.34928	-0.544364	-0.334038	-0.0610888	-0.255915	-0.868012	-0.899893	-0.499117	0.0880528	-0.0382946	-0.555272	-0.59193	-0.0142773	-1.46928	0.434724	-0.319051	-0.230842	-0.497129	-0.524791	-0.00655027	-2.27466	0.023492	-0.459037	-0.0167381	-0.451026	0.0305809	-0.0762979	-0.313847
WWC3	-0.387717	-0.510489	-0.449259	-0.0514951	0.194401	-0.453081	-0.466906	0.222684	-0.775294	-0.196127	0.182413	-0.667246	-0.459134	-0.160835	-0.426221	-0.185663	-0.657907	-0.602881	-0.381361	-0.227016	-0.565132	-0.535201	-0.733376	-1.09556	-0.872196	-0.598715	-1.34423	-0.972926	-0.841172	-0.642495	-0.482996	-0.505798	-0.519356	-0.767354	-0.762756	0.0577504	-0.627764	-0.68285	-0.24303	-0.891614	-1.08299	-1.53226	0.184892	-0.0678777	-0.297138	-0.306334	-0.389474	-0.447701	0.237314
ARHGAP6	-0.201328	0.647228	1.27819	-1.14376	-0.692861	0.330331	0.681043	0.300228	-0.283077	0.439537	0.506813	0.0743677	-0.323106	-0.228048	-0.0901778	-0.440519	-0.194916	-0.526247	-0.324613	0.546206	-0.146844	0.690388	0.498209	0.344102	-0.0941238	0.807661	0.330906	0.378013	0.454006	-0.796667	-0.221045	0.271297	0.54228	0.20642	0.830816	-0.202383	-0.163261	-0.768582	-0.61199	0.518745	0.41134	0.557427	-0.408367	0.204284	-0.249911	0.205955	0.0524753	0.370624	-0.510658
MAP4	-0.0556385	-0.11958	-0.334002	0.569129	0.352986	-0.0783722	0.162635	-0.583941	-0.74699	0.569987	-0.30233	-0.305728	-0.177876	0.0234774	-0.381915	-0.0640192	-0.0928081	-0.536088	-0.195832	-0.309023	-0.382491	-0.185462	-0.249381	-0.362855	-0.627829	-0.695636	-0.513894	-0.46641	-0.875129	-0.139863	-0.299947	-0.332992	-0.600402	-0.245323	-0.520997	0.447761	0.253572	0.137921	-0.49088	0.0338052	-0.0954558	0.255027	0.363149	-0.530796	-0.587988	-0.277277	-0.405709	-0.392395	0.173374
GOPC	-0.137252	-0.102024	-0.09123	-0.662027	-0.481423	-0.102645	0.110504	0.185747	-0.00980566	-0.177478	-0.0571138	-0.0733382	-0.0917736	-0.028738	0.20727	-0.345737	0.00382381	-0.0551037	0.00516269	-0.170401	-0.140813	0.101102	0.430615	-0.290882	-0.0256739	-0.078866	-0.00291443	-0.0233011	0.12858	-0.434465	-0.718079	-0.678653	-0.0378927	-0.382441	-0.0157031	0.117298	-0.197792	0.0760367	-0.772792	-0.0188588	-0.32436	-0.410051	0.406765	-0.26827	-0.561786	-0.0263739	-0.401734	-0.398795	-0.000907388
USP28	-0.122909	0.123828	-0.190526	0.0104086	0.545638	-2.27451	-3.11953	-0.0839799	0.294093	-0.099454	-0.0478009	0.0565049	0.146762	0.0115754	0.0752849	-0.164386	-0.598559	0.130062	-0.0520819	-0.340056	0.1766	-0.240075	-0.146677	-0.505956	0.115385	-0.0527022	-0.0506653	0.010236	-0.0633749	-0.170037	-0.118765	-0.865645	-0.485778	0.480061	-1.78032	0.132046	0.383398	-0.0852117	-0.0171885	-0.11008	-0.0868906	-0.139729	0.141059	-0.160627	-0.164444	-0.185599	-0.0930122	0.399853	-0.00739654
HDAC9	1.50478	0.218199	-0.613191	-0.575449	-1.04035	-0.147289	-1.8327	3.12204	1.59173	0.120844	-0.207285	-0.112316	0.217098	-0.285185	-0.0743092	0.141514	-0.54685	-0.283715	0.572368	0.701422	0.677738	0.325939	-0.788698	-1.14853	2.38265	1.54788	-0.617439	-0.97877	-0.721399	-0.574725	-0.484039	-0.0813692	-0.308723	-0.314089	-0.753866	1.03563	-1.03639	0.155009	-0.733555	-0.556491	-0.406192	-0.418535	0.945067	-0.381836	1.62068	-0.069668	0.6777	0.825859	0.140814
TSPAN17	0.0646648	-0.227414	-0.159489	0.440162	0.391525	0.269718	0.348646	0.273073	0.0973208	-0.547837	-0.0171984	-0.125235	-0.072974	-0.1214	0.0609866	0.0748355	0.337315	0.210145	0.0992834	-0.0335365	0.0938068	-0.204268	0.194299	0.0502565	-0.0758468	0.059533	0.1045	-0.104098	-0.0021847	0.131414	-0.0573294	0.0993598	0.109285	0.0732855	-0.233305	-0.124189	1.02566	0.723849	0.0745171	0.0629565	0.549267	0.35852	-0.0478644	0.0725829	0.0445023	-0.0606093	0.253061	0.336207	0.232545
NOP16	0.63737	0.473416	0.90154	0.484421	0.662348	0.326826	0.784221	0.166215	0.890566	0.151161	0.149148	0.683003	0.261301	0.104664	0.587882	0.543168	0.602403	0.884646	0.833166	-0.114319	-0.208154	-0.407656	0.161885	0.568916	0.670194	0.30534	0.676723	0.447056	0.542668	0.701527	0.587067	0.635361	0.752276	0.487502	0.592775	-0.399093	1.57876	1.15582	0.66934	0.683531	0.715142	0.939263	-0.23284	0.206458	1.04259	-0.0825593	0.13786	0.943027	0.371189
CC2D2A	0.0671922	0.380303	0.348011	-0.346531	-0.147548	0.988126	0.906928	-0.245701	0.185159	-0.142288	-0.388808	0.569679	0.741125	0.25064	0.276829	-0.401928	0.15824	0.241265	0.291643	0.293415	0.493904	0.528086	-0.0737596	-0.0646909	-0.377589	-0.363522	0.0165423	-0.0581732	0.167924	-0.272549	-0.475067	0.199926	0.514904	0.188855	0.0752837	0.615844	-0.600233	-0.514813	0.011265	-0.680975	-0.596665	0.430301	0.576739	-0.0940284	0.0402202	0.324124	-0.392636	-0.428355	-0.167598
RRM2B	-0.139658	-0.0240243	-0.2658	1.03102	0.843014	-0.128629	-0.0259541	-0.218538	-0.167256	-0.226267	-0.0738773	-0.0980997	-0.064828	-0.120802	-0.0752897	-0.117498	-0.0585978	0.175373	-0.295018	0.351229	0.0369481	0.377341	0.496486	-0.14564	0.172815	0.452917	-0.0570925	-0.23728	0.0177487	-0.637672	-0.226754	-0.201212	-0.118954	-0.0837437	0.023626	-0.136068	0.983527	0.705447	0.0649749	-0.0543397	0.128608	0.0991943	-0.147648	0.0546429	0.0556799	-0.0110386	0.145603	-0.154	-0.0506943
ZNF800	-0.376432	-0.307737	-0.013458	-0.248936	-0.113494	0.514375	0.155179	-0.259392	-0.227746	-0.348535	0.0397876	-0.22759	-0.110214	-0.224881	-0.101939	0.0543819	-0.351829	0.200656	0.144633	-0.16521	0.0296737	-0.376423	0.517616	0.00664845	-0.896372	-0.941631	0.0840043	0.143856	0.562356	-0.338158	0.0564984	-0.495171	-0.369978	-0.0548838	-0.16886	-0.140341	-0.168506	-0.0877863	0.100878	-0.0246789	0.165809	0.517412	-0.229745	-0.199377	0.163268	-0.364007	-0.284369	0.228374	-0.193508
TNFRSF17	-0.813155	-0.538968	-0.593696	-0.936015	-0.42433	-0.814066	-0.803349	-0.574733	-0.811702	-0.647233	-0.929491	-0.586812	-0.681469	-0.793643	-0.762255	0.228013	-0.930158	-0.821425	-0.747976	-0.37479	-0.676381	-0.948971	-0.946273	-0.724572	-0.327157	1.24295	-0.952744	-0.597762	-0.894283	-0.835018	-0.936194	-0.95251	-0.6198	-0.764907	-0.943542	-0.725686	0.267393	0.172798	-0.587751	-0.823665	-0.89523	-0.781531	-0.0405051	-0.915984	-0.802765	-0.71897	-0.813316	-0.817499	0.444397
SNX29	0.201321	0.190056	0.19286	0.273105	0.245192	0.215323	-0.383323	0.844782	0.336109	-0.265121	-0.21097	0.193845	-0.116615	-0.248421	-0.313769	0.0863067	-0.312979	-0.322799	-0.155093	0.319229	0.233726	0.015074	-0.0281253	-0.480899	0.315831	0.192053	-0.228744	-0.138859	-0.389636	-0.0267287	-0.430396	-0.35162	-0.457791	0.0360225	-0.132981	1.00967	-0.146185	-0.065068	0.126593	-0.191697	-0.20728	-0.462543	0.965108	-0.140795	-0.210533	-0.0865129	0.266219	0.294237	0.139574
LMO3	-0.0280324	-0.847882	-1.83819	-0.705762	-1.01714	-0.636521	-1.22789	-0.333393	-1.38215	-0.0386471	-0.573686	-0.402185	-0.755126	0.226877	-0.603806	-0.30237	-0.612551	-1.8561	-0.694829	-0.88006	-1.06668	-0.274358	-0.981154	-0.825039	-0.324076	-0.76208	-1.36199	-0.965352	-1.12146	-0.966105	-0.802765	-0.850332	-0.989897	-0.593761	-0.715453	-0.308144	-1.52791	-1.3228	-1.19906	-0.889197	-0.798949	-1.47074	0.639542	-0.453785	-0.626163	-0.71159	-0.357696	-1.01925	-0.292301
MRPS10	0.11376	-0.149706	-0.273802	-0.316855	-0.31147	-0.389895	-0.173399	0.0686484	-0.0695287	-0.0310669	0.170033	-0.221312	-0.246505	-0.107325	-0.30315	-0.143161	-0.211256	-0.0929889	-0.0171738	-0.279664	-0.480292	-0.0929047	0.232835	0.0527477	-0.09824	-0.453468	-0.238698	-0.389284	-0.0214079	-0.0838419	-0.0185483	-0.273805	-0.018591	-0.0318715	-0.07009	0.130776	0.225733	0.324611	-0.231321	-0.114918	-0.228467	0.442221	-0.117076	-0.565587	-0.222524	0.0290957	-0.399763	-0.454876	-0.0375745
RSF1	0.260367	0.466222	0.0392119	0.330011	0.55803	0.425201	0.890753	0.293987	0.37905	0.0557386	-0.180299	0.203529	0.18518	0.358671	0.236743	-0.277488	0.417065	-0.164008	-0.0586837	0.478963	0.544009	0.493147	0.30051	0.513786	-0.00473962	-0.10848	0.0668638	0.207246	0.364435	-0.255871	-0.362063	0.417192	0.252052	0.240111	0.230166	0.464343	-0.295287	-0.241342	0.281366	0.207637	-0.15502	0.0503068	0.254733	0.594143	0.020598	0.414549	0.0417306	0.0858947	-0.0179259
VPS13D	0.114185	-0.126535	-0.501099	-0.478914	-0.168002	-0.201076	-0.144634	0.272737	-0.100969	-0.381718	-0.196352	-0.350363	0.132559	-0.182736	-0.227304	-0.34629	-0.265854	-0.263283	-0.308327	0.45311	0.0108722	-0.187127	-0.346116	-0.108019	-0.312373	0.276021	-0.497135	-0.443199	-0.465214	-0.336947	-0.347698	-0.0572814	0.127696	-0.0994914	-0.151371	0.461529	0.0319012	-0.0594791	-0.226565	-0.617548	-0.723819	-0.652583	-0.13687	-0.628339	-0.0384079	0.156343	-0.345304	0.223904	-0.389823
CELF2	-0.155618	-0.750088	-1.20311	-1.36595	-1.65635	-1.42223	-1.7751	-1.10316	-2.14375	0.419943	-0.189979	-0.772599	0.020531	-0.0753383	-0.55285	-0.421222	-0.19005	-1.01492	-0.0848075	-0.937116	-1.09981	0.168483	-0.547029	-1.36112	-0.601895	-0.571328	-0.828923	-1.79171	-0.795387	-1.37233	-1.05374	-0.804412	-0.317588	-0.29768	-1.38609	0.865337	-1.07242	-0.66597	-1.86327	-0.795017	-1.13805	-0.683896	1.34184	-0.631271	-1.33875	-0.129442	-1.50609	-0.763875	0.320685
FAM120A	0.0599769	0.188176	0.0114651	0.157336	0.334868	0.134376	0.585204	0.137389	0.205267	-0.313115	-0.122704	-0.00193446	0.0251477	-0.142367	-0.0147014	-0.167849	-0.00621476	0.160057	0.166914	0.126777	0.158294	-0.0421734	-0.00645162	0.566213	0.246143	0.0892169	0.385718	0.190826	0.114045	0.305071	0.0330072	0.264163	0.185953	0.287294	0.113111	-0.133973	0.380287	0.171542	0.359368	0.241418	0.0769076	0.0228846	0.0587093	0.0634883	0.488992	0.0217931	0.303096	0.2444	0.0176917
R3HDM1	0.396013	0.248396	0.630658	-0.209423	-0.141654	0.00770883	0.300338	0.534962	0.619417	0.0941985	-0.206996	0.396464	0.110919	0.24318	0.466007	-0.0698782	0.328838	0.20934	0.217697	0.224784	0.560744	0.240359	-0.184753	-0.474467	0.763403	0.282964	0.281592	0.20446	0.531769	0.502097	0.277641	0.45935	0.0705821	0.318951	0.163584	0.388841	0.497664	0.260322	0.448201	0.428109	0.277885	0.0865971	0.445213	0.584653	0.0116215	0.258923	0.0498497	-0.0117345	0.313552
COL9A2	0.625866	2.28566	2.27482	1.58741	1.44271	1.53476	2.30884	1.56086	2.2619	1.52035	0.144611	1.95509	1.00761	0.232193	1.06826	0.188674	-0.0240812	1.21549	0.754576	1.24006	2.74339	2.88435	2.40844	-0.12767	1.9275	2.23163	2.1411	0.102936	2.20192	0.541397	0.39396	2.84222	2.68444	1.24553	2.2372	-0.440299	0.399449	0.0130385	0.103854	0.505216	-0.801081	-0.266246	-0.0689792	1.84268	1.8243	0.83598	2.20589	1.92079	0.319702
KITLG	-0.793802	-0.638994	-1.64843	-1.44453	-0.327148	-1.01325	-0.754651	-1.25999	-1.1568	-0.313718	-0.344617	-1.03752	-0.126125	-0.0456839	-0.667866	0.281789	-0.749208	0.128203	-0.641536	-0.731164	-1.02802	-0.120663	-1.09962	-1.08878	-1.41872	-0.792507	-0.64611	-1.69601	-1.62837	-1.09382	-0.683465	-1.29472	-1.47436	-0.77544	-1.77083	0.276361	0.424089	-0.365014	-1.5108	-1.52514	0.0541841	-1.80642	0.659149	-0.691186	-1.45279	0.15107	-0.422918	-1.21009	-0.179732
ERCC8	0.614047	-0.167562	0.337817	-0.0265635	0.194131	0.0723952	0.100434	0.0193066	0.387401	0.350856	0.118786	0.352491	0.108284	0.538768	0.378298	-0.2833	0.0805788	-0.0949255	-0.0867175	-0.0819292	-0.158235	0.0962771	0.174946	-0.0475869	0.370935	-0.0682275	0.519635	0.132427	0.288684	-0.725047	-0.0903325	0.428283	0.268261	0.00102209	0.456803	0.143552	-0.0285975	-0.185658	-0.307793	0.0391705	-0.0759132	0.394083	-0.147813	0.263013	0.160338	-0.0183065	-0.400178	-0.700591	0.0973371
ADAMTS6	0.402918	0.105248	-0.851467	-0.00522691	0.0933972	0.087296	-0.855696	0.526714	-0.139446	-0.447384	-0.485015	-0.151711	0.028193	-0.215988	-0.405137	-0.460522	-0.608496	-0.556319	-0.649149	0.0242643	-0.0137923	0.482716	-0.918807	-0.636863	-0.708386	-0.547217	-1.01352	-0.276779	-1.01962	0.093769	-1.38892	-0.878036	-0.16696	-0.128509	-0.498162	0.330549	-0.258106	-0.225886	-0.545593	-0.364668	-0.298716	-0.0855927	0.63731	-0.684991	-1.01999	-0.389847	-0.228985	0.234161	0.378046
H6PD	0.0874182	0.177064	-0.24904	0.1562	0.234997	-0.21883	0.00479712	0.869238	0.307187	-0.47594	-0.214636	-0.235926	-0.0880326	-0.140773	-0.0700042	-0.0255902	-0.202905	-0.297432	-0.148107	0.172875	0.280302	0.0897438	0.157703	-0.204833	-0.201852	-0.146943	-0.156252	-0.437805	-0.587302	-0.402989	-0.416846	-0.350483	-0.0463104	0.122665	-0.348997	0.719569	-0.379218	-0.268622	-0.129951	-0.357818	0.137715	-0.534968	0.569703	-0.0937458	0.0331498	-0.00442633	-0.0801597	-0.0767555	0.0207969
VAMP3	-0.114389	-0.293819	-0.615037	-0.600108	-0.665449	-0.252541	-0.489369	-0.132501	-0.262747	-0.233567	0.142401	-0.0837575	0.0436564	-0.15649	-0.359364	0.0321038	-0.297137	-0.498465	-0.251182	-0.104963	-0.450771	-0.0976516	-0.623696	-0.380264	-0.441457	-0.18447	-0.443292	-0.562272	-0.333957	-0.435534	-0.223819	-0.423567	-0.460357	-0.0963273	-0.496253	0.464949	-0.69338	-0.538363	-0.512676	-0.349101	-0.145656	-0.244418	-0.310278	-0.278837	-0.55302	-0.265392	-0.293289	-0.267231	0.0648988
PER3	-0.514739	0.106868	-0.394223	-0.639132	-0.646628	-0.49326	-0.621562	-0.0802075	0.920665	-0.762803	0.735479	-0.387912	-0.406959	-0.0474169	-0.251699	-0.080847	-0.0600403	-0.381821	0.0222711	-0.227757	-0.526542	0.0831188	-0.239058	-0.238208	-0.00673534	0.142676	0.588583	-0.616457	-0.468005	-0.55951	-0.57255	-0.55823	-0.557174	-0.308618	-1.04103	0.423538	-0.848683	-0.587845	-0.858164	-0.755891	-0.164564	-0.273829	0.767921	-0.62702	-0.393442	0.462173	-0.201727	-0.0555496	-0.196588
UTS2	-2.0202	-2.2966	-2.63538	-2.65657	-2.3238	-2.41252	-2.63635	-2.48565	-2.64404	-1.76916	-2.12776	-2.63211	-1.20065	-1.2554	-2.17228	-2.43169	-2.64142	-2.46545	-2.49732	-1.84724	-1.71287	-2.62685	-2.21668	-2.26386	-2.41988	-0.897022	-2.44141	-2.60443	-2.1059	-2.35828	-1.81262	-2.43982	-2.21105	-2.19723	-2.38216	-1.87654	-2.64391	-2.45908	-2.46708	-2.48128	-2.49922	-2.41555	-1.72155	-2.49403	-2.52589	-2.03075	-2.01175	-2.25633	-1.5832
EPN3	-0.00229882	0.435099	0.181841	0.153277	-0.0107475	0.0265039	0.48798	0.153813	0.337493	-0.130966	0.371635	0.102476	0.126959	-0.0873303	0.394121	-0.126292	0.230364	-0.0175643	0.12614	0.553105	0.915132	0.124238	0.363645	0.541589	0.518456	0.753457	0.0337159	0.148853	0.46519	0.0146244	-0.0116529	0.563331	0.438458	0.752896	0.878361	-1.00199	0.0706153	0.151523	0.501189	0.286114	0.169335	0.394376	-1.03898	0.296539	0.335765	0.179574	0.292083	-0.177612	0.190021
SRD5A2	-0.5817	-1.16921	-0.339015	-1.26419	-2.08616	-1.2774	-1.82372	-4.04912	-3.18489	0.456228	-0.223825	0.0306883	0.299846	0.887738	-0.147422	-0.69255	-0.947986	-0.885901	0.217759	-1.82472	-2.14446	-0.147125	-0.553898	-1.85638	-1.51714	-1.93599	-0.857808	-0.808602	-0.954355	-1.4694	-0.907083	-0.862763	-1.13714	-0.601614	-1.16421	0.704197	-1.85793	-1.62336	-2.36388	-0.857988	-0.657998	-1.52059	0.272041	-0.114512	-1.70496	-0.247398	-0.738861	-0.792337	-0.233299
LTBP1	0.642717	-0.0348873	-0.694068	-0.243467	-0.0140537	0.0533903	-0.37192	0.5606	0.00311668	-0.278647	-0.101297	-0.0861648	-0.491725	-0.145424	-0.662221	-0.00411136	-0.558397	-0.413444	-0.152558	0.259139	-0.403994	0.658666	-0.532746	-0.988025	-0.31154	-0.114876	-1.09656	-1.16741	-1.07562	-0.320026	-0.670773	-0.773557	-0.652461	-0.151834	-1.02443	1.08075	-0.00955529	0.00646745	-0.499887	-0.814627	-0.261119	-1.17453	0.613673	-0.29999	-0.517944	-0.423068	0.33897	-0.219784	0.183515
RCN1	-0.06199	-0.190355	-0.876468	-0.0102329	-0.216133	-0.545404	-0.0985467	-0.527023	-0.448148	-0.467104	-0.309409	-0.229641	-0.226906	-0.0704534	-0.165197	-0.20501	0.34221	-0.16779	-0.10304	0.125249	-0.431475	0.467511	0.561441	0.196133	0.00288956	-0.746218	0.187239	0.286487	-0.0490751	-0.116837	-0.0921513	-0.490809	0.358971	0.453972	-0.0259694	-0.357866	1.03605	0.78425	0.263286	0.108019	-0.116369	-0.197606	-0.411269	-0.197619	0.145433	0.012248	-0.101978	-0.170339	-0.0240533
ARID1B	-0.119931	0.0532452	-0.0357953	-0.0831282	0.0124569	-0.0692101	0.301818	0.403861	0.0510402	-0.435526	-0.120001	0.203158	-0.0931196	-0.0579742	0.0106513	-0.244536	-0.0584007	-0.0218539	-0.333585	0.066841	0.245987	-0.0762785	-0.00187376	-0.204533	0.191611	0.0838822	0.0412901	-0.0255375	0.131217	0.151293	-0.179807	0.0468268	0.057392	0.0133496	0.184731	0.317268	-0.274052	-0.0783029	0.264176	0.145314	-0.306887	0.0530171	0.155516	0.289379	0.393612	0.0386762	0.0603981	-0.232733	-0.0727252
CLPTM1L	0.00943899	-0.00646893	-0.133006	0.376493	0.285727	-0.220189	0.0497313	0.0935387	-0.0467592	-0.00230553	-0.243592	-0.0165066	-0.0329277	-0.18054	-0.0235085	0.0344081	0.424824	0.141031	0.163503	0.262579	0.431887	0.0434377	-0.118822	0.505992	-0.0309327	0.402329	0.22369	0.478341	0.237913	0.291415	0.362741	0.20349	0.220061	0.528737	0.181738	-0.385355	0.592096	0.594219	0.347325	0.473407	0.493028	0.753264	-0.449194	0.134005	0.609684	-0.0872253	-0.0166203	0.124482	-0.00882281
NEDD4L	-0.0944297	0.674817	0.514865	0.880923	1.05983	-0.177001	0.0497191	0.285016	0.946875	0.47813	-0.0401434	0.279729	0.179979	0.396649	0.537935	-0.0643294	0.274406	1.02517	0.652022	0.947926	1.1831	-0.0221973	-0.343302	0.552767	0.111418	0.510939	0.472308	0.769596	0.868825	0.884996	0.461041	0.758767	0.900559	0.213911	-0.034024	-1.03598	-0.330851	-0.420758	1.32432	0.501917	0.361263	0.339039	-1.47407	0.418962	0.730697	0.342488	-0.713665	-0.343585	-0.549099
HEXB	0.0872499	0.884944	0.29485	-0.172034	-0.260075	0.266008	0.0779396	0.362627	0.475135	0.27453	-0.182737	0.0708842	0.0344787	-0.0744412	0.0709463	-0.204342	0.428316	-0.194341	0.156556	0.69544	0.475615	1.28219	0.322143	0.493767	0.269668	0.680945	0.334331	0.0293089	0.328129	-0.775183	0.389755	0.577686	0.784792	0.331373	0.453813	-0.0493985	-0.371639	-0.58667	-0.329241	0.259179	-0.0797526	1.04871	-1.23708	0.144804	0.232511	-0.0620092	0.851294	0.441762	-0.242797
PTCD2	0.0344739	0.27229	0.457445	0.109958	0.317791	0.872208	-0.0418995	0.282627	0.317118	0.162121	0.525394	0.733873	0.654229	0.348362	0.170787	-0.4117	0.0883699	0.220216	0.39576	0.0944579	-0.262128	0.557083	-0.623696	-0.208919	0.732315	0.558675	0.439787	-0.172988	0.647862	-0.801703	-0.318117	0.29697	-0.0335892	-0.34205	0.196689	0.378259	0.053754	-0.453321	0.119494	0.200725	-0.454811	0.39542	-0.322579	0.329407	-0.49463	0.429229	-0.364049	-0.515104	-0.00698047
KIAA2022	-0.490401	-0.418594	-1.49721	0.430737	0.177318	-0.60854	-0.30082	0.234046	-0.441329	-1.12209	-0.231958	-0.0702583	0.016316	-0.257267	-0.596505	-0.189585	-0.185144	-0.946607	-0.371974	0.0393418	-0.457937	0.210449	0.525555	0.2065	0.377185	-0.470308	-0.641852	0.257583	-0.195381	0.00718185	-0.338676	-0.330817	-0.15895	-0.237978	0.0526723	-0.66256	-0.674292	-0.504378	0.165192	0.329404	0.450378	-0.570823	-0.354464	-0.338559	-0.700137	0.104069	-0.615844	-1.15728	-0.571961
JKAMP	-0.377317	-0.203453	0.0475964	0.242239	0.112522	-0.299525	-0.16433	-0.381203	-0.293955	0.193267	-0.228984	-0.0863802	0.0727034	0.0656723	0.0888176	-0.252642	0.318303	0.0199667	-0.15496	0.139706	0.280314	0.16029	-0.0893397	0.550198	0.142738	0.042388	0.228965	0.621687	0.271575	0.103569	0.0120533	0.147399	0.0431727	0.124342	0.165796	-0.413358	-0.290439	-0.506757	0.374523	0.253928	0.199615	0.501253	-0.860527	0.262643	0.0962615	0.114761	0.339694	-0.167856	-0.221563
DKK3	-0.645089	-1.0533	-1.33338	-1.3948	-2.31921	-1.31179	-2.55614	-0.635797	-1.56475	0.0368167	-0.509317	-0.647579	-0.527963	-0.0526277	-0.880824	-0.142861	-1.52573	-1.44158	-0.783845	-1.00823	-1.31097	-0.167226	-1.37905	-1.2903	-1.23702	-0.885103	-1.90242	-1.10537	-1.89609	-0.937876	-0.917691	-1.52978	-1.38799	-1.1221	-2.00885	0.0026479	-1.71952	-1.36803	-1.78257	-0.949682	-0.613375	-2.03298	-0.0615365	-0.511639	-1.92226	-0.370171	-0.334093	-0.778517	-0.0649769
ARHGEF5	-0.7375	-0.638837	-0.305423	-0.210547	-0.227642	0.046108	-0.180861	-0.0998297	0.0139656	-0.493275	-0.0393032	-0.613991	-0.363808	-0.500562	-0.732488	0.0137251	-0.319919	0.216857	-0.290187	-0.162854	-0.267928	-1.43163	-0.415049	-0.272622	-0.034191	-0.0856409	-0.388819	0.00538197	-0.392112	-0.166813	0.309915	-0.411728	-0.381562	0.125343	-0.659674	-0.47898	-0.852387	-0.728688	-0.176983	-0.279907	-0.605903	-0.125415	-1.19462	-0.693318	-0.236498	-0.478263	-0.500407	0.311984	-0.487471
NFE2L3	1.91113	1.96982	2.05928	0.708981	0.815337	2.90549	2.63617	1.26744	1.07537	0.360491	0.618771	1.52311	1.16559	0.480789	1.75183	1.33053	0.0401132	1.9554	1.7139	0.909055	2.70315	1.11833	1.62677	0.460842	1.58971	1.40846	1.73105	0.732111	1.44413	0.977606	0.704458	1.71043	1.84412	0.959058	2.02332	1.17789	1.58112	1.59033	1.08872	0.521663	0.503326	0.875729	1.27812	0.753896	1.44282	0.25537	0.892091	0.907881	1.14849
MCUR1	-0.0186279	0.164612	-0.143249	0.13754	0.123877	-0.303277	-0.00529588	-0.00893921	0.322997	-0.00945134	0.157886	-0.249862	-0.255101	-0.28488	0.0287838	-0.335024	0.409009	-0.0053377	-0.0307771	-0.188622	-0.167068	-0.434716	-0.507246	0.773934	0.102862	0.383347	0.209692	0.287318	0.264331	0.0996892	0.208331	-0.0130058	-0.00486588	-0.0780488	-0.0169125	-0.47681	0.387466	0.501201	0.643363	0.339997	0.387308	0.635468	-0.579222	0.225888	0.152303	-0.257562	-0.504548	-0.808969	-0.250869
LIMA1	0.0424273	-0.271311	-0.528721	-0.299538	-0.275139	0.0978089	0.206356	-0.201619	-0.459134	0.00921938	0.296968	-0.516195	-0.30356	-0.169285	-0.169301	0.565269	-0.46385	0.216631	-0.401685	-0.108256	0.124216	-0.0386118	-0.33352	-0.326758	-0.220217	-0.147848	-0.10486	-0.451311	-0.413672	-0.281957	0.0530317	-0.110132	-0.32189	-0.0820153	-0.535504	0.573994	-0.22458	0.206553	0.0642774	-0.24365	0.216252	-0.154448	-0.178401	-0.434202	-0.197473	-0.27315	-0.386728	-0.315992	-0.362977
LETMD1	0.18429	0.181124	0.254688	0.258532	0.411679	0.0800685	0.446122	0.374892	0.312686	0.10109	0.102339	0.139614	0.142817	0.0948539	0.263208	0.158285	0.462499	-0.0461305	-0.0994936	0.363484	0.884078	-0.0582627	-0.00369503	0.138542	0.153231	0.115843	0.654341	0.363658	0.234287	0.164319	0.0909466	0.0654402	0.183967	-0.205188	0.358784	0.0907979	-0.0332246	0.043124	0.635186	0.30361	0.113313	0.514849	0.155744	0.0871994	0.337893	0.303595	-0.270131	-0.311867	0.0122459
SLC4A8	-0.626131	-0.212968	-0.662334	-0.611664	-0.377597	-1.26588	-1.84802	-0.876018	1.08469	-0.735851	-0.481716	-0.00259962	0.0219293	-0.204825	-0.678962	-0.660048	-0.0765792	-0.911092	-0.315511	-0.796093	-0.0885654	0.451238	-1.69224	-0.710292	0.695094	-0.425781	-1.01815	-0.63059	-0.958712	-0.304879	-0.844027	-0.732584	-1.02384	-1.03044	0.109798	0.7163	0.567294	-0.68725	-1.1126	-0.474561	-1.75982	-1.73707	0.556195	-0.386725	-1.10782	-0.209377	1.1282	-0.190257	0.178212
LAMC3	1.27852	-0.63318	0.515194	-0.1176	0.458428	0.420621	0.246455	-0.0786755	0.669306	-0.616405	0.543457	0.701337	0.291885	-0.044021	-0.1243	-0.427552	0.0587071	-0.517632	0.695265	0.638079	0.583134	0.548265	-0.16192	0.370848	0.062142	0.916741	-0.512184	-0.650663	-0.445729	-0.29952	-0.402431	0.795989	0.91964	0.13903	0.0887254	-0.631527	1.3801	0.762496	1.2028	-0.618353	0.812313	-1.1302	1.44841	0.12835	-0.231185	-0.0454714	1.19686	0.12158	0.00490468
PTGER3	-0.0398404	-0.42466	-0.0337746	-0.112593	-0.280779	-0.946235	-0.991371	0.143003	-1.02549	0.404294	-0.639532	0.12722	-0.267145	0.156672	-0.32579	-0.382811	-0.59846	-0.662189	0.483929	-0.885567	-0.36281	0.146797	-0.733093	-1.13582	-0.383022	-1.1873	-0.760894	-0.309802	-0.774894	-0.839516	0.219545	0.202238	-0.475206	-0.053729	-0.840607	0.735247	-1.00395	-1.25222	-0.91394	-0.321816	-1.0422	-0.40074	0.519175	-0.259764	0.0624711	-0.642205	-0.654066	0.11674	-0.120875
MAPK9	-0.149027	0.178827	0.136663	0.223984	0.274085	-0.461073	-0.00933844	0.439564	0.208612	0.0036274	-0.114089	-0.516966	-0.134236	-0.198866	-0.0537438	-0.0643751	0.135274	0.0431277	0.3502	0.0958623	0.445303	0.341129	0.151833	0.499472	0.101878	0.0475807	0.39517	0.216847	0.132154	0.0134368	-0.319028	0.229862	0.0636069	0.190685	-0.00880691	0.226948	-0.202221	-0.323046	-0.0839184	0.0100551	0.425293	0.224415	0.247779	0.0275962	0.189304	0.215053	0.041557	-0.559144	0.155583
COL23A1	-0.280133	-1.53217	-1.07803	-1.89813	-2.23047	-1.74647	-1.48054	1.59316	1.3535	0.0220232	0.0038018	-0.139023	0.457343	-0.208321	-0.47959	-0.885584	-0.682682	-0.788665	0.560668	-1.07314	-1.58064	0.200586	-0.684874	-0.914524	-1.37119	-1.63889	-1.46893	-1.71509	-0.465007	-2.72028	-1.56815	-1.34175	-1.4576	0.205942	-0.884667	0.636875	-2.18019	-2.50864	-2.09004	-1.07398	-1.79771	-1.86147	-0.150918	-0.177187	-1.6457	0.283713	-1.38275	-0.625607	-0.0191778
BCAR1	-0.28528	-0.240691	-0.422092	0.0459648	-0.384136	0.393919	-0.0427933	-0.198039	-0.657801	-0.41643	-0.14565	-0.113974	-0.13246	-0.0960057	-0.668766	0.159739	-0.110598	-0.236334	-0.125717	-0.143048	-0.0890069	-0.618093	-0.513705	-0.201012	-0.924759	-0.828598	-0.950133	-0.133054	-0.483489	0.383988	0.0576199	-0.176206	-0.133428	-0.0956043	-0.191787	-0.274968	0.254799	0.181772	-0.423198	-0.31485	-0.300134	-0.846037	-0.38738	-0.400487	-0.623573	-0.521794	0.108965	0.446758	-0.0709626
FAM160A2	-0.232796	-0.150548	0.200823	-0.079545	-0.196249	-0.404804	-0.409501	-0.0748217	0.127867	-0.234613	-0.23903	-0.193838	-0.212083	-0.163227	-0.0906837	-0.0217898	0.299119	-0.24393	-0.194454	-0.0826553	0.0725144	-0.0959481	-0.277338	-0.102058	0.085413	0.289717	0.0393737	0.0408703	0.00709725	0.334817	0.188578	-0.0311824	0.0584416	-0.219899	-0.0246526	-0.235837	-0.186962	-0.226175	-0.128232	0.100117	0.236279	-0.0913613	-0.0994871	-0.0969211	0.0159694	0.0622605	0.139977	-0.203076	0.150153
HERPUD1	-0.284849	-0.169366	-0.565931	-0.268194	-0.946524	-1.05027	-1.19024	-0.834275	-1.05897	0.248293	0.00947695	0.411243	-0.0577345	-0.284094	-0.0840595	-0.297462	-0.228366	-0.594095	-0.119373	-0.303594	-0.0146408	-1.02206	-0.709076	0.238809	-0.609822	-0.350104	-0.825948	0.0689616	-0.0855202	0.2639	0.228333	-0.274223	-0.00696168	0.400879	-0.170125	-1.0254	-0.526483	-0.590102	-0.487801	0.506261	-0.882365	0.512365	-1.77656	-0.0586482	0.701134	-0.0816037	0.197381	-0.724658	-0.716721
HOMER3	0.628469	0.301675	0.785667	1.50867	0.817395	1.41043	1.6627	0.937158	0.546752	0.330127	0.323271	0.321869	0.235382	0.363024	0.00385332	0.383222	0.678782	-0.0267359	0.0655962	-0.208916	0.210493	0.403461	0.952675	0.177609	0.640119	0.0652131	0.660074	0.409356	-0.0475217	0.412436	-0.28624	0.802789	0.296759	0.391519	0.86882	0.83533	1.50551	1.38155	0.68297	0.341496	1.18292	0.299454	0.765085	0.746351	0.179353	-0.0875573	0.628949	0.367445	0.46309
RAD51	-0.109435	-0.253348	-0.554258	0.403089	-0.3403	1.26061	1.15051	0.752965	0.64722	-0.21335	0.0415955	0.749772	-0.508578	0.0311913	0.451255	0.787679	-0.191576	0.567089	-0.118018	0.192513	-0.587515	-1.15556	-0.388729	0.221394	-0.779987	-0.553299	0.0125619	0.711203	-0.150197	0.15002	0.225347	0.195478	-0.372828	0.0775384	-0.324461	0.0392064	-0.217444	0.698554	0.490752	0.956609	-0.343729	0.790107	0.844617	0.467923	0.246272	0.6706	0.725681	-0.401302	0.660229
POLQ	0.743312	0.309743	1.19046	0.575985	1.12873	1.06424	1.36481	1.25801	1.4138	-0.570006	0.592578	1.14678	0.762353	0.444235	0.319394	0.899553	0.581442	0.0210391	0.567323	0.285086	1.11302	0.298251	-0.394717	0.424691	0.76986	1.23456	0.225649	0.769257	0.222922	1.22735	0.876988	1.14972	0.851693	0.269172	0.892941	1.06819	1.3727	0.87558	1.21922	0.559108	2.41068	0.913578	1.21602	-0.171643	0.805835	0.798785	0.509873	1.3592	1.13364
PIK3CB	-0.612134	-0.420943	-0.40056	0.129636	0.00292753	-0.531218	-0.163852	0.874684	0.105706	0.145659	-0.278235	-0.540955	-0.0551937	-0.0680363	-0.245917	0.00398608	0.168463	-0.294396	-0.347937	-0.170608	-0.124	-0.15704	-0.0498385	0.522015	-0.281974	-0.300455	-0.147619	0.556552	-0.208843	-0.0738094	0.119028	-0.187054	-0.24615	0.0396165	-0.466389	-0.16551	-0.561344	-0.243472	0.461401	0.546436	0.671942	0.123062	-0.60496	-0.213855	-0.326309	-0.258593	0.0372566	-0.448839	-0.0425466
CYBA	-0.03829	-0.554817	-1.36028	-0.485458	-1.09816	-1.47898	-1.71703	-0.732009	-1.41826	-0.322886	0.344445	-1.0582	-0.451631	-0.24131	-0.853054	0.665297	-0.910547	-0.558368	-0.603296	-0.574695	-0.669884	-0.860615	-0.265874	-0.946062	-0.688533	0.0295422	-1.67098	-1.11202	-1.91934	-0.604732	-0.531859	-0.905967	-0.57374	-0.872053	-1.41688	0.582819	0.596459	0.397615	-1.6545	-0.82878	-0.721808	-1.3572	1.13864	-0.719046	-1.39472	-0.449566	-0.768922	-0.208163	0.521255
THOC3	0.278537	0.656612	0.90967	0.244071	0.318885	-0.235815	0.0972563	0.0243071	-0.0730828	-0.056982	0.326887	-0.41354	-0.48296	0.178548	0.0470491	0.668188	0.554733	0.0656888	0.0230134	0.724024	0.626372	-0.703009	-0.818488	0.738109	0.394412	0.426016	0.606468	0.529004	-0.335483	-0.528919	-0.677613	0.685612	0.664581	0.00169632	0.189392	0.0690875	-0.374903	-0.389287	0.408955	0.204891	0.485324	0.135566	-0.358952	0.304104	0.338435	-0.0933617	0.279487	0.0836116	-0.131458
HEBP2	0.0431293	0.0818532	0.194838	0.697899	0.11059	1.00171	1.01202	-0.463052	-0.107966	0.505672	0.101566	-0.121549	-0.161559	-0.190313	0.154395	0.00964947	0.774645	0.395285	0.110327	0.0297732	0.553246	0.0758968	0.400984	0.982285	0.490322	0.654205	0.384635	0.608037	0.377498	0.0140628	0.0807561	0.430139	0.54318	0.129968	0.375913	-1.02906	-0.397237	0.0455854	1.752	0.93786	0.825231	0.985022	-0.913727	0.479045	0.40669	0.00329194	-0.136698	-0.143923	-0.0307562
MPHOSPH9	-0.462186	0.368541	0.118599	-0.0118193	0.0713189	-0.365721	-0.613926	-0.0673569	-0.119513	0.613568	-0.464594	-0.0510809	-0.0225163	0.26305	0.120862	-0.238806	0.133945	-0.145332	-0.182636	-0.240629	-0.0549118	-0.122323	-0.444706	-0.38092	-0.162766	0.16149	-0.292208	-0.396023	0.198994	-0.135076	-0.927489	-0.237389	-0.363376	-0.246185	-0.216053	-0.104378	-0.14804	-0.0105552	0.562874	-0.568314	-0.566884	-0.726439	0.387211	-0.160038	-0.382622	-0.0947748	-0.208039	-0.540787	-0.141985
PLEKHA5	0.167241	-0.332711	0.163545	0.0394764	0.247537	0.403977	0.136487	0.139352	0.10715	0.144917	0.0619394	-0.0263648	-0.197414	0.361897	0.23781	-0.206387	-0.744873	-0.0215088	-0.151338	-0.213597	-0.427844	0.16645	-0.0169347	-0.0402136	-0.0860871	-0.423232	-0.154045	-0.225087	-0.111895	0.274902	-0.148022	0.0288557	-0.0803977	-0.234398	-0.273074	0.33494	-0.058984	0.192935	0.376318	-0.356425	-0.755584	-0.995364	0.413615	0.0548054	-0.131978	0.0255512	-0.143191	-0.566108	-0.232223
PRSS8	-0.241554	0.154268	-0.11539	0.818803	0.524451	0.334419	0.491074	0.491844	0.45875	0.152622	-0.119734	-0.26281	-0.0105195	0.046406	-0.246545	0.0219073	0.596694	0.325323	-0.213603	0.427534	0.982319	0.0817049	0.205335	0.443093	0.151328	0.185552	0.322294	0.373923	-0.0225365	0.441683	0.164386	0.612814	0.358494	0.446943	0.608232	-0.890126	0.0656219	0.533895	1.01255	0.298376	0.211513	0.543801	-1.30676	0.0864867	0.495601	-0.0207682	-0.0169433	-0.293723	-0.171821
SIKE1	0.249053	0.0646674	0.198569	0.102808	0.194882	0.0685283	0.112928	0.26145	-0.167088	-0.163962	-0.0924509	0.139138	0.102386	0.0276348	0.15633	-0.226952	-0.259395	-0.116535	-0.00231464	-0.139644	0.136929	0.0166379	0.0344028	-0.0206283	-0.186398	-0.0374627	0.321111	-0.0316866	0.212065	-0.049001	-0.127924	0.0491621	0.112873	-0.370122	0.00368631	0.317319	-6.11727e-05	-0.123688	0.0465634	-0.247552	0.0407136	0.366971	0.426472	0.218544	0.135368	0.191987	0.036362	-0.301327	0.00510437
RRP12	0.326445	-0.247489	1.1916	-0.411128	-0.439943	0.122102	0.259071	-0.189306	0.439993	-0.205235	-0.390327	0.0886533	-0.228272	0.211839	0.206352	0.306088	0.0170744	0.5479	0.487909	-0.549836	-0.341935	-0.661609	-0.157998	0.408614	0.369692	-0.0987525	0.407199	0.248254	0.233736	0.491764	0.764082	-0.289657	-0.0257046	0.343747	0.042001	-0.763961	1.0192	0.736323	-0.859417	0.22815	0.325955	0.188234	-0.345589	-0.335114	0.727833	-0.454997	0.241204	0.651072	-0.0798181
FNIP2	1.14033	2.23316	2.05169	0.236196	0.862666	2.46638	2.85238	0.484129	1.0358	-0.0955806	-0.435181	0.591902	0.210079	0.0850382	1.04275	0.121318	0.090704	1.81994	0.820771	0.570329	1.5054	0.869344	1.19993	0.625386	0.645487	0.55187	1.93085	0.154423	1.05963	-0.075398	-0.0345828	1.58002	1.32746	0.685088	1.75101	0.271776	1.45481	1.33941	-0.381303	-0.0202241	-0.0296358	-0.139299	-0.22816	0.633987	1.66423	0.292574	0.212151	1.05949	-0.3487
MSMO1	-2.0828	-2.23468	-1.87347	-2.35261	-2.60839	-2.20083	-1.88958	-2.86744	-2.10063	-0.601877	-1.24272	-1.70407	-0.978795	-0.96089	-1.57702	-1.06029	-1.55157	-1.48231	-1.28578	-1.20551	-2.23144	-1.91932	-1.39912	-1.39891	-1.78172	-1.23416	-2.04288	-1.35676	-1.34909	-2.39943	-0.366387	-2.32995	-1.99061	-2.12134	-1.84923	-2.35188	-2.27252	-2.29164	-1.87893	-1.27048	-1.62093	-1.52088	-2.25791	-1.13934	-1.8936	-0.913138	-2.03508	-2.20015	-0.729042
TTC17	-0.0013229	0.308069	0.535644	0.110556	0.253104	0.420739	0.288204	0.269047	0.441749	0.0419052	-0.0602298	0.242464	0.185553	0.0376213	0.156207	-0.390292	-0.0706486	-0.371627	0.143258	-0.00937424	0.300992	-0.0693651	-0.147169	0.205313	-0.52627	-0.439305	0.540689	0.068085	0.2012	0.248862	0.0277995	0.520253	0.369443	-0.00859095	0.273364	-0.192718	0.302568	-0.110598	-0.573334	0.0229479	0.335812	-0.315094	-0.0934525	0.233848	0.323478	-0.0257465	-0.0544704	-0.341669	-0.182334
ALX4	1.90166	1.48452	1.48781	2.14127	1.86533	1.57025	1.70272	2.2625	2.93217	3.68336	1.48676	1.70913	1.57106	1.57214	1.49697	1.63843	1.48635	1.61809	1.65378	1.48603	1.48259	1.4866	1.48879	1.48444	1.56139	1.94001	1.55347	2.31704	1.47734	1.49425	1.497	1.55405	1.57094	1.47884	1.491	1.68229	2.37198	2.24084	1.54442	2.47294	2.2567	3.07492	1.47838	1.72101	1.89898	1.49229	1.58519	2.08144	1.81697
FSTL4	0.477462	-0.438891	-1.10132	1.79461	0.0587949	2.0957	0.714473	0.150581	-0.413012	-0.820999	1.41946	0.897145	-0.0495197	1.06488	0.107058	0.390837	0.350534	0.0365169	0.814728	1.07881	0.850666	3.18882	0.343998	-0.232749	0.0183521	-0.305222	1.00158	0.246893	0.0978788	0.693122	0.140362	0.599935	0.863108	1.01267	2.70385	-0.817867	-0.390618	-0.195193	0.604593	-0.260049	-0.649614	-0.779578	-0.277184	0.604943	0.0858381	0.526133	2.06303	1.68235	-0.268539
FOXN3	-0.0968741	-0.035668	-0.381777	0.0641718	0.157942	-0.703648	-0.434379	0.491702	-0.52017	0.0761291	0.292856	-0.0566689	-0.328243	-0.135182	-0.150271	-0.00162971	0.263084	-0.316159	-0.11853	0.20865	0.082723	-0.226709	-0.275375	0.0170677	-0.623902	-0.450997	-0.421691	-0.39172	-0.555805	-0.372772	-0.258848	-0.448903	-0.243432	-0.157926	-0.197884	0.595873	-0.109747	-0.150585	0.141553	0.321365	-0.263338	0.228777	0.418409	-0.136514	-0.538871	0.0868844	-0.26562	-0.533407	-0.122996
METTL24	0.0334464	-0.483772	-0.75873	-1.18616	-1.26072	-1.02988	-2.81683	-0.623756	-1.25804	-0.0686864	-0.0897314	0.391375	0.203767	-0.0882805	-0.348862	0.0347091	-0.465758	-1.24355	-0.0706366	-0.988998	-1.08857	0.964506	-1.81722	-1.2479	-1.63908	-0.813123	-0.392481	-1.44191	-0.907083	-0.864179	-0.961994	-0.726735	-1.41277	-0.387016	-0.811462	1.19568	-1.04686	-0.937649	-1.03956	-0.826755	-0.606363	-1.68196	-0.624332	-1.13364	-1.69852	-0.300518	0.115622	-0.856823	-0.353181
AKR7A2	0.00482642	0.00957318	0.0352296	0.00782373	-0.0166434	0.0071832	0.0249833	0.383352	0.079707	0.0452975	-0.0846834	0.271657	-0.00959163	0.145614	-0.00160606	-0.13588	0.0556334	-0.0842015	0.0918475	0.168788	-0.109158	0.105534	0.0839753	-0.0244835	-0.114661	-0.00707261	0.355642	0.203288	0.0979346	-0.0108159	0.0364358	0.0603331	0.0539365	-0.202097	0.298611	-0.353567	-0.312532	-0.256198	0.175344	0.240539	0.280537	0.378442	-0.703278	0.319735	0.184334	0.0227634	-0.0189287	0.00360021	-0.0463636
MRTO4	0.650673	0.147309	0.521118	0.313267	0.556872	0.298941	0.42541	0.0984549	0.662465	0.106737	-0.528756	0.569527	0.0735201	0.137529	0.533685	0.0868412	0.252459	0.585492	0.439052	0.101287	0.00773747	-0.229546	0.661142	0.540609	0.491951	0.368326	0.759879	0.472997	0.659528	0.559428	0.322906	0.0376523	0.250923	0.39122	0.613056	-0.149968	1.06864	0.821827	0.472163	0.639617	0.750556	0.656327	-0.221161	0.378817	0.782148	-0.216548	0.222208	0.665081	0.225943
NNAT	-0.287811	-1.4317	0.430771	-0.175596	-1.87634	-0.797898	-0.227794	-1.29939	-1.19831	1.26927	-1.08411	-0.243068	0.14953	0.0600096	0.170605	-0.506112	-1.18517	-1.15437	-0.175658	-0.842079	-0.866403	-0.155813	-0.170562	-1.58772	-0.550487	-1.17453	-1.11699	-0.353089	-0.63258	-1.42639	-1.90979	-1.73074	-1.16696	-0.395883	-0.797234	1.06496	-1.1361	-1.16676	-0.921087	1.05069	0.1109	-0.536413	-0.140512	-0.935652	-1.33665	-0.27188	-0.827302	0.390989	-0.998434
USE1	0.388988	0.382329	0.709409	0.366314	0.289352	0.245883	0.374549	0.341036	0.446782	0.129827	0.108869	0.524374	-0.0627869	-0.051652	0.371792	0.27527	0.470298	0.240248	0.353043	0.136428	0.242634	0.118473	0.338755	0.371098	0.519012	0.306469	0.439301	0.288031	0.545277	0.405497	0.0913982	0.482765	0.610357	0.179549	0.823749	-0.121081	0.623792	0.811384	0.272091	0.307589	0.220873	0.345655	0.0757988	-0.0301121	0.472928	0.151943	0.467296	0.452901	0.202353
NRIP2	2.36466	0.104127	0.00682994	0.749257	0.0819815	2.12298	0.911523	0.51151	0.080273	0.453118	0.664481	1.71565	0.825438	0.320594	0.782584	-0.0648554	0.38171	-0.26748	0.207486	0.325741	1.18367	2.21006	-0.20539	-0.328084	0.329929	0.0216798	0.29138	0.948202	0.264915	-0.150864	-0.2799	0.579445	-0.274155	0.970372	0.612716	0.912037	0.0134284	0.126595	0.392199	0.404246	0.850513	0.678747	0.104256	-0.31223	-0.060878	0.681533	0.731624	0.347023	0.844761
LAMA3	-0.477426	1.03811	-1.78981	-1.49749	-1.85561	-0.927716	-2.03983	0.388186	1.56263	-0.0882319	0.437253	-0.762668	-0.848669	-0.222811	-0.374739	-0.0827501	-1.28666	0.994723	-0.751956	0.628176	-1.13457	-0.26082	-1.04803	-2.15863	0.289746	2.01681	-1.74364	-1.77552	-2.12287	-1.54437	-0.809192	-0.845321	-0.133435	-1.07548	-1.04987	0.519691	1.61533	1.52472	-1.15636	-1.52929	0.549981	-0.300342	-0.132909	-1.14458	-0.528869	-0.00704943	1.4103	-0.854076	-0.534998
AP5M1	-0.0984114	0.0258425	-0.0647545	0.0140379	0.328837	0.0871091	0.168041	-0.146163	0.0121903	0.0404206	-0.0073929	0.0590438	0.0884871	-0.0337184	-0.140191	-0.123526	-0.0259774	-0.0182633	-0.103377	0.0788687	0.0210563	0.189873	-0.0919427	0.518476	0.0630291	-0.146621	-0.0976376	-0.0160492	-0.0374589	-0.178055	-0.0945398	-0.102016	-0.0421271	-0.393462	-0.168539	-0.0083489	-0.342355	-0.258064	0.48252	-0.0622712	-0.312456	0.182087	0.188882	0.093612	-0.217828	0.129792	-0.248589	-0.280793	-0.00778941
ANAPC4	0.0196929	-0.0398757	-0.0624305	-0.449018	-0.0529906	-0.538416	-0.452705	-0.812893	-0.296148	-0.212288	0.200379	-0.449537	-0.155823	0.0399972	-0.0424791	-0.192533	-0.405254	-0.305015	-0.355781	-0.0573871	-0.889813	0.122998	0.267901	-0.258688	-0.267343	-0.419358	-0.235927	-0.341156	-0.281213	-0.0577838	-0.0198932	-0.0884794	-0.0572701	-0.382009	-0.0207604	0.232246	-0.370178	-0.132711	0.202619	0.137142	-0.315507	-0.0125772	0.747863	-0.412393	-0.393033	0.271465	-0.632031	-0.862333	0.0118659
KCNQ1	0.899478	1.16754	0.377916	-0.302708	-0.36648	0.515429	0.379518	1.35276	0.448108	-0.159741	0.449897	-0.142285	0.118547	-0.369444	0.00396182	0.131122	-0.249211	0.54418	0.0473661	0.373772	-0.114803	0.0148836	0.683857	-0.274806	0.265406	1.12808	0.584016	-0.284766	-0.121362	-0.0925746	-0.251006	0.135773	0.77753	1.16581	1.02755	0.74699	-0.253463	-0.390083	-0.2031	-0.0611894	-0.439178	-0.794111	0.0197388	0.264468	-0.0544469	-0.0915983	-0.115961	0.343726	-0.269874
TRAPPC3	0.0406998	-0.0457569	-0.180705	-0.0919598	0.0715331	0.0796511	-0.0823825	0.142389	0.171616	0.0106765	0.0836313	-0.108977	0.0487011	-0.0440752	0.00897257	-0.199139	-0.0883438	0.127843	-0.00886858	0.110528	0.0928127	0.0585352	-0.0939044	0.0190347	0.0414857	0.0531001	0.00820694	-0.0769086	0.0186931	-0.0324961	-0.0797328	-0.0112395	-0.0717067	-0.151142	0.0534021	0.00506003	-0.104449	0.0513322	0.130024	-0.097369	0.338572	0.409371	-0.161875	0.147192	0.113509	0.0237214	-0.00176314	0.0699101	0.0431587
THRAP3	-0.566989	-0.361333	-0.101471	-0.50975	-0.595897	-0.553473	-0.284975	-0.520331	-0.188688	0.135908	-0.22176	-0.323896	-0.245537	-0.230969	-0.257873	-0.354791	-0.111523	-0.252655	-0.182077	-0.213001	-0.0854539	-0.546622	0.234461	-0.0888979	-0.277123	-0.0972867	0.152651	0.044486	0.237095	-0.209896	-0.0607694	-0.170514	-0.025993	-0.0195266	-0.0504985	-0.521626	-0.579963	-0.528892	-0.305487	0.273078	0.239307	-0.0225765	-0.646136	-0.00318168	-0.074542	-0.151975	-0.369306	-0.193738	-0.0325242
PHPT1	0.00337941	0.108851	-0.0224936	0.194936	0.318703	-0.165419	-0.16806	0.0462965	0.202563	0.21242	-0.147951	0.0611474	-0.0256748	-0.0117889	0.0686668	-0.0930682	0.210789	-0.0181221	-0.0390328	0.333597	0.381649	0.117635	0.478826	0.0678328	0.00329495	0.0957816	0.294347	0.425205	0.163677	0.287342	-0.0426936	0.0636145	0.0750573	0.0242275	0.393869	-0.723273	0.273826	0.123729	0.333345	0.269044	0.0554073	0.0564698	-0.213726	0.0755622	0.262167	-0.000973856	0.0202858	-0.36162	-0.022915
ENTPD2	-0.63252	-0.0799279	0.453666	-0.829696	-0.611964	-0.137169	0.0509825	0.108272	-1.03137	-0.00068968	0.00106163	0.373044	-0.0403029	-0.213822	-0.307182	-0.515936	0.173741	-0.477768	0.0269409	-0.0380286	-0.533284	-0.839175	0.965271	-0.0210247	0.331326	-0.158551	0.023441	0.345322	0.341024	-0.162097	0.192424	-0.0116155	0.314757	0.455572	0.781942	-0.816272	-1.48658	-2.06642	-0.96758	-0.22439	-0.538861	-0.0663612	-1.43944	0.198837	-0.914026	-0.00652655	0.0977686	-0.222135	-0.157935
LY75	-0.117645	-0.407329	-0.910067	-0.58102	-0.706678	-0.76206	-1.64838	-1.0211	-1.40521	0.33045	0.616215	-0.654561	-0.338778	-0.0448886	-0.157369	0.676338	-0.62917	0.0197883	0.0542278	-0.270082	-0.888622	-0.22822	-0.734757	-0.840685	-0.638082	-0.0762203	-1.27118	-0.85698	-0.9969	-0.26538	0.00937104	-0.565423	-0.353264	-0.710574	-1.05253	0.420865	0.527636	0.66963	-1.40078	-0.483528	-0.931227	-1.20384	1.03871	0.036244	-0.606334	-0.568529	-0.665706	-0.765447	0.726582
ARID4B	-0.242194	-0.0392451	-0.0596444	-0.764235	-0.734802	-0.864926	-0.666302	0.104792	-0.145358	-0.365582	-0.092834	-0.0639518	-0.0364399	0.0965398	0.0729875	-0.264376	-0.712703	-0.00204612	-0.125872	-0.0835348	-0.0502577	-0.0897133	0.618773	0.17254	0.137712	0.0375936	-0.207397	0.141783	0.0417236	0.182647	0.265206	-0.01551	0.0997839	0.0746398	-0.0117999	-0.230683	-0.0013097	-0.00504718	-0.78436	0.288235	-0.673379	-0.401256	0.0999939	-0.160049	-0.242728	-0.177134	0.214105	-0.0243726	0.0520783
OPN3	0.318609	0.47691	0.562333	0.716619	0.663596	0.0467419	-0.0307414	0.942516	0.0857699	0.144943	0.688138	0.127432	0.0241037	0.432702	0.734893	0.56549	-0.1894	0.468333	-0.0598187	0.16732	-0.00138863	0.329483	0.296564	0.161593	0.656937	0.960424	0.137152	-0.274408	-0.0554452	0.777382	-0.0235157	-0.238409	0.705181	-0.251802	0.758397	1.2602	2.08894	1.22757	-0.233865	0.140279	-0.737082	0.573911	0.983396	-0.228187	0.133442	0.0209191	-0.740479	0.0130675	0.388486
SDCCAG8	0.0238335	0.103028	0.413015	-0.553415	-0.626219	0.10021	-0.260338	-0.36391	0.274597	0.0484769	0.366904	0.164803	0.308983	0.074411	-0.00174857	-0.055081	-0.0329089	0.347678	-0.141174	-0.497535	-0.361204	0.226996	-0.360127	0.0841649	0.352243	0.300557	0.530287	0.340476	0.263879	-0.161128	0.00962208	-0.128611	-0.268392	-0.39908	0.143214	-0.0901956	-0.530759	-0.678108	0.00645415	-0.141692	-0.0266764	0.321171	-1.04999	0.486587	0.209748	0.0763925	0.386979	0.134892	-0.384755
HHAT	-1.33968	-0.170946	-0.486717	-1.47085	-1.09415	-0.103315	-0.527848	-0.266001	-0.458337	-0.675011	-0.234736	-0.652174	-0.460833	-0.193298	-0.0687914	-0.372469	-0.438091	-0.369934	-0.806303	-0.63784	-0.896611	0.0838097	0.0593241	-1.40355	-0.794288	-0.214167	-0.464514	-0.360682	0.19795	-0.510804	-0.694241	-0.250079	-0.305761	-1.32842	0.0594724	-0.353083	-0.712795	-0.961569	-0.591419	-0.975254	-1.68505	-0.434426	-0.647798	0.093254	-0.499328	-0.0375338	-0.904455	-0.931693	-0.545269
KIF1B	-0.0404014	0.103228	-0.168939	0.244811	0.362554	0.309985	0.386592	-0.103776	-0.020359	-0.650787	-0.372534	-0.114938	-0.0302744	-0.0849535	0.0308226	-0.282634	-0.0185877	-0.316983	0.122261	0.10393	0.234457	-0.187109	0.0927327	0.500338	-0.106239	0.279853	0.190585	0.330726	0.0961517	0.268717	0.236285	-0.00716225	0.199629	0.31883	-0.389002	-0.154755	-0.0608922	-0.12935	0.47098	0.024416	0.427159	-0.273533	-0.435496	-0.135301	-0.0184795	-0.0243794	0.428336	0.15951	-0.0575586
FOXC1	-0.143951	-0.804574	-0.825024	-1.34943	-1.05625	-0.674811	-1.24425	-0.497387	-1.66665	-0.151974	0.157867	0.0165682	0.175113	-0.427112	-0.00693256	-0.325319	-0.391716	-0.721743	0.253235	-0.610928	-0.833905	1.04158	0.378267	-1.37513	-0.450587	-1.00761	-0.535247	-0.939034	-0.0711306	-0.867042	-0.383012	-0.662855	-0.539267	0.642767	-0.313571	0.779375	-0.497343	-0.243078	-1.12115	-1.00447	-0.523379	-1.48436	-0.361218	-1.26749	-0.702478	-0.309311	-1.02732	-0.619814	-0.764285
TBC1D22A	0.258054	-0.181067	-0.430114	0.261964	0.0167051	0.0343969	-0.346722	-0.381502	-0.407641	-0.386883	0.232475	-0.0980746	-0.400896	-0.562557	0.0256901	-0.0642847	-0.295884	-0.106341	-0.0825205	-0.0574104	-0.101404	-0.0561711	-0.0622821	-0.396767	-0.579331	-0.213199	-0.610759	-0.209627	-0.622046	-0.272841	-0.63319	-0.497601	0.0644965	-0.543268	-0.160544	0.293714	0.216432	0.124493	-0.337045	-0.450306	0.0991452	-0.371592	0.480215	-0.549603	-0.332072	-0.0544545	-0.34762	-0.46491	0.0775457
SYNE2	0.0467464	0.442635	0.108487	0.595171	0.896514	-0.00675193	-0.123588	-0.111208	-0.204517	0.281735	0.266558	-0.227865	-0.116289	0.0675552	-0.142707	0.236214	0.0233922	0.0706337	-0.345102	0.467932	1.03031	-0.282527	-0.163265	-0.0582557	-0.321113	0.461018	-0.433153	0.262585	-0.285948	0.191821	0.06841	0.0531817	0.178317	-0.563511	-0.00662204	0.332165	0.372787	0.233007	0.637333	0.0723334	-0.650622	0.529198	0.384474	0.0358984	0.380601	0.389885	-0.516524	-0.59137	0.351745
PLEKHH1	-0.179585	1.04378	0.758336	0.121643	0.522918	0.695753	1.71935	-0.952057	0.646698	0.110673	0.135232	0.612212	0.0644506	-0.397555	0.221394	-0.304239	-0.258931	1.19707	0.508856	0.340998	1.36374	1.29158	0.245065	-0.040997	1.23159	1.27878	0.414915	0.136266	1.11779	0.0563942	-0.163149	1.03415	0.545173	0.756251	0.669608	-0.729735	-0.549251	-0.367758	0.470155	0.608966	0.77965	0.818926	-0.818562	0.900836	0.687553	0.431069	0.807095	0.295246	-0.111539
ATP9A	0.0350214	0.240957	-0.0106347	-0.230184	-0.25799	0.285458	0.0471032	0.618536	0.486595	-0.385459	-0.38281	-0.327868	-0.208299	-0.3062	0.075248	-0.178716	-0.271194	-0.320302	-0.252583	-0.0216142	0.389718	0.186829	0.262118	-0.344668	0.137715	0.350585	-0.381576	-0.23727	-0.391665	-0.0788369	-0.280552	0.0133332	0.0647673	0.256534	-0.0229542	-0.227597	0.220901	0.177672	-0.0975229	-0.344416	-0.180455	-0.315249	0.179148	-0.348051	0.138388	-0.226245	0.19393	-0.156124	0.0837296
CHRDL2	-0.733523	-0.421377	-0.45067	-1.07032	-1.01798	-1.13784	-1.23823	0.274299	-1.07974	-0.768409	-1.00041	0.0515874	-0.738061	-0.846909	-0.797443	-0.560794	-0.525324	-1.10976	-0.861461	-0.754879	-0.608964	-0.345402	-0.696379	-1.1823	-1.01934	-0.978983	-0.876914	-1.39094	-1.19936	-0.830206	-1.01563	-0.924335	-0.905253	-0.667247	-1.01963	1.10881	-0.644356	0.0723936	-1.30671	-0.693448	-0.86011	-1.23812	-0.0269511	-1.16122	-0.741412	-0.64857	-0.930275	-0.518957	-0.513988
FAM168A	-0.0770706	0.0445311	0.0400882	-0.161811	-0.194047	-0.487374	0.0617251	0.279875	0.318267	-0.241324	-0.436095	-0.197548	-0.191472	-0.0989823	-0.280439	-0.329764	-0.0953772	-0.454762	-0.105907	-0.0778318	-0.282845	-0.0341467	-0.393144	0.304897	0.0953034	0.0152299	-0.150459	0.0521842	-0.330791	-0.135343	-0.110315	-0.123747	-0.281534	0.262633	-0.443145	0.383127	-0.493098	-0.300296	-0.184891	-0.468604	0.430927	-0.466103	0.588495	-0.126672	-0.328674	0.0639855	0.12614	-0.322995	0.0746806
RELT	-0.205027	-0.680777	-0.772582	-0.272699	-1.02366	-0.750246	-1.35675	-0.429241	-0.592009	-0.530673	-0.363882	-0.269258	-0.7354	-0.382277	-0.84376	0.744915	-0.880018	-0.305754	-0.281637	-0.73484	-0.809215	-0.262333	-1.01275	-0.0171989	-0.780637	-0.678484	-1.06709	-0.876141	-0.97499	0.0668631	0.0128197	-1.12626	-0.721482	0.120829	-1.43485	0.759418	0.61834	0.135392	-1.33933	-0.825026	-0.387574	-0.993083	0.72282	-0.76742	-0.956568	-1.0144	-0.629353	0.0421021	0.23843
GALC	-0.598091	0.114047	-0.0374512	0.0457292	0.170404	-0.445301	0.00203722	-0.0397071	-0.0595667	0.145561	-0.218999	-0.289918	-0.15222	-0.148712	-0.24715	-0.414256	0.335611	-0.0113826	-0.425618	0.198042	-0.280827	0.260711	0.293462	0.597467	-0.468865	-0.313386	-0.411224	0.624425	0.106908	-0.589901	0.514974	0.0940655	0.152886	-0.0741923	-0.0212889	-0.0911428	-2.14497	-2.00936	0.0769645	0.27505	-1.97458	0.384841	-0.806732	-0.134312	-0.0589778	-0.114823	0.0149779	-0.0676014	-0.184861
NOP58	0.0973478	-0.0647388	0.387711	-0.0609299	0.0483554	0.263521	0.205226	-0.112642	0.360407	0.115858	-0.139052	0.314995	-0.10271	0.0547616	0.394532	0.171677	0.100801	0.531398	0.411514	-0.385384	-0.500093	-0.22914	0.10258	0.0145541	0.293256	-0.0941741	0.381124	-0.0443896	0.415454	0.0749327	0.312342	-0.0120428	0.0659378	0.0220708	-0.595713	-0.346416	0.6713	0.518901	-0.340841	0.30467	0.210394	0.315909	-0.287607	-0.0441486	0.276064	-0.205562	0.04202	0.330743	-0.195107
SZRD1	-0.0202218	0.0430667	0.125217	0.326981	0.449737	0.219677	-0.0378034	0.534814	0.326662	-0.219889	-0.0488152	0.0283649	-0.156474	-0.0506528	-0.152902	0.173823	0.0203128	0.0783652	0.0792386	-0.0188755	-0.124909	-0.0934442	-0.0528727	0.148169	-0.406447	-0.025226	0.0388865	-0.170239	-0.137581	-0.127214	-0.153642	-0.00313443	-0.0385151	0.0372123	0.0122666	0.122361	0.670548	0.405613	-0.127465	-0.292597	0.764305	-0.337926	0.106844	0.0209895	0.160584	-0.0334528	0.264082	0.298777	0.17824
KCNH2	-0.490736	-0.708194	-0.864453	-1.04367	-1.35988	-0.891757	-0.230587	-0.960712	-0.410475	-0.652155	-0.48627	-0.3577	-0.0371666	-0.296452	-0.550362	-0.365076	-0.136353	-0.445253	0.139265	-0.787181	-1.07732	-0.23643	-0.248034	-1.55535	-1.05279	-1.02613	-0.784287	-1.49688	-0.905629	-1.03321	-0.731536	-0.506783	-0.934596	-0.383417	-1.0613	0.274651	-0.954246	-0.172051	-1.35028	-1.355	-1.16208	-2.05945	1.01715	-0.86869	-0.907029	-0.0318585	-0.189253	-0.741843	-0.246831
CUL1	-0.156989	-0.236531	-0.395894	-0.200929	-0.141349	0.234148	0.109561	0.063253	-0.0586914	-0.183799	-0.0659074	-0.0568411	-0.0201863	0.0672101	-0.0981336	-0.0261955	-0.40786	-0.0507404	0.0126016	-0.133141	-0.26843	-0.0916273	-0.0962543	-0.0796698	-0.0562266	-0.194175	-0.209386	-0.442744	-0.210404	-0.0625538	-0.0463215	-0.370359	-0.279822	-0.154562	-0.344449	0.34212	-0.0124704	0.0366501	-0.133638	-0.149873	-0.210989	-0.582729	0.271707	-0.203257	-0.128125	-0.191954	0.177825	0.0434401	-0.0116429
FAM114A2	0.086081	-0.136534	-0.35176	0.346194	0.420809	0.204583	-0.0044864	-0.212343	0.0354497	0.2419	-0.134411	0.284535	0.120389	0.264246	-0.124306	-0.124542	0.155056	-0.173344	0.0112125	-0.0188217	0.0921733	-0.0288554	-0.194715	0.58057	0.0218088	-0.485566	0.121699	0.676346	0.169867	0.319313	0.0970926	-0.139076	-0.21621	0.0643325	0.0907469	0.121006	0.216317	0.174327	0.623898	0.359208	-0.541172	0.46841	-0.0622247	0.0683166	0.107695	0.0128615	-0.0783334	-0.328043	-0.482218
CYFIP2	1.13166	1.82504	1.37224	1.66158	1.85986	0.75293	1.66415	1.03111	1.69658	0.195108	-0.263838	1.39742	0.65367	-0.238751	0.811983	0.70418	0.733074	1.12164	1.1226	1.70337	0.936739	1.29375	1.10594	-0.490954	1.61979	1.07918	1.64885	0.919952	0.748958	0.411076	-0.260355	1.72425	1.11824	0.0807758	1.06793	0.428856	0.690277	0.474855	-0.0459282	0.595783	1.22433	0.478875	1.46028	1.00671	0.863977	0.430656	1.78007	1.56523	1.27896
TAB2	0.00990673	-0.0131856	-0.0986225	-0.461869	-0.515823	-0.373368	-0.325323	1.03026	0.92016	-0.0538181	0.0280194	-0.110396	0.0828799	-0.0159488	-0.0488786	-0.118529	-0.261955	0.0806609	-0.317681	0.168479	0.596266	0.169736	0.244802	-0.0365458	0.226222	0.0829465	0.0158146	0.0303439	-0.138278	-0.109351	-0.0237123	-0.706815	0.0125481	0.145305	0.103144	0.318007	-0.305946	-0.15176	0.282577	-0.0650767	-0.211688	-0.107227	-0.254738	-0.417772	-0.0267165	0.0608353	-0.0800897	-0.200782	-0.170234
GINM1	-0.259705	-0.270682	-0.276513	-0.567372	-0.574188	-0.524219	-0.77624	-0.261647	-0.0601846	0.00874409	-0.0143084	-0.158733	-0.092327	-0.0980836	-0.12985	-0.0493012	-0.256158	-0.262062	-0.302922	-0.231149	-0.221777	0.260759	-0.16234	-0.0502274	-0.143186	-0.0701497	-0.143264	-0.167443	-0.120103	-0.412987	-0.149184	-0.704992	-0.0796854	-0.0617097	-0.165678	0.13581	-0.523416	-0.444119	-0.466971	-0.26054	0.185718	-0.180943	-0.377679	0.033421	-0.104598	-0.137114	0.115929	0.225957	-0.199592
EIF2AK2	0.227312	0.483606	0.250235	0.0364461	0.270982	0.348236	0.588614	0.311234	0.397413	-0.455541	-0.187934	0.148272	-0.0741776	0.20262	0.128031	-0.203931	-0.183194	0.10891	0.294368	0.14083	0.237669	0.147512	0.233381	-0.103732	0.160976	0.0416496	0.265209	-0.00143327	0.0835707	-0.875524	-0.0126429	0.370525	0.37207	0.426811	-0.517119	0.230899	-0.522252	-0.496741	0.124958	0.251837	-0.0848402	0.417758	0.236675	0.0440172	0.129292	-0.0368178	0.103223	0.0452006	0.462643
USP36	-0.099045	0.129255	0.102478	-0.445221	-0.572852	-0.756772	-0.325941	-0.0976716	-0.157319	0.611861	-0.0507564	-0.0657438	-0.193249	-0.24371	-0.139494	0.378394	-0.233208	0.421777	0.284525	-0.386362	-0.443353	-0.422778	-0.128388	-0.330995	0.561442	-0.133298	0.496566	-0.704799	-0.0798398	-0.246112	0.21354	-0.445808	-0.484783	0.187108	-0.321978	0.0799576	-0.194629	-0.00758295	-0.686061	-0.383399	-0.114144	-0.310978	-0.071409	-0.454713	-0.156438	-0.489873	0.301724	-0.018196	-0.147566
KMT2C	-0.124987	-0.331541	-0.0939217	-0.0281919	0.00927522	0.218654	0.412725	-0.0221638	0.000613253	-0.190688	-0.299823	-0.207163	-0.164763	0.0572059	0.0806093	-0.135741	0.028705	-0.0676174	0.0286917	-0.224415	-0.0334419	-0.623227	0.380087	0.513815	-0.210038	-0.474991	-0.18793	-0.435444	-0.102608	0.184962	0.351278	-0.227618	-0.0732656	-0.0573585	-0.238539	0.082699	-0.165284	-0.0371498	0.260018	0.0194253	-0.165485	-0.269563	0.201066	-0.285928	-0.0644048	-0.129486	-0.0604388	0.0151494	0.134204
MCOLN3	1.42566	2.34922	1.9306	0.325166	0.272994	0.00222891	0.437253	1.3725	2.03516	0.26856	0.353858	1.50658	0.882947	0.43596	0.617494	0.353871	-0.315153	0.230965	0.472457	2.21236	0.886525	2.79513	1.68139	-0.599911	1.32163	1.02628	1.55603	-0.439662	-0.624846	0.745796	-0.555156	1.51285	0.829261	0.0447795	1.83775	0.678387	1.35686	0.413801	0.21588	-0.444823	0.479957	-0.549849	0.670143	-0.0553341	0.941087	1.22684	1.66499	1.75542	0.448545
PUM2	-0.210694	0.000726092	-0.0935095	-0.0574062	0.0115342	-0.101298	0.249685	-0.0904813	0.112395	-0.236257	-0.00712761	-0.0365984	-0.101699	-0.213078	0.00600834	-0.203327	0.0680058	-0.131455	-0.0335339	0.172657	0.271908	-0.111566	0.199111	0.234658	-0.0285518	-0.168081	-0.128119	0.022022	0.0139497	-0.195008	-0.0363471	-0.0643808	0.0222327	0.0101087	0.03015	-0.187882	-0.231739	-0.250387	0.18883	0.260362	-0.24038	0.0254844	0.190733	-0.141557	-0.0329896	0.00868019	-0.219355	-0.32808	0.0162598
MRPL43	-0.113185	0.0491454	-0.0828844	-0.81583	-0.730032	-0.199368	0.0599198	-0.0471126	0.169637	0.21744	-0.0644038	-0.12753	-0.0768402	-0.0388919	-0.142025	-0.118683	0.222478	0.0410077	-0.10441	0.15282	0.0216709	-0.05603	-0.0467838	0.473097	0.054535	0.109678	0.262591	0.298912	-0.0328037	0.0325467	0.0663344	0.194408	0.250032	-0.281272	0.248516	-0.357166	-0.804646	-0.705985	-0.438751	0.179618	0.157928	0.29542	-0.445115	0.0244874	0.149254	0.00851169	0.150624	0.0697083	-0.125112
ITIH4	0.0447519	0.0946566	-0.347072	1.02579	0.773487	-0.264801	-0.191926	0.00311876	0.0726884	0.581758	-0.0439549	-0.171923	-0.554515	0.342761	0.156093	0.48573	-0.0269008	-0.241763	-0.360474	-0.0715928	0.137841	0.203115	-2.2289	-0.858302	0.419205	0.172977	-0.080058	0.186472	0.201254	0.197159	-0.0822737	-0.0872238	-0.0824031	-0.281434	0.0148685	0.396153	0.0146919	0.16061	0.353151	0.524277	-0.152704	1.38985	0.570504	-0.634801	-0.720023	0.39085	0.150217	0.54338	0.498458
C4orf27	0.174942	0.0889427	0.029374	-0.650998	-0.522438	0.218274	0.0667972	-0.40381	-0.232783	0.119028	-0.287741	0.373839	0.127598	0.12216	0.21833	-0.0866705	-0.310114	0.039798	-0.0694449	0.24255	0.323077	0.247342	0.346294	0.444566	0.371169	0.0714138	0.252102	0.157678	0.449932	-0.839475	-0.0855933	-0.318217	0.221247	0.119821	0.448971	0.129939	0.124669	0.168194	0.559358	0.309516	0.00983033	0.212642	0.139643	0.264625	0.28636	-0.0367214	0.241774	0.104438	-0.0862309
ZFR	-0.320523	-0.319602	-0.290841	-0.307812	-0.0489799	-0.385425	-0.201747	-0.34718	-0.226206	-0.23339	-0.30171	-0.12261	-0.057914	0.224973	-0.083801	-0.205059	-0.454391	-0.151349	0.00277084	-0.263281	-0.42109	-0.0199765	0.123805	-0.0624483	0.0665304	0.201022	-0.0542178	-0.0846292	-0.0950164	-0.145331	-0.0109726	-0.198059	-0.148634	-0.193334	-0.155232	-0.129861	-0.182232	-0.126596	-0.147884	0.00988272	-0.449452	-0.165009	-0.197327	0.116808	0.200413	-0.170797	0.197824	0.0715739	0.134655
ZNF280C	0.145908	0.222184	0.197412	-0.148937	0.606356	-0.799397	0.26093	0.364556	0.159619	0.113714	-0.121631	0.0983945	-0.212624	0.0867751	0.404257	-0.203144	-0.265889	0.406086	0.0433788	0.0782024	0.0878073	-0.255701	0.219491	-0.109825	-0.166944	-0.732474	0.230334	-0.0453134	0.158364	-0.255832	-0.118058	0.165759	0.0919095	0.0924746	0.414235	0.420308	0.193509	-0.154261	0.30816	0.00982514	1.0438	-0.583817	0.609351	0.46602	0.314965	0.153133	0.0918889	-0.122456	0.43111
PHF21B	0.061533	0.0362279	0.683772	0.267194	0.393555	0.21168	1.3931	0.308406	0.807394	-0.503144	-0.459843	1.11224	0.179536	-0.498018	-0.956876	0.0605418	1.04793	0.418215	0.784607	0.383671	0.774097	0.400201	1.13121	0.054594	0.2599	0.348393	0.724783	0.657426	0.941384	1.22674	0.472434	1.21964	0.704014	0.223285	1.2022	0.216293	-2.61531	-1.62873	-0.764504	0.874859	1.13091	-0.0761143	-0.0353817	0.669685	0.199147	0.343124	0.318694	0.374664	0.425616
TRAF1	-0.0249025	-0.256944	-0.37595	-0.982967	-1.13709	-1.22237	-1.08243	-0.112027	-0.536547	-0.354299	-0.266182	-0.744485	-0.518435	-0.464659	-0.488316	0.430022	-0.553545	-0.234248	-0.43617	-0.762684	-1.34807	-0.697455	-0.523077	-0.276868	-0.61362	-0.396852	-0.778841	-0.966839	-0.827791	-0.308502	-0.566145	-0.715746	-0.491492	-0.49611	-0.521057	0.158334	0.0841122	0.148281	-1.16549	-0.852816	-1.56861	-1.42782	0.875624	-1.13413	-0.746433	-0.523957	-0.571802	-0.22791	0.514865
RC3H2	0.108204	0.459192	0.499681	0.54655	0.472378	0.495917	0.465517	0.292829	0.47706	-0.139461	0.0194688	0.261229	-0.127149	-0.0628879	0.192086	0.0500031	0.235452	0.173748	0.215201	0.0922906	0.051979	-0.0950748	0.010111	0.515798	0.262044	0.353339	0.0857668	0.158189	0.283712	0.125632	0.0112317	0.568695	0.267209	0.0897063	0.144022	0.441056	0.529935	0.36524	0.135252	-0.0958967	0.396093	0.163852	0.269566	0.255285	0.370421	0.0744127	0.296396	0.383366	0.338975
PCGF2	-0.407492	-0.0326233	-0.118187	-0.154346	0.164252	-1.36872	-0.538559	0.221232	0.110445	-0.231662	-0.17724	-0.333318	-0.166524	-0.441362	-0.383719	-0.292624	-0.0673747	-0.263083	-0.00474025	-0.159323	-0.0999328	-0.310835	0.327432	0.197185	-0.470458	-0.242106	-0.139017	-0.34516	-0.17211	-0.258693	-0.177597	0.0979524	-0.15403	0.0234674	-0.355765	-0.0107668	-0.730461	-0.308997	-0.63843	0.00162236	0.427197	-0.0587804	0.0476615	-0.0777899	-0.666113	-0.0734851	-0.0369699	0.19464	-0.129823
IL17RB	-0.0681962	0.599924	0.0365516	0.723904	1.33756	1.10977	1.16222	-0.10115	0.231044	0.451342	0.316248	0.728131	0.20669	-0.618935	0.254374	-0.088636	0.258898	0.823514	0.569064	0.47861	0.948887	0.281018	0.176506	1.10311	0.258493	-0.0298978	0.322748	-0.340066	0.535965	0.436097	1.1862	0.820863	0.506914	1.05075	0.921742	0.25713	0.602504	1.20862	0.830143	0.125884	0.570878	-0.0843868	0.157647	-0.665364	0.982918	0.121364	-0.0244468	0.310287	-0.0888789
TRAF3IP2	-0.631562	-0.925175	-1.35117	-0.983915	-0.676386	-1.56581	-1.87366	-0.241016	-0.880594	-0.308619	0.258618	-1.10117	-0.438739	-0.129808	-0.730462	-0.438001	-0.856562	-0.802547	-0.744077	-0.00355848	-0.771118	-1.45108	-0.929008	-0.646096	-0.886351	-0.73701	-1.38748	-0.603347	-0.846995	-0.431011	-0.472028	-1.22584	-0.351277	-0.65259	-0.404943	-0.187218	-1.05711	-1.19674	-0.229096	-1.08201	-1.44211	-0.284394	-0.561161	-0.80101	-1.37292	-0.138409	-1.62618	-1.13868	-0.253509
GYG2	0.272304	0.0710543	0.260743	0.182822	0.298802	-0.0798943	-0.218808	0.215672	-0.101425	-0.0881979	-1.00027	0.383428	0.306488	-0.0386317	0.0977241	-0.189759	0.149916	-0.178495	0.0767526	-0.199568	-0.00409027	0.358977	0.325279	-0.444142	-0.0997861	-0.447607	0.315554	0.0864887	-0.0865143	0.371686	0.121062	0.262067	0.158915	-0.292594	0.0931479	0.801368	-1.19815	-0.420323	0.24488	0.113529	-1.96882	-0.266895	0.282507	-0.0954647	0.528953	0.0274417	0.123975	0.193093	-0.0316193
DCBLD2	-0.149971	-0.254956	-0.315336	-0.766004	-0.662557	-0.629976	-0.248648	0.0400822	-0.703729	-0.0194536	-0.368507	-0.00494355	0.121848	-0.0212115	0.0955851	-0.419559	-0.249362	-0.596842	0.109076	-0.0543415	-0.386523	0.207449	0.144621	-0.709909	-0.312598	-0.473881	-0.533106	-0.938139	-0.134333	-0.0955316	-0.249161	-0.443954	-0.153311	-0.208484	-0.0985094	0.542621	-1.20438	-0.851345	-0.541204	-0.861589	-0.70862	-1.12585	0.599009	-0.524346	-0.45622	0.125833	-0.531849	-0.86496	0.0879263
SERPINB3	-1.97445	-2.43353	-2.44445	-2.41341	-2.21201	-2.43055	-2.44448	-2.43516	-2.43292	-2.44359	-0.372298	-2.39409	-2.43107	-1.83194	-2.44328	-0.591358	-2.28167	-2.10233	-2.12633	-2.20887	-2.44329	-2.40633	-2.34896	-2.44295	-2.4069	-1.94115	-2.37873	-2.42009	-2.40527	-1.54466	-1.89127	-2.42636	-2.3839	-2.44396	-2.44173	-2.02655	-1.96848	-1.87033	-2.44365	-2.44393	-2.44427	-2.44254	-2.00105	-2.41726	-2.41246	-2.44533	-2.44517	-2.43537	-2.25198
SOAT1	-0.447665	-0.527775	-0.194436	-0.500895	-0.693891	-0.257728	-0.760342	-1.26157	-1.22515	0.0713821	-0.441241	-0.290263	0.171227	-0.138243	-0.396255	-0.639757	-0.060596	0.0203478	-0.099264	-0.540886	-0.294385	-0.0757606	-1.06726	-0.308047	-0.151979	-0.28633	-0.0141731	0.143344	0.03212	0.265287	0.590235	-0.58291	-0.441091	-0.00778711	-0.468631	-1.09171	-0.633195	-1.16355	-0.0809708	-0.294118	-0.701216	0.062553	-2.37958	-0.179857	-0.155294	-0.389179	-0.416625	-0.0896771	-0.668533
PKP2	-0.358849	-0.896903	-0.179006	-0.261623	-0.316159	-0.868826	-0.779012	-0.212789	-0.545455	0.0353237	-0.265109	0.0181156	0.484307	-0.108984	-0.229871	0.113132	0.157764	-0.554515	-0.0584105	-0.226836	-0.448029	0.035307	-0.265214	-0.494377	0.156958	-0.117802	-0.56344	-0.495962	-0.0148809	-0.242652	0.0810174	-0.285319	-0.161656	0.0231036	-0.114822	0.631104	-0.570385	-0.447719	0.159476	0.150263	-1.28563	0.0110828	-1.08884	-0.0727072	0.094277	0.150804	-1.41274	-0.558197	-0.518902
F7	-1.00128	-2.27058	-1.58606	-1.4235	-1.1053	-1.76236	-1.16303	-0.788382	-1.63737	-0.303971	-0.961716	-1.40747	-1.24482	-0.171895	-0.80818	-0.737486	-2.00021	-1.4006	-0.568125	-1.79055	-1.30764	-1.55855	-0.61082	-0.635286	-0.922861	-1.6226	-1.63242	-1.93617	-0.882446	-1.19262	-2.18569	-1.27493	-2.29193	-1.03331	-1.68857	-1.61416	-1.30302	-1.89586	-1.71061	-1.14504	-0.991017	-1.04402	1.16828	0.335863	-1.92109	-0.410656	0.293794	-0.490397	-1.166
GDI2	0.295157	0.282553	0.34028	0.390972	0.612286	0.339661	0.384304	0.285272	0.248593	-0.0157545	-0.164783	0.4619	0.261623	0.0910084	0.180888	0.102672	0.375295	-0.203419	0.117498	0.275158	0.566682	0.176745	0.369122	0.485786	0.248412	0.164845	0.50609	0.271498	0.281989	0.365428	0.0575903	0.239654	0.393755	0.284038	0.460018	0.19727	0.599742	0.406446	0.229421	0.394254	-0.15366	0.40117	-0.424899	0.143184	0.499056	-0.0200745	0.0841524	0.161048	-0.0410385
PRDM1	0.0603185	-0.73381	-0.920418	-0.679974	-0.621983	-1.08683	-1.32311	-0.910016	-0.863702	-1.09776	-0.248291	-0.870955	-0.798559	-0.608693	-0.837659	0.22423	-0.673382	-0.617495	-0.485254	-0.350564	-1.36334	-0.643776	-1.3712	-0.437097	-0.224264	-0.174009	-0.949926	-1.12363	-1.25096	-0.460512	-0.21849	-0.802729	-0.476813	-0.400007	-1.40116	0.473912	-0.344002	-0.308312	-0.751985	-1.0872	-0.818087	-2.35644	0.300306	-0.943575	-1.0237	-1.08598	0.109953	1.30341	-0.0895683
ATG5	-0.486002	-0.605144	-0.803964	-1.65019	-1.55885	-0.752632	-0.0576223	-0.64585	-0.567465	-0.777028	-0.0153854	-0.623183	-0.484683	-0.434861	-0.651913	-0.788322	-0.516818	-0.564861	-0.414468	-0.0267098	-0.615888	-0.339664	0.155426	0.0394791	-0.4715	-0.390431	-0.681522	-0.115744	-0.473074	-1.37888	-0.424792	-0.956319	-0.447742	-0.593496	-0.00869625	-0.282446	-1.52411	-1.11854	-1.13615	-0.247523	-0.34206	0.0102994	-0.473173	-0.62568	-1.10724	-0.382045	-0.302023	-0.372585	-0.106681
TMCC3	-0.0975038	0.447633	-0.694989	0.148281	0.359519	0.00770162	0.0382929	-0.122468	0.441433	-0.351529	0.511865	0.0255008	-0.080525	0.105444	-0.309799	-0.565273	0.290471	0.370063	0.237525	0.188443	0.116438	-0.301334	-0.0887428	0.949009	0.291288	0.377655	0.18423	0.63993	-0.252427	-0.00193383	-0.353851	0.808626	0.56114	0.751324	0.354902	-0.148356	0.864364	0.997025	1.19995	1.18547	0.296774	0.794511	-0.000147378	0.655509	0.812904	0.601688	0.179859	-0.363478	0.589612
PITHD1	-0.431486	-0.184136	-0.321557	0.106148	-0.00179696	-0.287878	-0.246653	-0.083874	-0.0659819	-0.0623009	-0.166608	-0.290389	-0.071821	0.0244397	-0.285697	-0.270213	-0.114585	0.194677	-0.241127	0.0547232	0.0723245	-0.523569	-0.0715152	0.0291118	-0.319863	-0.217722	-0.718764	0.123701	-0.0867015	-0.0403978	-0.0805795	-0.11989	-0.281158	-0.431226	-0.0605785	-0.596591	-0.185709	-0.264852	0.475833	-0.105536	-0.307715	0.613935	-0.80822	0.138708	0.118396	-0.202668	-0.321085	-0.335946	-0.194373
MTA3	0.246984	0.261861	0.407075	0.0570388	0.0842757	0.209352	-0.0720504	0.111865	0.450056	0.121453	0.0702746	0.0979266	0.325254	0.087234	0.320903	-0.102053	-0.0823123	0.359876	0.0580355	0.0582608	-0.358586	0.292946	-0.199001	-0.0927852	0.605409	0.269764	0.471903	0.228439	0.263742	-0.430879	0.0741772	0.519308	0.444134	0.505973	0.12811	0.491812	-0.715503	-0.726182	0.344825	0.0800079	0.0395871	0.257321	-0.30099	0.22509	0.517272	0.0874732	-0.251956	-0.195012	-0.25526
USP13	-0.103479	0.0923006	-0.211671	0.898913	0.692232	-0.120548	0.540654	0.312	-0.119024	0.494044	-0.0673633	-0.147602	-0.162184	0.105831	0.148553	-0.133031	0.360793	-0.170834	0.0126225	0.211486	-0.294093	0.000494584	-0.0706468	0.00569581	-0.0574083	-0.296554	-0.167696	0.136368	-0.0172699	-0.216272	-0.296347	-0.169666	-0.378194	0.143711	0.209335	0.162331	-0.645722	-0.410484	0.288905	0.771338	0.631905	1.02667	0.330327	0.497555	0.0505973	-0.22349	0.00542835	-0.0451019	-0.084617
ATP11B	-0.183174	0.489599	0.480816	-0.069475	0.088749	0.458531	0.605439	0.590348	0.612937	-0.127021	-0.220942	0.245978	0.115522	0.110982	0.127994	-0.469182	-0.257463	0.254337	0.129275	0.46613	0.791011	0.0713125	0.166256	0.0761475	0.61268	0.602377	0.880988	0.21593	0.362382	0.0185899	0.0609042	0.463962	0.517163	0.164491	0.685509	-0.456678	-0.61527	-0.627717	0.318353	0.0788557	0.380227	0.247441	-0.685779	0.535065	0.844054	0.0528491	0.304127	0.34094	-0.186884
LAMC2	0.522686	1.01002	0.156811	-0.302277	-0.0700183	-0.0148577	0.282573	2.40609	1.13303	-0.299933	0.115164	0.269798	-0.331015	-0.387924	-0.172452	1.1124	-0.541604	1.37706	0.413208	1.03163	1.63407	1.66933	0.392826	-0.877364	1.30693	1.43499	1.04943	-0.776042	-0.271456	0.144149	-0.0798968	0.634559	1.40467	-0.585452	1.69369	-0.263162	-0.771478	0.292548	-1.28222	-0.766375	-2.14176	-0.340032	0.487513	-0.0571029	1.51078	0.348341	1.2902	0.86906	-0.0810528
CDK14	-0.252871	0.219039	0.209438	-0.681606	-0.601615	1.10932	1.17154	0.242256	0.451791	-0.205623	-0.224834	-0.17854	-0.259229	0.0452175	-0.346639	-0.435167	-0.701038	0.028901	-0.157055	-0.321079	-0.462852	0.407941	0.225017	-0.466742	0.560817	0.700563	0.157756	-0.710744	-0.242493	-0.628783	-0.247573	0.157013	-0.380218	-0.395652	-0.247724	0.433896	-0.0951356	0.0870943	0.013532	-0.334012	0.567431	-0.659946	0.584094	0.288275	-0.253546	-0.106023	0.789553	0.263713	-0.0689648
SEC61A1	-0.354202	0.0573425	-0.259716	0.805746	0.645142	-0.363847	0.0650968	0.607843	0.177219	-0.1505	-0.200034	0.0850695	-0.139146	-0.0997771	-0.253864	0.0688099	0.617105	0.0235858	0.026911	0.196226	0.423398	-0.338306	-0.33111	0.705539	-0.508127	-0.547644	-0.31925	0.635658	0.10235	0.663722	0.320762	-0.0808191	-0.0868471	0.294849	0.229288	-0.419885	1.21143	1.39877	0.553325	0.679619	0.462979	0.23287	-0.526361	-0.0351658	0.420247	-0.155213	0.123808	0.161738	-0.00774819
PPP1R12A	-0.354573	-0.523807	-0.625099	-0.431813	-0.562966	-0.0832891	-0.493606	-0.334189	-0.665714	-0.15995	-0.195886	-0.273269	-0.294575	0.0051035	-0.208791	0.0645104	-0.325444	-0.50442	-0.128453	-0.699447	-0.791138	0.119142	-0.0094229	-0.408975	-0.671228	-0.86721	-0.686686	-0.78945	-0.461272	-0.610662	-0.22822	-0.450763	-0.660283	-0.146699	-0.842998	0.519471	-1.02837	-0.567231	-0.712254	-0.508701	-0.370308	-0.932477	0.637669	-0.49481	-0.591301	0.049738	-0.604208	-0.73547	-0.107925
CAMK2B	0.317178	0.801795	0.886384	1.73133	1.71049	1.29423	1.95109	0.47474	0.85495	0.425873	-0.224347	0.705307	0.759495	0.697496	0.502338	-0.230399	1.09446	-0.00186135	0.617398	0.312925	0.145022	0.852271	1.18487	1.21833	1.30371	0.982275	1.52317	1.00406	1.18862	1.68637	0.629059	1.31821	0.319354	0.566626	1.02964	-0.0617071	0.238626	0.244154	1.28662	1.02551	1.43635	0.836048	-0.091355	1.30331	1.4211	0.849317	0.381626	0.0320159	0.0320714
CROCC	-0.196651	0.0858662	0.266033	0.185382	0.215288	0.121788	0.284058	0.765093	0.380326	0.247778	0.110069	-0.199397	0.0346244	-0.253718	0.0672584	0.102695	0.319532	-0.244606	-0.245748	-0.0983143	0.217254	-0.0056952	0.167687	-0.0737657	0.290617	0.145915	0.0673842	-0.137486	-0.20224	0.108172	0.0184443	0.485621	0.481899	0.0965609	0.347454	-0.0587418	0.812758	0.734499	0.132282	-0.19618	0.273121	-0.258725	0.761974	0.247213	0.149278	-0.0477509	0.538453	0.393006	0.301604
POLR3E	-0.183751	0.193537	0.338261	0.096352	0.0977533	-0.0533609	0.219559	-0.0185359	0.0428705	0.15742	-0.218413	-0.0694128	-0.0869427	0.185476	0.284972	-0.150887	0.308868	0.229294	0.195986	-0.258055	-0.0600043	-0.377272	-0.1631	0.493263	0.0330801	-0.226255	0.314709	0.376109	0.435395	0.520014	0.324445	0.263383	0.0842747	0.414777	0.119307	-0.530464	-0.107564	-0.211528	0.297331	0.411053	0.274356	0.215353	-0.369918	-0.0107059	0.365438	-0.163682	0.404272	0.401865	-0.101343
ATP2B4	-0.0866323	-0.899775	-1.04038	-1.193	-1.30241	-0.23291	-0.904724	-0.701979	-1.5443	-0.324044	-0.027073	-0.161029	0.0243359	-0.370552	-0.37825	-0.24587	-0.390919	-1.1367	-0.0857582	-0.730956	-0.825668	0.354798	-0.642287	-1.51588	-1.14569	-1.22099	-0.639562	-1.58187	-0.719992	-1.28789	-0.952803	-0.744627	-0.960092	0.0181549	-0.710094	0.619183	-0.631653	-0.493337	-1.33659	-1.39645	-1.0139	-1.99548	0.822194	-1.30662	-1.32966	0.0657524	-0.962936	-0.906201	0.0489617
ZC3H11A	-0.0111884	-0.0244361	0.141303	-0.257186	-0.193044	0.0975691	0.253752	0.290005	0.0482521	-0.22573	-0.142282	0.0339813	-0.00260709	-0.054468	-0.0108557	-0.059902	-0.278517	-0.0627376	-0.0929288	0.163687	0.406233	-0.130463	0.21999	-0.0385996	0.0996345	-0.179571	0.124769	0.135087	0.180442	-0.0623488	-0.0952706	0.0556081	0.190816	-0.0371454	-0.0254617	0.0907927	-0.408713	-0.160868	-0.263425	0.137501	0.143923	-0.0981423	0.214062	0.0823256	0.221585	0.13963	0.19175	0.0329914	0.0752072
RIOK2	0.136555	0.202956	-0.700862	0.186726	0.315259	-0.745149	0.429836	-0.610032	-0.345092	0.35116	-0.271721	0.353035	-0.107709	-0.154274	-0.211497	-0.289299	0.36038	-0.532874	0.0234061	0.200133	0.398175	-0.247564	0.467625	0.178246	-0.731669	-0.332696	-0.376467	-0.0394744	-0.234867	-1.07213	-0.599928	-1.60425	-0.243383	-0.473836	-0.0441406	-0.519837	-0.51433	0.0441081	-0.219048	-0.0123955	0.575248	0.0793545	0.153887	0.506994	0.259584	0.2047	-0.361574	0.229529	0.167326
YIPF1	-0.647692	-0.397662	-0.461021	0.101297	-0.487028	-0.474896	-0.363492	-1.24054	-0.703687	0.159518	-0.327166	-0.286325	-0.113108	-0.173949	-0.414391	-0.183728	0.470721	0.0271153	-0.170836	-0.0730262	-0.00232016	-0.571634	-0.146705	0.815045	-0.41464	-0.469892	-0.266615	0.787669	-0.0338643	0.429143	0.363688	-0.350166	-0.225512	0.373242	0.0671811	-1.02493	-0.07083	-0.271321	0.258622	0.666702	0.0605546	0.890011	-1.25645	-0.0232801	0.081664	-0.235505	-0.356561	-0.251957	-0.269622
NDC1	0.363116	-0.00888739	0.549045	0.595025	0.112935	0.637437	0.592345	-0.536532	0.714946	-0.281347	-0.110236	0.0914877	0.305693	0.0594311	0.163212	0.0211917	0.3227	0.1766	0.163695	0.306369	0.203752	-0.0340639	0.289918	-0.0273434	0.596448	0.197146	0.640048	0.362006	0.412321	0.327684	-0.0758797	0.345431	0.252031	-0.563397	0.3298	-0.365799	0.390833	0.261383	0.877414	0.221038	0.75173	0.582433	-0.101711	0.339084	0.321095	0.31247	-0.082991	-0.0517328	0.284244
DGKG	-0.495124	-0.624296	-1.11056	-0.567687	-1.80516	-0.453289	-1.43767	-1.68286	-1.74635	-0.435533	-0.682041	-0.841868	-0.617757	-0.547863	-0.383859	0.122334	-1.05303	-1.51216	-0.480275	-1.8931	-1.52087	-0.0507538	-1.85436	-1.39716	-0.841088	-1.77842	-1.19632	-0.876181	-0.830396	-1.51504	-1.2534	-1.69023	-1.21528	-0.991515	-1.10382	-0.120357	-1.70845	-0.66231	-1.33555	-0.450531	-0.316228	-0.827719	-0.0775023	-1.64854	-1.74168	-0.357168	-1.27454	-0.94636	-0.654468
FLYWCH1	-0.266025	-0.781162	-0.794734	-0.170657	-0.420775	-0.323297	-0.17813	-0.343733	-0.597006	0.474982	-0.212976	0.0066504	0.131715	0.115734	-0.029337	-0.593378	-0.62682	-0.618951	-0.314892	-0.0616967	-0.159979	-0.300364	-0.183948	0.0831269	-0.316565	-0.217839	-0.0954615	0.146317	0.0279354	-0.375723	-0.143817	-0.781119	-0.59002	0.0899559	-0.48514	-0.334778	-1.20891	-0.908899	-0.655784	-0.250008	-0.221522	-0.24154	-0.195183	0.296704	0.0787406	0.390242	-0.765712	-0.858917	-0.446721
UNKL	0.4353	0.662859	0.522001	-0.267318	-0.113955	0.997892	0.583918	0.715994	0.538181	0.0112959	0.338818	0.0543751	0.0489555	0.0557245	0.418233	-0.225207	0.153711	0.531883	-0.178981	0.667708	1.22934	0.600438	-0.405626	-0.22356	0.506071	0.581098	0.538361	0.529074	0.280839	-0.022083	0.0192725	-0.00688068	0.469958	0.332593	0.729071	-0.0926038	-0.505384	-0.769485	0.244352	0.0108129	-0.0803088	0.430646	-0.167387	0.423755	0.453497	0.104232	0.915205	0.685429	-0.313882
TBXAS1	-0.208394	0.778813	-0.681667	-1.25792	-1.47587	0.32278	-0.179968	-1.34464	-1.68418	-0.931636	-0.0411883	-0.302206	-0.369997	-0.592696	-0.69361	-0.156357	-0.204529	-0.670032	-0.163772	0.468109	-0.822937	-0.394056	-0.262591	-0.0335884	-0.156404	-0.0919073	0.269874	-0.618372	-0.338472	-0.447662	-0.330865	0.317939	0.38503	-0.752003	0.493725	0.420009	-0.370819	-0.362378	-0.938546	-1.07465	-1.32058	-1.35612	-0.517916	-0.218824	-0.0427425	-0.516155	0.00501759	0.065118	-0.492469
PARP12	0.269593	0.232698	-0.370912	0.214074	-0.0106619	-0.277521	-0.173196	-0.234628	-0.36653	-0.195817	0.387788	-0.270868	0.00676912	-0.117331	-0.171725	0.157275	-0.0753138	0.39727	0.474443	0.349817	0.321695	-0.0702871	0.180823	0.445072	0.0580997	0.0589031	-0.111481	0.0972805	-0.130982	0.319665	0.327332	-0.043069	0.265281	1.01278	0.581424	0.136734	0.988598	0.566739	-0.486616	0.151405	-0.816399	0.383644	0.700553	-0.0805502	0.127126	-0.443753	0.333504	0.170859	0.656719
ALDH18A1	0.0948315	0.386924	0.394763	-0.503479	-0.484868	0.100078	0.585302	0.750461	0.908659	0.0395573	-0.259826	0.569778	0.190577	0.136501	0.340532	0.223028	0.338034	0.501845	0.609298	0.563697	1.10966	0.48277	0.20411	0.409584	0.551457	0.281583	0.85546	0.846188	0.60111	0.570023	0.387344	0.431772	0.579353	0.787609	0.806761	-0.343666	0.0248401	0.033927	-0.140683	0.607794	0.34335	0.0873091	-0.11285	0.164967	1.01166	0.245843	-0.205018	0.0223448	0.0730158
TARBP1	-0.087199	0.632594	1.06392	-0.660419	-0.366128	-0.386626	0.0106257	0.440626	0.975838	0.0692868	0.108003	0.029167	-0.00770225	-0.0347686	0.499907	-0.188841	-0.134616	0.223138	0.172	-0.0130185	0.666593	0.360525	0.838555	0.128647	1.10365	0.885447	1.2009	0.72082	0.782921	0.629541	0.306709	0.788116	0.797997	1.10003	0.839381	-0.245714	-0.514353	-0.707008	-0.0503871	0.566507	-0.26807	0.214865	0.218858	0.402819	0.398243	0.337476	0.259353	0.0412873	0.208053
PET112	0.0701925	0.411663	0.438794	0.256756	0.321674	-0.0894731	0.330645	-0.00458981	0.0755843	0.631887	0.577417	0.31027	-0.0318974	-0.0280648	-0.141933	-0.0516677	0.507703	0.0728726	-0.115282	0.195919	-0.0714039	-0.0367401	-0.159552	0.579789	0.244635	-0.119794	-0.153514	0.16406	0.246835	0.553481	0.187924	0.308738	0.129464	0.0837463	0.322579	0.434395	0.000626864	0.236441	0.616306	0.163907	0.387384	0.748454	0.449784	-0.079399	-0.225726	0.323044	-0.1983	-0.122351	-0.106664
MXD1	-0.140598	0.038151	0.150761	0.484543	0.429559	0.0570902	0.169385	0.471868	-0.141124	0.610047	0.148985	-0.345421	-0.369529	-0.67888	-0.279436	0.37294	0.122401	-0.464842	-0.328496	-0.417688	-0.556534	-0.448519	-0.376347	-0.768753	0.344256	-0.732744	-1.01612	-0.235548	-0.543391	-0.0507537	0.146522	-0.491666	-0.422122	-0.175462	-0.727739	0.924654	-0.345042	-0.41377	0.0748793	-0.312443	-0.273289	-0.324932	-0.271065	-0.474045	-0.454353	-0.481421	0.0264384	-0.364865	-0.510992
CDK17	-0.276525	-0.27892	-0.0425016	0.186371	0.11925	0.068713	-0.195308	-0.171761	0.67722	-0.371943	-0.139025	0.0621798	-0.227815	-0.34937	0.112043	0.0568373	-0.224191	-0.0317221	-0.12184	0.232889	0.294449	0.607617	0.511246	0.0546882	0.0247658	-0.128544	0.0956266	-0.0985276	0.486088	0.308962	0.120313	0.199844	-0.0858488	0.304167	-0.112694	0.353348	-0.0550886	-0.326729	0.083392	0.407163	-0.377752	-0.319988	-9.00271e-05	-0.185082	0.133847	-0.180043	0.276522	0.170571	-0.218353
DNAJC25	0.0481369	-0.830987	-0.185919	0.0186453	-0.151438	-0.374914	-0.106934	-0.0476648	-0.0896927	0.114482	-0.313858	0.687959	-0.550634	0.0474457	0.0926631	-0.858635	-0.426259	0.0492359	-0.105001	0.40604	-0.856328	-1.2406	0.037865	-0.793885	-0.245791	0.392276	0.17632	-0.0593388	-0.397932	0.0053625	-0.0318743	-0.817114	-0.252425	-0.860385	-0.451746	-0.950825	-0.267517	-0.136773	-0.351573	0.123452	-1.74665	0.555495	-1.93176	-0.298924	-0.505572	-0.957039	-0.0720309	-0.334458	0.32287
SLC2A3	-1.35325	-0.959261	-0.25692	-0.727328	-1.44041	-0.380842	-1.17668	-1.12106	-1.14668	-0.53256	-0.528689	-0.664166	-0.778048	-1.15418	-0.700446	0.12136	-1.20368	-0.530958	-0.934507	-1.30296	-1.43924	-0.383103	-1.02205	-0.321079	-0.212822	-0.860051	-0.702164	-0.981555	-1.11193	0.0660895	-0.00572259	-1.06377	-1.35867	0.271593	-1.20898	0.866685	-0.719942	-0.562581	-1.42253	-0.85883	-1.08107	-1.35327	-0.468222	-1.56583	-1.31891	-0.952589	-0.747233	-0.66744	-0.698402
PSD	0.387169	0.260202	0.413998	-0.113371	-0.880608	-1.0401	0.324307	-0.403607	-0.00294079	-0.632819	0.208046	0.42644	0.469214	-0.115874	0.0265719	-0.204296	0.193302	-0.749979	-0.120398	-0.492544	-0.170825	-0.670138	0.0567917	-0.611612	-0.51864	-0.851253	0.129171	-0.17667	-0.104215	-0.000702733	-0.637251	0.524036	-0.182911	-0.7127	-0.237495	-0.649569	-0.612825	-0.493995	-1.12254	-0.521811	0.170138	-1.13982	1.5165	0.907733	-0.618791	0.386458	1.26676	0.476343	-0.164575
CTDP1	-0.210307	0.2692	-0.0175486	-0.0148821	-0.217387	-0.315015	-0.106276	-0.61725	-0.167607	-0.276445	0.385933	0.0776393	-0.0499783	-0.204954	-0.0957294	0.146837	0.0846928	0.07839	0.178546	0.183772	-0.240426	-0.399044	0.184453	-0.0652522	-0.04584	0.0769336	-0.097161	-0.0295153	-0.00791022	-0.0299825	0.20469	0.0754047	0.255652	0.116661	0.0476919	-0.390693	0.247442	0.0514058	-0.228947	0.118911	0.0903494	0.16234	0.0501609	-0.0338254	-0.104873	0.125457	0.402007	0.575519	0.275984
YBX3	0.311273	-0.090618	0.516168	-0.0688664	-0.186274	-0.00918964	-0.372355	0.158196	-0.213333	-0.0162104	0.0337784	0.330477	-0.116233	-0.296063	0.23855	0.315652	-0.565346	0.369154	0.287826	0.0646206	0.0944917	-0.0402743	-0.354671	-0.421377	-0.0658337	-0.0675944	0.448369	-0.282778	-0.14447	-0.111656	0.142326	0.0662184	0.289619	0.272411	-0.028173	0.347471	0.715877	0.242836	-0.121774	-0.0980892	-0.454532	0.285938	-0.309071	-0.503305	0.24251	-0.239267	-0.396088	0.386188	-0.145148
STYK1	-0.924907	-0.883788	-0.462032	0.227435	-0.523523	0.132862	-0.243555	-1.08898	-1.94177	0.0875938	-0.180537	-0.625945	-0.214105	0.0792547	-0.119631	-0.356549	-0.378866	-0.167117	-0.371704	-0.121902	-0.102201	-0.752261	-0.722041	-0.287662	-0.427063	-0.566019	-0.197635	0.265452	0.0344876	-0.13368	-0.0605254	0.0889758	-0.0278324	-0.0619306	-0.322074	-1.41169	-0.963858	-0.715791	0.610074	0.0684045	0.0226574	0.770329	-2.21202	0.0384211	0.050845	-0.252895	-0.493208	-0.827251	-0.249688
WNK1	-0.228716	-0.0134106	-0.237683	0.172482	0.0638234	-0.326054	0.0542047	-0.05749	-0.110502	-0.0153374	-0.198337	0.14515	-0.036003	0.0580774	-0.156299	-0.0874179	-0.0389747	-0.128796	0.132385	-0.121486	-0.0873894	0.208786	-0.348885	0.166572	-0.169057	-0.273458	-0.309144	-0.317453	-0.0942431	-0.185104	-0.224563	-0.113948	-0.305948	0.0323581	-0.462418	0.674235	-0.217943	-0.372826	-0.347041	-0.0589452	0.133047	-0.100634	0.37967	-0.122496	-0.538188	-0.119763	0.0707712	0.115553	0.0570094
CCAR1	-0.186313	-0.198208	0.0111921	-0.215874	-0.036706	-0.280421	-0.0401109	0.0354239	0.130983	0.0158804	-0.364582	-0.138284	-0.221361	-0.0321815	0.268885	0.0145737	-0.0197895	0.0154427	0.0673096	-0.203737	-0.0632702	-0.106763	0.507233	0.103512	0.1269	-0.107052	-0.110211	-0.0750346	0.304126	0.217952	0.0220472	-0.122137	-0.151134	0.109093	-0.21756	-0.309761	0.21196	0.226892	0.184281	0.0303323	0.159233	-0.15723	-0.0106703	0.24997	0.146364	0.0459148	-0.0704553	0.0211612	0.141511
OGFR	-0.065403	0.0706504	-0.423424	0.254143	-0.0438066	-0.136864	0.152958	0.263428	0.0798769	-0.196503	0.194306	-0.274601	-0.321605	-0.128169	-0.349732	0.371749	0.0839415	-0.0957529	0.0124138	-0.0808152	-0.132209	-0.30807	-0.184645	-0.0746746	-0.253231	0.138623	-0.364004	-0.117463	-0.681717	-0.00418817	0.0626473	-0.00557892	0.203349	0.0345865	-0.239126	0.162239	0.777936	0.385248	-0.255701	-0.179942	0.0989009	0.0434004	0.502678	-0.410173	-0.241198	-0.110104	0.0341826	0.373184	0.444905
GNA15	-1.04189	-1.27146	-1.54874	-2.0693	-2.52516	-0.542855	-0.340757	-2.67848	-2.56515	-0.926109	0.251381	-0.971206	-1.37261	-0.709117	-1.15818	0.368617	-0.632052	-0.46248	-0.733891	-0.890039	-0.868139	-1.32978	-1.60332	-1.08086	-1.0853	-0.496483	-1.82475	-1.17896	-1.11823	-0.824822	-0.447129	-0.573929	-0.98297	0.194366	-0.951319	-0.0444142	-0.811066	-0.610517	-3.46689	-1.14557	-2.31655	-0.15214	-0.661841	-0.8763	-1.09819	-1.01663	-1.21624	-0.227558	-0.916612
PIGV	-0.173301	0.166198	0.0877627	0.213528	0.391325	0.205475	0.615652	0.104297	0.0275482	0.256537	0.194373	-0.0258973	-0.0331546	-0.00636434	-0.2692	-0.252894	0.366451	0.187568	-0.0402353	0.686666	0.659656	0.219459	-0.151449	0.504976	0.00555396	-0.0221733	0.501392	0.350598	0.257838	0.288279	-0.0972772	0.340526	0.198904	0.0677282	0.446745	-0.440948	-0.18049	-0.358489	1.02541	0.389141	0.0986362	0.631012	-0.116908	0.517116	0.366437	0.437375	0.0299	-0.46572	-0.0966912
PTPRU	-0.492839	-0.882556	-1.6689	0.275942	0.146934	-2.37925	-1.63233	0.628537	-0.437758	-0.463117	0.476858	-0.524399	-0.196112	-0.580559	-0.452523	0.181383	-0.0851319	-0.806579	-0.406643	-0.0286745	-0.662902	-0.349621	-0.07586	-0.327371	-0.714854	0.22843	-0.861033	-0.689755	-1.26284	-0.313243	-0.0433258	-0.777964	-0.673293	-0.958368	-0.901551	-0.316634	-1.6255	-0.677336	-1.46763	-0.998232	0.114727	-0.50341	0.0358892	-0.652498	-1.08937	-0.249032	-0.989043	-0.819471	-0.342877
SNRNP40	0.203062	0.25221	0.374504	-0.0649161	-0.0647385	0.699232	0.395907	0.523499	0.932796	-0.316303	0.0128665	0.304429	0.259516	-0.0606873	0.389367	-0.0401894	-0.227051	0.294494	0.167668	-0.125685	0.405012	0.384119	0.372286	-0.163812	0.736733	0.653427	0.855476	0.180492	0.457222	-0.0336584	-0.0217013	0.54898	0.471662	0.361384	0.603338	-0.319419	0.104665	-0.0205308	0.0608043	-0.000966205	-0.332065	-0.0411127	-0.583341	0.429988	0.750276	-0.162641	0.282241	0.450609	0.0160957
RIMBP2	1.11444	2.33739	0.756987	-0.977931	-1.68673	0.108173	2.00623	0.0775597	0.77507	-1.20655	0.116782	-0.0658471	0.730669	0.253087	-0.118321	-0.257408	-1.79828	1.43352	0.918763	0.162809	1.27606	0.547464	1.72516	-2.02547	2.0225	1.50446	1.49779	-0.922256	-0.504059	-1.4513	-0.997561	-0.194272	0.41322	2.61426	1.147	0.510775	-1.21366	-0.516561	-1.48583	-0.902248	-1.43001	-1.28221	0.860124	-0.160706	1.25755	0.098181	2.04323	0.974565	0.54378
QSER1	-0.0861991	-0.33126	-0.461788	-1.87076	-1.74112	-0.0602501	0.138814	0.0175846	-1.3102	0.126131	-0.572334	0.0802177	-0.205275	-0.00298228	0.222158	-0.213335	-0.176747	-0.384022	-0.119999	-0.0602181	-0.774566	-0.248075	0.822477	0.172688	-1.15696	-1.08233	-1.19865	0.171799	0.17617	-0.630484	-0.481008	-0.337008	0.320414	-0.294416	0.712275	0.334964	0.34229	0.481257	-1.77392	-0.396435	0.435273	-0.445925	0.562821	0.218188	-0.202824	-0.349112	-0.379619	-0.783172	0.289284
MPC1	-0.207824	-0.110529	-0.960481	0.0818698	-0.221646	-1.09846	-0.613583	-0.272223	-0.169971	0.0770091	-0.116154	-0.526144	-0.280435	0.0891432	-0.412668	0.0360096	-0.0513705	0.0656119	-0.11491	-0.270955	-0.18984	-0.242636	-0.266225	0.0839525	-0.474864	-0.250255	0.0166778	0.248295	-0.0718805	-0.0950046	-0.0686273	-1.33819	-0.757431	0.211016	-0.574263	-0.298772	-0.201686	0.0413793	0.599355	0.0740353	-0.229799	0.662601	-0.202032	-0.2877	-0.0975759	-0.0547935	0.069365	-0.263162	0.0176072
ACAA1	-0.612004	-0.284326	-0.376961	0.210576	0.0630106	-0.465344	-0.242756	-0.573873	-0.784925	0.14999	-0.172823	-0.29203	-0.0241055	-0.227114	-0.303912	-0.307707	-0.126407	-0.380829	-0.201888	0.193753	-0.0964121	-0.605369	-0.0842066	0.135109	-0.637749	-0.552671	-0.589082	0.304317	-0.049931	0.157958	0.132353	-0.618918	-0.463937	0.542496	-0.297508	-0.628588	-0.427591	-0.531659	0.119921	0.252997	-0.151426	0.296555	-0.645948	-0.022285	-0.422038	-0.0832428	-0.11442	-0.220636	-0.17978
BCAT1	0.102763	0.693056	-0.828829	-0.170158	-0.998717	-0.494118	-0.573173	0.540024	-0.174897	0.143318	-1.06794	-0.325439	-0.371422	-0.593571	0.0334284	1.73013	0.470014	-0.193064	0.630244	-0.29115	0.414758	0.419055	-0.39841	-0.761235	-0.010226	0.317344	-0.248925	-0.202291	-0.695805	-0.298406	-0.791807	-0.324343	-0.900098	-0.424553	-0.70259	1.44565	0.713064	-0.362867	-0.89014	0.107394	0.119723	-0.269507	0.845914	-0.582311	-0.266215	0.383588	-0.512682	-0.637907	0.436687
HDAC7	0.259464	0.332387	0.0940651	-0.00550745	0.0188499	-0.0134624	0.16555	0.551831	0.280422	-0.322442	0.0890978	-0.161126	-0.0724831	-0.0429016	-0.0856179	0.272266	-0.182604	0.000204278	0.0229776	0.154114	0.171197	0.290144	0.000897338	0.0349526	-0.178281	-0.0629338	-0.393727	-0.339246	-0.1785	0.0918613	-0.0222927	0.145263	0.11786	0.0497429	0.107682	0.359079	0.140531	0.0754095	-0.279168	-0.360143	-0.111844	-0.85049	0.629442	-0.226393	-0.191343	-0.0833581	0.546014	0.156839	0.276491
LZTS1	0.498492	-0.555446	-0.325795	-0.233515	-1.17619	-0.012115	-1.75359	0.256932	-0.75067	0.300586	-0.406362	-0.115597	-0.413635	0.684506	-0.567081	-0.218065	-0.490523	-0.612515	-0.0135802	-0.163113	-0.0638902	0.350452	-0.963666	0.00712069	-0.223036	-0.229068	-0.864784	-0.519238	-1.21334	0.246088	-0.446614	-0.501076	-0.671237	-0.12099	-0.988998	-0.10728	0.632616	0.609483	-1.42705	-0.909298	-0.542074	-1.16872	0.6061	-0.897243	-0.428817	-0.675752	0.35742	0.267356	0.288787
PRDM6	-0.143605	-0.674911	-1.43714	-1.15791	-1.05465	-0.598146	-1.44223	-0.226762	-0.289685	-0.231122	-0.480951	-0.0469867	-0.327842	-0.398089	-0.505848	-0.225756	-0.0575004	-0.898089	-0.248405	-1.10544	-1.33495	0.0415827	-0.141244	-2.15041	-1.03686	-0.772099	-1.04541	-1.19313	-1.34893	-0.452597	-1.18384	-0.928109	-1.09538	-0.0269641	-0.917888	0.4726	-1.78201	-0.201655	-1.07437	-1.01991	-0.389873	-1.4893	-0.171664	-1.41081	-0.876133	0.181176	-0.778656	-1.76361	-0.103779
SPAG4	0.187633	0.0158091	0.462911	-0.890466	-0.596777	0.890757	0.336591	-1.18981	-0.686738	0.936563	-0.574942	0.415445	0.32404	-0.0281974	0.0626491	0.505083	-0.480281	-0.093541	0.923492	0.813789	-0.869567	0.233986	0.205925	-0.551642	-0.354402	0.726989	-0.0369895	-0.527106	-0.113259	0.208346	0.0751687	0.199369	-0.0622058	0.62612	-0.155431	0.418676	-0.0470385	-0.300841	-0.942597	-0.423965	-0.204636	-0.380736	0.164947	-0.259295	-0.477706	-0.276971	0.500846	0.711608	-0.188721
NCKAP1	-0.19718	-0.218504	-0.323241	-0.117996	-0.16802	-0.128167	-0.240765	-0.00724925	-0.474478	-0.264228	-0.142514	-0.163662	0.118588	0.0827326	-0.174792	-0.358162	-0.287641	-0.207385	-0.2669	-0.136529	-0.20726	0.190712	-0.519035	-0.667355	-0.226368	-0.309696	-0.0912042	-0.223172	-0.25688	-0.222469	-0.175319	-0.214069	-0.186082	-0.0473819	-0.380911	0.224298	-0.227698	-0.340858	-0.169944	-0.253848	-0.0676484	-0.298948	-0.214554	-0.182492	-0.294207	-0.0116424	0.00288984	0.000100881	-0.1323
MRPS35	0.284827	0.246011	0.39374	0.0854413	0.279948	0.246329	0.375743	-0.161284	0.465479	0.177515	0.0136376	0.313041	0.160281	-0.136249	0.199672	-0.0651912	0.420181	0.303305	0.262479	0.238741	0.165985	0.000818758	0.578121	0.813738	0.394867	0.126216	0.609239	0.513144	0.415907	0.30564	0.0782616	0.243008	0.236113	0.089653	0.401127	-0.530946	0.18538	-0.0313919	0.711743	0.761132	0.491995	0.965324	-0.434279	0.330676	0.535406	0.060147	-0.492382	-0.477956	-0.0267004
GUCY1B3	0.817129	0.826282	0.338478	-0.447693	-0.197505	0.43219	-0.097544	0.136282	0.0568317	0.0118381	-0.687029	0.908839	0.0117888	-0.471755	0.0803215	0.0242452	-0.4818	0.076382	0.218965	0.174183	0.258593	0.69258	0.233545	-0.278487	0.14295	0.711404	0.0342203	-0.886519	-0.239064	-0.551019	-0.165876	0.672226	0.135841	-0.289741	0.270597	0.90174	-0.697794	-0.385075	-1.07274	-0.832533	0.979366	0.00629275	-0.289652	0.234205	0.857026	-0.120229	0.988299	0.739891	-0.261018
SFSWAP	0.163758	0.0350539	-0.0510418	-0.389436	-0.1938	0.0240137	0.0867311	0.192155	0.102837	-0.0117027	0.085857	0.107637	-0.191609	0.143456	0.164057	0.0144638	-0.0612029	-0.197023	-0.000482925	-0.201911	-0.0480163	-0.494239	0.0760715	-0.513527	0.247995	0.141282	-0.218636	-0.423208	0.0112926	0.110846	0.0394347	0.0109463	-0.248556	-0.0991833	-0.233999	0.0419008	0.0997685	0.0203213	-0.462028	-0.119379	0.0661115	-0.316482	0.39348	-0.0392002	-0.265162	-0.100747	-0.0397686	-0.144234	0.118057
TNK2	-0.434228	0.382207	0.271264	0.426619	-0.0850967	0.833754	0.850315	-0.462449	0.0540346	0.12528	0.00766372	0.108761	-0.21271	-0.30491	0.302546	0.0118009	0.594651	0.540648	0.206483	0.449899	1.04723	0.434216	0.454276	0.569257	0.0190704	-0.445335	0.248164	0.42743	0.452864	0.0724781	-0.0746251	0.279992	0.300049	0.656322	0.558435	-0.270193	0.407859	0.541229	0.16568	0.225184	0.450568	-0.398861	0.22531	0.528562	0.473368	-0.00563067	0.661315	0.433255	0.0104204
MON2	-0.237518	-0.182317	-0.135623	-0.201937	-0.238619	0.105419	-0.348842	-0.0726291	-0.0608526	-0.0748718	-0.145465	0.0774882	0.0773031	0.228981	0.082299	-0.0854647	-0.12937	0.00786452	-0.121232	-0.0618474	0.0894218	0.11755	-0.161027	0.125902	-0.128384	-0.140333	-0.0494862	0.365825	0.139192	0.263906	0.30615	-0.148465	-0.0828086	-0.175496	0.0744405	-0.138374	-0.312451	0.00657276	0.0648716	0.0187178	-0.126662	-0.147076	-0.376186	0.122488	0.114049	-0.0316322	-0.0488699	-0.120775	-0.310693
CDH3	-1.04701	-0.838521	-1.36813	-2.19742	-1.65422	-2.91716	-2.90131	-0.923261	-1.03307	-1.25845	-0.637807	-1.21729	-1.09807	-0.937428	-1.27848	0.117833	-0.912919	-0.878636	-1.22748	-1.02552	-2.28872	-1.73701	-0.808266	-0.736602	-2.21615	-1.34316	-2.23838	-1.94139	-1.81436	-1.08829	-0.31183	-1.13408	-1.55515	-1.78039	-1.80262	0.306059	-0.781904	-0.552215	-2.1976	-1.47706	-3.21052	-1.31254	-0.102216	-1.73612	-1.74304	-0.683123	-1.66988	-0.517749	-0.607695
GPBP1	-0.186296	-0.162673	-0.113077	-0.0298298	0.077521	-0.0413285	-0.0673475	-2.76229	-0.534646	-0.0910932	-0.0840705	0.0773053	0.00765729	0.061418	-0.195181	0.0180398	-0.075007	0.149728	-0.0617475	-0.16873	-0.10442	-0.174711	0.225649	0.0659528	0.217567	0.0425781	0.0260415	0.0360509	-0.0358262	-0.726258	0.109317	0.0582951	0.0379326	-0.173091	-0.171749	0.0736613	-0.137966	-0.325459	-0.82564	0.0820464	-0.276151	0.0857647	-0.30176	-0.250816	-0.0948888	-0.240025	0.0527388	-0.120148	-0.248252
DGAT2	-0.141287	-0.224545	0.197603	-0.171439	-0.0396599	-0.175476	-0.22795	-0.833186	-0.81143	-0.637804	0.661952	-0.780411	-0.0232464	-0.953398	-0.573749	0.158869	0.3682	0.331864	0.676501	0.00313145	-1.27268	-0.122723	0.509806	0.0218615	-1.01073	-0.632385	0.307549	-0.0162099	0.202903	-1.03851	-0.299694	-0.291753	-0.225229	-0.577785	0.334805	0.442399	-0.28285	0.226577	0.796993	-0.570922	-1.24887	-1.14063	-0.673783	-0.48797	-0.66103	0.223186	-0.150696	-0.209034	0.560714
ZNF112	-0.144009	-0.052204	0.038571	0.068284	0.34114	0.607812	0.177008	-0.20862	-0.0892929	0.0252473	0.15431	0.196074	0.239191	0.193109	-0.00895058	-0.154273	0.125345	0.0381563	-0.0264552	-0.100182	0.289986	0.0932616	0.28165	0.200207	0.185657	0.233	0.500171	0.0904116	0.165211	-0.0497232	-0.0800125	-0.00405326	0.289749	-0.162557	-0.0547267	-0.243749	0.159276	0.3013	0.432351	0.099778	-0.168848	0.181717	-0.269242	0.156874	0.465759	0.325034	-0.345141	0.031354	-0.25601
CS	0.357436	0.303941	0.247808	0.26782	0.324911	0.252469	0.163639	0.134392	0.436662	0.100753	-0.0766862	0.142843	-0.00460139	-0.0429012	0.240384	0.131277	0.156778	0.213121	0.322104	-0.135442	0.511324	-0.178546	-0.231902	0.245156	0.302853	0.195644	0.523025	-0.0538564	0.121454	0.0677817	0.0883883	0.265006	0.220645	0.356053	0.188085	0.114325	0.379812	0.343841	0.237556	0.190444	0.382979	0.637359	-0.165882	0.0156022	0.154328	-0.0470841	-0.00725466	0.205668	0.0611603
LTK	-0.883606	0.825902	0.100227	0.226938	0.0737079	-0.54207	-0.504454	-0.37959	-0.0781567	0.0576708	-0.381547	-0.0631175	-0.26872	-0.0906983	-0.132831	0.290869	-0.0187506	-0.506903	-0.410562	-0.591169	-0.22517	-0.244521	-0.200563	-0.473739	0.338722	0.858842	-0.89639	-0.582741	-0.682326	-0.299273	0.0132297	-0.487237	-0.820716	-0.269079	-1.05183	0.351601	-0.0398813	-0.0716319	-0.764095	-0.177816	-0.271827	-0.301581	1.7347	-0.576096	-0.787885	-0.561849	-0.621547	0.00254958	0.141645
ELMO2	-0.155192	0.331805	0.255777	-0.19459	-0.44627	0.338047	0.337414	0.0489085	0.0167441	-0.00709652	-0.180543	0.292684	0.00856023	-0.0515083	0.0805636	-0.292668	-0.195734	0.108959	0.308152	-0.0421499	0.292974	-0.0729182	-0.146735	0.128595	0.109224	-0.0332817	0.434035	-0.0818613	0.357416	-0.128479	0.0799689	0.3855	0.303595	0.0476894	0.272186	-0.228228	-0.730696	-0.541768	0.00763192	0.0355785	-0.101647	-0.0803299	-0.260989	0.23233	0.434004	-0.218135	0.390526	0.268075	-0.191827
WAPAL	-0.0300524	-0.188557	-0.407595	-0.823595	-0.831728	-0.114617	0.300528	-0.731979	0.146466	-0.695907	-0.0104651	-0.195149	-0.055061	0.0992122	-0.201367	-0.288021	-0.144756	0.00612964	0.0733897	-0.326713	-0.00134083	0.122392	0.267526	-0.0681958	0.0899964	-0.216166	-0.0536702	-0.20957	0.0983022	-0.494235	-0.26801	-0.179947	-0.042407	-0.124801	-0.0254391	-0.0622873	-0.394047	-0.410304	-0.860158	0.0792425	0.210865	-0.042617	0.0635287	-0.0714139	-0.0804594	-0.266312	0.0947833	0.104738	0.182224
VMP1	-1.349	-1.00231	0.272364	-0.86931	-1.15131	-0.314444	-0.96025	-1.14276	-1.28535	-0.864827	-0.288261	-0.534224	-0.646887	-1.13546	-0.667931	0.242502	-1.01484	0.19493	-0.323145	-1.21529	-1.62803	-1.10032	-0.80943	-0.127236	-0.235077	-0.947248	-0.85485	-0.99382	-0.755027	-0.254378	0.463797	-0.97857	-1.17689	-0.131978	-1.14544	-0.098505	-0.485076	-0.170992	-1.22205	-0.482994	-1.17333	-1.05357	-0.430787	-1.16252	-0.40658	-0.845116	-0.69147	-0.0615258	-0.569604
APPBP2	-0.117423	-0.0641868	-0.263349	-0.611776	-0.00938946	-0.171277	0.42116	0.142976	0.131306	-0.134911	-0.180218	-0.437308	-0.0142521	-0.202068	-0.13768	-0.381744	0.0960603	-0.273364	-0.158137	0.202679	0.226868	0.236791	0.406041	0.150795	0.0211322	0.0285974	-0.0220187	0.264846	0.0735676	-0.487273	-0.505678	0.0518922	-0.143191	-0.152689	0.118224	-0.211265	-0.456438	-0.530796	-0.0245872	-0.0834671	-0.131569	-0.00544007	0.111799	0.22355	-0.0916538	0.0395015	0.140618	0.203274	-0.148682
POLD1	0.112709	-0.0152869	0.194636	-0.0716279	-0.0294333	0.221911	0.54039	0.533498	0.484466	-0.0894621	0.198538	-0.125154	0.125716	-0.171446	-0.245617	0.378794	0.0438585	-0.350084	-0.237394	0.154905	0.463033	-0.829712	0.03746	-0.423076	-0.134804	-0.0419797	-0.24899	-0.336073	-0.493322	-0.0525899	0.27383	0.241983	0.487723	-0.400819	0.111111	-0.126958	0.646482	0.309262	-0.193654	-0.063637	0.225435	-0.179875	0.783815	-0.274322	-0.0130402	0.348316	-0.439567	0.0969365	0.431104
EIF4B	0.405984	0.379427	0.57013	0.400464	0.487665	0.308986	0.370458	0.302104	0.579592	0.196039	0.242768	0.369633	0.207618	-0.0400184	0.358712	0.309342	0.538604	0.11961	0.0920561	0.440746	0.976444	0.140398	0.363749	0.285708	0.369717	0.313355	0.751742	0.303483	0.437818	0.124635	0.020624	0.371426	0.614102	0.154531	0.332692	0.48227	0.293662	0.0825249	0.548812	0.412958	0.541395	0.527766	0.200642	0.0123658	0.441195	0.254991	-0.24323	-0.293137	-0.0817451
SLC6A16	-0.59981	-0.123713	-0.226334	-0.585327	0.110042	-1.50345	-0.98832	-1.63073	-1.87674	-0.423193	-0.167757	-1.1021	-0.570076	-0.345891	-0.360729	-0.237764	0.331361	-0.607682	-0.414601	-0.636678	-1.65542	-0.637922	-0.279448	-0.131488	-1.55442	-0.993693	-0.946757	-2.05688	-1.00021	-1.44493	-0.837042	-0.303972	-0.49772	-0.285934	-0.546192	0.555525	-0.326	-0.0482932	0.000632016	-1.76553	-1.09029	-2.17075	0.97686	-0.902846	-1.39286	-0.103501	-0.601764	-0.712199	-0.0596216
GLTSCR1	-0.217101	-0.215421	0.0508938	0.219714	-0.0599971	0.0622019	0.153466	0.26783	0.103132	-0.516627	0.262338	-0.220062	-0.144836	-0.227802	-0.0194715	-0.131696	-0.204094	-0.220905	-0.0754181	-0.280473	0.345336	-0.171597	-0.279927	-0.702707	0.209511	-0.43721	-0.540169	-0.224755	-0.0269185	-0.0559779	0.164212	0.0265513	-0.038199	0.702609	-0.375408	-0.250854	0.194911	0.07984	-0.251404	-0.299498	-0.0216323	-1.14028	0.0461902	0.0197959	-0.262416	-0.239553	-0.00984311	-0.0614874	0.199719
SPHK2	-0.632865	-0.224618	0.104629	-0.0315251	-0.443102	-0.399942	0.0858581	0.173818	0.919885	-0.0722003	-0.0747018	0.100431	0.154746	-0.20095	-0.477438	-0.151702	0.761553	0.202011	0.0987464	0.188308	-0.200643	-0.302392	0.354787	0.593895	0.486681	-0.126798	0.192577	0.274332	0.301664	-0.0652481	0.0429216	-0.133677	-0.275064	0.352606	0.0366808	-0.477224	-0.891774	-0.614004	0.334124	0.133735	0.145672	-0.188224	-0.25868	0.141459	-0.11331	0.0247858	0.592427	0.138893	0.0519712
RPL18	-0.0437118	0.414406	0.674786	0.218937	0.308306	0.478035	0.568653	0.297387	0.222412	0.229314	0.125633	0.333994	0.0921668	-0.0266921	0.29875	0.203946	0.267837	0.276015	0.361459	0.145987	1.03388	-0.240081	0.697623	0.121368	0.290884	-0.382345	1.21266	0.712517	0.315054	0.447786	0.226652	0.231067	0.724069	0.145747	0.68242	-0.375317	0.349236	0.193753	0.717821	0.676129	0.286997	0.646495	0.0184534	0.0908237	0.65233	0.258844	-0.180642	-0.0471847	0.0205931
CA11	-0.518425	-1.0595	-1.2136	-1.12123	0.104449	-1.93463	-1.71089	-1.72028	-1.45372	-0.807804	0.294265	-0.583552	-0.0242541	-0.231881	-0.265135	-0.461211	0.284788	-1.20756	-0.276993	-0.494784	-1.47347	-0.725644	-0.625099	-1.35289	-1.64308	-0.964391	-0.934862	-1.35594	-0.849805	-0.736782	-0.797403	-0.737718	-0.383068	-0.76091	-1.1107	0.222648	-1.50629	-0.423114	-0.0509697	-1.19861	-0.89442	-0.42036	0.485793	-0.395445	-1.37177	-0.00143393	-0.511035	-0.582618	-0.547023
ISOC2	-0.162212	0.284441	0.0319391	-0.673192	-1.06444	-0.00771384	0.140424	0.148637	0.382493	-0.0180713	0.177193	0.20431	-0.167841	-0.0955499	-0.12743	0.404199	0.355713	0.0723958	0.13991	-0.220634	0.122465	-0.0885736	0.2119	0.659011	-0.0764361	0.049158	0.467793	0.327207	-0.216425	0.153876	0.149997	0.0535464	-0.0464361	-0.00422173	0.102276	-0.31529	0.382892	0.613072	0.0777211	0.204212	-0.0809699	0.248273	-0.030529	-0.0351863	0.228327	-0.261207	0.0268518	-0.00233954	-0.0234769
U2AF2	0.134105	0.217373	0.336473	0.0640873	0.135651	0.14753	0.261878	0.175306	0.405035	0.00425503	-0.114275	0.210302	0.0821589	-0.0378204	0.145313	0.101845	0.0727793	0.202431	0.0896526	-0.0462458	0.247437	-0.130251	-0.080918	0.0311524	0.238736	0.286559	0.0859653	0.299307	0.0932908	0.287075	0.243313	0.209005	0.230551	0.24456	0.200349	-0.142805	0.476435	0.224916	-0.093073	0.159652	0.299482	0.0478847	0.0395988	-0.0138471	0.181882	-0.103406	0.0610748	0.0613584	0.123181
EPN1	-0.0998394	-0.0239185	-0.251035	0.456711	-0.257154	0.261203	0.140566	-0.201205	-0.029198	0.143012	-0.0681195	-0.18548	-0.0861668	-0.173946	-0.356385	-0.11478	0.20476	-0.200978	-0.115403	0.0324405	0.374553	-0.414295	0.0137934	0.201879	-0.0200887	0.0523	-0.0917609	0.22637	-0.410546	0.370337	0.253821	0.199218	0.182101	0.318981	0.136277	-0.250188	0.365107	0.329625	0.0533756	0.354006	0.315306	0.294106	-0.370796	-0.0607383	0.28691	-0.0897862	0.160791	-0.0771457	0.0887114
MED29	-0.275855	-0.0172761	-0.106452	-0.193773	0.0191222	-0.321781	-0.180759	-0.426601	-0.173367	0.0551307	-0.290563	-0.180994	-0.135141	0.0846867	-0.342107	-0.160771	-0.115671	-0.0879187	-0.0271298	-0.110287	-0.452467	-0.198722	-0.4044	0.517917	-0.351047	-0.257779	0.0931169	-0.0426795	-0.175674	0.272026	0.287331	-0.113986	-0.193866	-0.239549	-0.197819	-0.147768	-0.199687	-0.395951	-0.1371	0.0399066	0.257021	0.0826903	-0.391555	-0.131561	-0.192415	-0.209429	0.561224	0.335518	-0.191246
AHRR	0.795113	0.395203	0.889854	0.692134	0.08523	1.7579	1.5253	0.266085	-0.0248321	-0.336521	0.657003	0.537379	-0.201032	-0.519826	-0.437431	0.378032	0.996667	0.612142	0.230464	-0.245361	0.749248	0.81991	-0.0967579	0.00031855	0.0346769	0.833161	-0.515433	-0.150798	0.395939	0.346337	0.316557	-0.18594	0.321429	1.20763	-0.166395	0.635156	0.353621	0.516143	0.490866	0.146162	0.616197	0.26603	-0.207306	0.206349	-0.167832	-0.230079	0.469436	0.516866	-0.0289256
GPC1	-1.79334	-2.1916	-2.73452	-0.812601	-0.581316	-2.12444	-1.63042	-1.68672	-1.86545	0.0468076	0.0657947	-1.62423	-0.669187	-0.201953	-1.16411	-0.203912	-0.929955	-1.0621	-1.08095	-0.51213	-1.50504	-1.35095	0.0042902	-0.777914	-1.2163	-0.591433	-2.19344	-0.496957	-0.868117	-0.770588	-0.483328	-0.992707	-1.53174	-0.963121	-0.940459	-1.31132	-1.19842	-1.45017	-1.87147	-0.332381	-1.57671	-0.449432	-0.336989	-0.549837	-1.80395	-0.14743	-1.09289	-0.28339	-0.499781
ADCK1	-0.0710168	0.205005	0.232561	0.722794	0.431444	-0.0297066	0.369796	0.61593	0.521939	0.0877181	-0.0342504	-0.363841	-0.0508241	-0.0564129	0.183016	0.164426	0.408535	0.247272	0.115166	0.0769252	0.309749	0.0425529	0.21204	0.63295	0.329243	0.0148284	0.401352	0.540845	0.297639	0.420321	0.348154	0.29033	0.286106	0.105637	0.094969	0.114601	0.033632	0.223735	0.746891	0.580642	0.357467	0.226835	0.059315	0.0805886	0.496413	0.0562102	-0.130707	-0.391656	0.612007
HAGH	0.0728393	-0.0696341	-0.228564	0.187937	-0.0301912	0.156456	0.0603725	0.0955442	0.0223864	0.268206	-0.173214	-0.352231	-0.143424	-0.0897451	-0.122792	-0.296688	-0.0567093	0.128195	-0.0590567	0.237896	0.427148	0.0116665	-0.560429	0.199988	-0.0127813	0.152991	0.055839	-0.00229276	-0.0313276	-0.01627	0.139863	0.223236	0.0262744	0.0155135	0.076552	-0.434623	-0.654761	-0.474671	0.305224	-0.158532	0.280261	-0.147057	-0.277155	0.0147414	0.177506	-0.191904	0.571172	0.236038	-0.0414934
RNF4	0.396628	0.18734	0.261948	0.316405	0.324295	0.304323	0.27606	-0.504284	0.274227	0.109586	-0.00861531	0.201264	-0.0441271	0.362164	0.257797	0.111802	0.501573	0.238838	0.317849	-0.0720575	0.320295	0.143844	-0.36166	0.381615	0.12565	0.0115686	0.0675954	0.0247665	-0.00020761	0.34567	0.422924	0.123207	0.0825097	0.169628	-0.00545369	-0.119289	0.459072	0.380342	0.384578	0.0744849	0.371871	0.109441	0.00294006	-0.137926	0.241266	-0.0167037	0.452497	0.402379	0.0586358
CASP8	0.694039	0.49019	0.516752	1.08293	1.48701	0.297119	0.116805	0.179789	0.0792029	-0.596524	0.451302	0.235024	0.148642	0.222303	0.44244	0.412693	0.654274	0.387883	0.263044	0.568423	0.494237	0.202774	-0.152797	0.442425	0.788909	1.09187	-0.51241	-0.411512	0.597467	0.232301	0.0484722	0.523829	0.636469	0.613026	-1.01224	0.384193	1.65638	1.19574	0.0260923	-0.0933375	0.209031	0.726749	0.907619	-0.297487	-0.287702	0.327294	-0.457477	0.144413	0.860445
LIMCH1	-0.289603	0.116316	-0.0860628	0.113432	0.602298	-0.00912649	0.264944	0.000561506	0.525344	-0.0479044	0.483717	-0.373344	-0.0912273	0.223334	-0.268826	-0.0289383	-0.447843	0.0835617	-0.176031	0.0651711	-0.26426	-0.010538	-0.279605	-0.748952	0.102656	0.628647	-0.435065	-0.46105	-0.332039	-0.572332	-0.838699	-0.29293	-0.292035	-0.607842	0.0310819	-0.556628	1.53592	1.64029	0.315604	-0.404752	-0.0612465	-0.771137	0.0330052	-0.0379406	-0.0959485	0.0751363	-0.222189	-0.702536	-0.0700047
ASUN	0.143205	0.417917	0.609551	0.360031	0.531875	0.47563	0.710718	0.0195805	0.470928	-0.229391	0.120019	0.386065	0.256501	0.0443433	0.326642	0.137016	0.256865	0.276324	0.274169	0.13708	-0.0520764	-0.192835	0.533854	0.35697	0.432477	0.0389051	0.352848	0.312716	0.827775	0.313623	0.0787866	0.46809	0.353144	0.189422	0.479659	0.154625	0.31795	0.134574	0.676536	0.423433	0.0827172	0.215198	0.211807	0.255694	0.354107	0.361686	-0.570861	-0.33813	0.242142
TM7SF3	-0.494015	-0.389729	-0.568182	-0.38021	-0.534724	-0.7265	-1.11512	-0.744407	-0.422899	0.0337346	0.380566	-0.373637	-0.189834	0.208622	-0.225859	-0.089069	-0.290351	-0.362419	-0.39803	-0.315629	-0.681783	-0.0652676	-0.698034	-0.011083	-0.16157	0.278005	-0.443476	-0.173499	-0.337618	-0.0681426	0.0517824	-0.686453	-0.534736	-0.626751	-0.379664	-0.109795	-0.571649	-0.428567	0.11376	-0.281453	-0.667951	0.269165	-0.548855	-0.205912	-0.709773	0.0208782	-0.965749	-1.38632	-0.166342
DLX3	-0.620819	-1.2775	-1.48351	-1.73736	-1.02689	-1.11526	-1.48784	-1.61373	-2.09499	-0.948966	0.48525	-0.689599	-0.591815	-0.508818	-0.903908	-0.555644	-1.01528	-0.539958	-0.389005	-0.52927	-1.19753	-0.261084	0.643257	-1.31544	-1.46688	-0.801335	-1.03536	-1.17242	-0.781287	-1.3348	-1.08957	-1.72182	-1.22089	-0.825615	-0.226483	-0.575652	-1.35069	-1.75957	-1.3981	-0.920626	-2.06834	-0.96292	0.487814	-0.522672	-1.5774	-0.446716	-0.617147	-0.531301	-0.469364
SPA17	-0.239094	-0.0432354	-0.13735	0.505416	0.437901	-0.585845	0.0386839	-0.762319	-0.0194089	-0.383587	-0.355818	-0.266187	0.102143	0.0423281	-0.251147	0.0413967	0.212458	0.0106587	-0.110632	-0.425803	0.304709	-0.293938	-0.785911	0.681989	0.892734	0.057801	-0.53497	0.643288	0.416651	0.222579	-0.058623	-0.463992	-0.594462	-0.344073	-0.177824	-0.365341	0.491667	-0.024285	0.613851	0.409801	0.154933	1.0159	-0.905055	-0.104123	0.163231	-0.710382	-0.174294	0.0620942	-0.162919
TSPAN32	0.183681	0.339668	-0.488912	-0.159226	-0.716541	-0.144789	-0.810474	-0.993394	-0.934266	0.117354	0.256194	-0.412253	-0.0672578	-0.230903	-0.743032	1.07337	-0.28422	-0.612989	-0.415388	-0.121297	-0.269536	-0.532727	-0.702034	-0.137062	-0.117137	-0.26617	-0.849084	-0.831576	-1.17481	0.350268	0.295278	-0.843481	-0.455774	-0.555521	-1.02239	0.915706	-0.193496	0.458211	-0.881484	-0.14174	-0.402353	-0.892489	1.93472	-0.591481	-1.18336	-0.555446	-0.265027	0.0874321	1.2485
WISP2	-0.643476	-1.24411	-0.819155	-1.24183	-1.5503	-0.563935	-0.963298	-1.15602	-1.62341	-0.181398	-1.43237	-0.174852	0.203872	-0.741211	-0.912156	-1.42475	0.202669	-1.52784	0.189435	-1.22024	0.0816009	0.343309	-1.00007	-1.32229	-1.25707	-1.5269	-0.742827	-1.59169	-0.239497	-1.51416	-0.449643	-0.333747	-1.11473	0.710327	0.156402	1.60943	-1.55054	-1.58585	-1.60891	-1.44218	-1.23846	-1.5682	-0.979981	-1.46774	-1.41382	-0.775585	-0.372253	0.0108887	-0.506676
ST3GAL6	-0.68953	-0.731641	-0.564114	-0.851101	-1.37821	-0.797105	-0.594033	0.174614	-0.907188	-0.406378	-0.321508	-0.346185	-0.133552	-0.0450266	-0.689509	-1.10112	-0.775292	-0.946678	-0.920739	0.0449891	-0.0885058	0.751872	0.148411	-1.30844	-0.217884	-0.713049	-0.240459	-1.31386	-0.564334	-0.0363302	-0.301535	-0.399497	-1.46436	-0.820704	0.266095	-0.263976	-0.903998	-0.63462	-0.42663	-1.05427	-1.63543	-0.739834	-0.399515	-0.237093	-0.388066	0.0334378	-0.196787	-0.904989	-0.106653
ATP2C2	-0.508665	0.413879	-0.620006	-0.361566	-0.452846	-0.764692	-0.591485	0.606341	-1.02151	-0.651301	-0.746438	-0.993026	-0.127652	-0.0571988	-0.0749513	-0.128049	-0.812872	-0.739701	-0.65057	0.253368	-0.107558	0.242774	-0.02325	-0.501725	-1.46206	-1.32343	-0.316074	-0.0433331	-0.845926	0.152254	-0.069319	0.0423627	-0.00168472	0.424292	-0.00667555	-0.172188	-0.946437	-1.46993	0.261078	-0.136796	-1.10937	0.195378	-0.87848	-0.698461	-0.316471	0.556538	0.0702836	-0.306637	-0.97812
NGFR	-0.803409	-1.45678	-1.90411	-2.59495	-2.52882	-1.74459	-2.82491	-1.51138	-3.14059	0.0738917	-0.602168	-1.23587	-0.724231	0.476936	-1.0501	0.510589	-1.46353	-0.947426	-0.842909	-1.73892	-1.88248	-1.13411	-1.50983	-1.94704	-1.02637	-0.746164	-1.61838	-2.33641	-2.02928	-1.77089	-0.3555	-1.35328	-1.05026	-0.677378	-1.70667	-0.063039	-0.849449	-0.533211	-3.6871	-2.67619	-2.23018	-2.97105	-0.103385	-0.443988	-1.4476	-1.16892	-1.09684	-1.15581	-0.391227
CDON	-0.256365	0.611223	-0.28569	1.51568	1.4333	0.0170403	1.02997	1.31846	1.56253	-0.50824	1.01083	-0.238698	-0.36215	0.115583	0.697465	0.354301	0.205778	1.19552	-0.0240286	-0.26439	1.00558	0.492054	0.334713	-0.00697151	0.475079	0.464599	1.25216	-0.35375	0.238527	0.0212429	-0.229883	0.391287	0.0585117	-0.125372	-0.451289	0.657165	0.222992	0.153901	1.53621	0.320152	1.26714	0.351936	-0.494296	0.122275	0.362826	0.0181741	0.00372099	0.574182	0.121028
TAF2	-0.0339477	-0.072437	0.123138	0.239793	0.362712	-0.172863	-0.090794	0.0975312	0.14538	-0.168527	0.0629833	-0.0596024	0.0363543	0.133943	0.0980328	-0.131257	-0.0297637	0.176709	0.0340711	-0.091228	0.129034	-0.227549	-0.265502	-0.0555728	0.207039	0.0745291	0.282395	0.152226	0.0494017	-0.0482581	0.166749	0.118036	0.236278	0.000646578	0.0591439	0.314372	1.18413	0.901501	-0.0490965	-0.118818	-0.284905	-0.0277762	-0.258681	-0.0263667	0.27884	0.00459002	0.267241	0.321943	0.0319117
HIPK2	0.245866	0.548661	0.434933	0.525327	0.62855	1.39873	1.56263	0.00845647	0.0527754	-0.203704	-0.112824	0.298036	0.0586046	-0.10939	0.244508	-0.549861	0.469665	-0.16099	-0.0171681	0.304782	0.218823	0.0647197	0.481698	1.05265	0.0308873	0.299977	0.908215	0.251769	0.357405	0.53442	0.228532	0.943443	1.15725	0.250598	0.780512	-0.41811	0.0728248	-0.755116	0.715982	-0.30027	0.270052	0.15788	-0.970101	0.361296	0.55661	-0.00643342	0.638259	0.554161	-0.286021
TNPO3	-0.0595781	-0.116255	-0.0731333	-0.223632	-0.174096	0.448825	0.226165	0.066342	0.141729	-0.14393	-0.0554311	0.130276	0.129017	0.211366	-0.0490514	-0.0718569	-0.122046	0.0346142	-0.0498926	-0.148259	-0.193317	-0.442461	-0.58248	-0.174431	-0.703619	-0.536007	-0.131347	0.0243259	-0.152822	-0.139634	0.0533426	-0.918427	0.0260258	-0.280561	-0.2354	0.189466	0.246423	-0.135599	-0.0663046	-0.318376	-0.442172	-0.0682982	-0.555919	-0.112435	-0.150994	-0.0817749	-0.16694	-0.0231038	-0.0531069
RFXANK	0.0031119	0.0698908	0.337816	-0.0960971	0.0755159	0.126562	0.373426	0.0724406	0.0468625	-0.095022	0.167156	0.146558	0.077251	-0.110269	-0.0171694	0.257686	0.284969	-0.241223	-0.152317	0.135011	0.331895	-0.409653	0.448184	0.0442565	-0.0890263	0.00798129	0.32814	0.241162	0.0300318	0.547	-0.131534	0.453755	0.300613	0.110225	0.235442	0.00750578	0.234993	0.325528	0.173293	0.382418	0.113091	0.189829	0.319784	-0.0725769	0.0753645	0.160997	-0.0523967	-0.190136	0.15847
TMEM161A	0.381758	0.467176	0.689429	0.590232	0.334864	0.769881	1.00577	0.24145	0.466352	0.0507967	-0.170706	0.58453	0.266146	0.00310969	0.427659	0.127826	0.558863	0.134737	0.395504	0.341258	0.851009	-0.265978	0.47363	0.536849	0.33995	0.174064	0.49514	0.79038	0.425783	0.680307	0.500222	0.759531	0.768784	0.390122	1.06229	-0.362864	0.503248	0.404375	0.289733	0.514748	0.440101	0.377529	0.000827418	0.396621	0.689303	0.152056	0.393904	0.500348	0.231383
LPAR2	-0.341005	-0.0528241	0.440129	0.258922	-0.0947078	0.259699	0.249612	-0.0495566	-0.678592	-0.0191424	-0.42068	0.102471	-0.0850317	-0.159349	0.292543	-0.107269	0.535091	-0.339892	0.00923525	-0.138435	0.441113	-0.0597228	0.393742	0.570385	0.387605	0.0690454	-0.104174	0.456764	0.373473	0.126936	0.42786	0.427019	0.490308	0.755642	0.750216	-0.634013	-0.393549	-0.578679	-0.0055435	0.468984	-0.503883	0.303031	-0.321241	0.297777	0.318098	-0.115013	0.405651	0.464944	0.165714
CTSA	0.192394	0.352291	-0.276506	0.173622	0.281775	-0.100629	0.0435008	0.509561	0.26063	-0.0177322	0.161655	0.0872423	-0.1069	-0.185888	-0.166995	0.1751	0.333158	0.0190767	0.140026	0.486628	0.621548	0.366699	-0.372964	0.229236	-0.0261408	0.0957141	-0.370769	-0.403061	-0.376629	0.180066	-0.0427815	0.0216519	0.0780872	0.128662	-0.246914	1.01681	0.582153	0.377468	-0.200975	-0.18051	0.211715	0.265294	0.322136	-0.502242	0.0389061	-0.133979	0.0826385	0.0768932	0.306631
SUGP2	-0.0494463	0.186044	0.412859	-0.0704265	0.127157	0.204184	0.449309	0.0404912	0.289626	-0.210916	-0.141485	0.198073	0.026483	-0.039499	0.156034	-0.194914	0.0993478	-0.0777566	0.210274	0.127345	0.271068	-0.292212	0.0091482	0.132213	0.256783	0.137405	0.503786	0.141985	0.370906	0.291764	0.26772	0.457315	0.396836	-0.0235223	0.127097	-0.263744	-0.394572	-0.17802	-0.015529	0.101895	0.405628	-0.203378	0.0950788	0.466689	0.473923	0.0489729	0.487496	0.404959	0.043906
SLC12A2	0.197981	-0.0512744	0.428494	-1.24509	-0.737269	-0.548589	-0.68485	-0.874741	0.325677	-0.0795108	-0.393052	-0.068053	0.384724	-0.28847	0.318038	-0.34463	-1.19111	0.172968	0.441401	0.152933	0.24161	-0.162087	1.37771	-0.350465	0.0867594	0.00700527	0.910441	-0.1163	1.04012	-0.0896712	0.352547	-0.551341	-0.0704832	0.267753	0.139829	-0.70886	-1.68664	-1.24592	-0.863475	0.267739	-0.379443	0.347932	-0.750159	0.139192	0.647045	0.252094	-0.443422	-0.231821	-0.586369
SNX24	-1.11423	-0.61878	-1.14079	0.19273	0.185317	-0.397203	-0.617472	-0.010924	-0.119225	0.0295272	0.16098	-1.4431	-0.240001	-0.0663133	-0.55043	-0.342797	-0.0700094	-0.472573	-0.91198	-0.420583	-0.994208	-0.178234	-0.483907	0.386077	-0.708037	-0.0720053	-0.828333	0.0887628	-0.925646	0.00789064	-0.398825	-1.68185	-0.553144	-1.14727	-1.86668	0.436293	-0.440692	0.0332511	0.151059	-0.5261	-0.428948	-0.609537	-0.255755	-0.200834	-0.789438	-0.34695	0.289084	-0.122781	-0.367188
EYA2	-0.389683	-0.889346	-0.517141	-0.51564	-0.578116	-0.57502	-0.0715894	0.148537	-0.0734933	-0.69646	0.690057	-1.02869	-0.210379	-0.226562	-0.272068	-0.0901855	-0.658258	-0.212464	-0.456943	-0.2909	-0.966066	-0.619522	0.0289014	-0.916521	0.206543	0.434772	-0.740364	-0.976163	-0.169457	-1.06903	-0.392055	-1.21615	-0.663566	0.437372	-0.723003	0.62461	0.493374	0.220553	-0.522911	-0.819139	-1.29927	-0.892005	-0.0200972	-0.200071	-0.954443	-0.229332	-1.75642	-0.874905	-0.313666
CNN2	-0.343834	-0.950167	-1.82805	-0.544704	-0.869127	-1.78592	-2.4903	-0.196502	-1.61232	-0.228499	-0.114163	-1.21359	-0.50018	-0.370356	-1.18603	0.61106	-0.3071	-0.0213408	-0.645768	-0.819715	-1.1706	-1.06249	-0.973919	-0.308725	-1.18245	-1.15138	-1.91144	-0.600101	-1.64251	-0.336478	-0.00948807	-1.49246	-1.29038	-0.331513	-1.64211	0.491005	-0.898195	-0.592257	-1.0121	-0.856642	-1.18435	-1.47027	0.394748	-1.27418	-0.945128	-0.546416	-1.26767	-0.999905	-0.16425
ABCA7	-0.379808	0.0940768	-0.693432	-0.57074	-0.945154	-1.07864	-0.179082	-0.270291	-0.414723	-0.88199	-0.044717	-1.01336	-0.0742973	-0.347465	-1.05117	0.499593	0.123776	-0.656835	-0.720457	-0.601065	-0.589531	-0.598119	-0.233974	-0.130789	-0.530014	0.373323	-1.08049	-0.828409	-0.722676	-0.122347	0.15567	-0.984952	-0.720427	-0.0151986	-1.22939	0.179824	-0.0711363	0.143085	-1.08617	-0.671287	0.661198	-1.07764	1.21673	-0.676215	-1.0929	-0.210579	-0.11732	0.640848	0.773008
SNCAIP	0.237586	-0.77351	-1.09448	-0.678089	-0.576903	-0.92356	-1.55269	0.360345	-1.27942	-0.82478	0.234827	-0.298229	-0.117599	-0.666172	-0.579277	0.0814424	-0.544908	-1.12623	-0.035183	-0.458258	-0.47348	-0.0545456	-0.439559	-1.18256	-0.777437	-0.633515	-0.461086	-1.52013	-0.472925	-0.406293	-0.205724	-0.66831	-0.700765	-0.232091	-0.637488	1.57628	-0.231169	0.110992	-1.07031	-1.25082	-1.04852	-1.27967	0.929789	-1.60886	-0.854051	-0.0783256	-0.909478	-0.626324	-0.0734168
DDX20	-0.157645	-0.255663	0.337135	-0.104449	0.305491	0.238432	-0.0808414	-0.669464	0.287173	-0.117477	0.24805	-0.305991	-0.122627	0.204455	0.166793	0.159086	0.244614	0.721197	0.593111	0.165794	-0.263467	-0.188026	0.336853	0.363697	-0.568301	-0.203661	0.0859896	0.124674	0.106047	-0.130311	-0.116046	-0.251069	-0.00537579	0.0942281	0.0180998	0.154302	-0.134441	0.530736	-0.028106	0.375725	0.289554	-0.0737486	0.517923	0.4116	0.563662	0.188329	-0.205484	0.124137	0.394235
BTBD1	-0.11244	-0.101467	-0.172186	-0.201132	0.0456817	-0.39077	-0.413366	0.152389	0.293478	0.111009	0.0359323	-0.304306	-0.0827834	-0.0572297	-0.337037	-0.129789	-0.0977505	0.145464	-0.153079	-0.167277	-0.0570547	-0.180018	-0.096295	0.0269022	-0.0842355	0.0535645	-0.021422	-0.0894954	-0.15983	-0.223672	-0.26507	-0.309939	-0.321381	0.0272843	-0.171703	-0.00974238	0.0357633	-0.276577	0.038578	0.212277	-0.107777	0.39352	-0.330809	-0.13319	0.221139	-0.0404298	-0.293751	0.124579	-0.206686
FAR2	1.27102	0.975288	-0.33821	1.20263	0.0452103	1.30865	-0.22919	0.288881	-0.402374	0.28067	0.13051	-0.0898218	-0.419383	0.935127	-0.527084	0.534202	2.21618	-0.357459	-0.604666	0.461186	0.432418	0.763005	-0.521322	2.79814	0.412511	0.842079	-0.804117	0.607549	-0.374923	0.430923	-0.182228	0.324103	0.405652	-0.311355	-0.238348	0.34437	1.04043	1.71933	1.64495	0.460659	0.287889	0.125377	0.820159	0.0394776	-0.063695	0.0883295	-0.245527	-0.974844	0.195176
BCAS1	-1.1238	-0.871689	-0.8116	-0.83562	-1.46252	-0.972225	-0.466864	-1.47391	-2.64114	0.209956	-0.254812	-0.87279	-0.550862	-0.411361	-0.568086	-0.404771	-0.698492	-0.887113	-0.745049	0.0315628	-0.0584735	-1.33141	-0.627404	-0.696085	-1.66317	-1.89877	-1.22243	0.352787	-0.313924	-0.157287	-0.0073765	-1.1901	-0.954944	0.102321	-0.636945	-1.48484	-1.87983	-1.58289	-0.406241	0.353061	-0.750788	0.566553	-1.7722	-0.863785	-1.21966	-0.43731	-1.11397	-0.869596	-0.609817
CHI3L2	-1.43645	-1.47294	-1.46467	-1.13142	-1.15866	-1.82977	-1.82078	-1.78879	-1.81495	-1.6063	-1.7767	-1.76502	-1.72551	-1.51724	-1.61629	-1.15596	-1.10341	-1.08398	-0.954727	-1.63108	-1.80731	-1.7818	-1.65527	-1.53934	-1.77887	-1.09151	-1.81686	-1.75705	-1.80045	-0.815741	-1.18419	-1.70671	-1.51812	-1.77091	-1.79489	0.659122	-1.57466	-1.69611	-1.82006	-1.78515	-1.83838	-1.78549	-0.68128	-1.7961	-1.14893	-1.64237	-1.75449	-1.50774	-0.987096
SBNO2	-0.174254	-0.808806	-0.520325	-0.368441	-0.402256	-0.524557	-0.803536	-0.669554	-0.707485	-0.62083	-0.480043	0.00406055	-0.644215	-0.83195	-0.878642	-0.131812	-0.45048	0.0974064	0.0266767	-0.656338	-0.447362	-0.753912	-0.656091	-0.0821615	-0.777485	-0.609982	-1.0217	-0.571073	-0.915443	0.10261	0.179881	-0.714639	-0.613583	0.264109	-0.803696	-0.240734	0.401654	0.18081	-0.818831	-0.737982	-0.466126	-0.893184	-0.282188	-0.963995	-0.749962	-1.01282	-0.754121	0.637462	-0.483979
PMS1	0.157189	0.282102	0.665005	-0.183418	-0.36398	0.331867	0.464773	0.175479	0.47616	-0.0135893	-0.1062	0.405354	0.26369	0.309895	0.621655	-0.141291	0.703722	0.17292	0.0173302	0.0916593	0.125836	0.332123	0.406773	0.794149	0.647892	0.344997	0.629996	0.0809666	0.681848	0.0440812	0.121523	0.691183	0.660541	0.412621	0.70809	0.255494	0.186844	0.492482	0.779977	0.357718	0.259416	0.913146	0.531961	0.575401	0.290622	0.517282	-0.226851	-0.634415	0.0599138
HMG20B	-0.40287	0.0384668	0.013622	0.882058	0.433286	-0.0627472	0.399084	-0.25836	-0.188039	0.334447	-0.310466	0.0100138	0.0215425	-0.0475423	-0.172397	0.156814	0.996464	-0.0270575	-0.0366492	0.00929438	0.215362	-0.381991	0.537362	0.858195	-0.00695111	-0.28778	0.0172824	0.946077	0.25251	1.03137	0.572897	0.322131	0.270497	0.608345	0.388741	-0.943221	-0.336045	-0.365136	0.628561	0.942742	0.223553	0.928044	-0.653094	0.17391	0.228837	-0.00575426	0.152367	0.195519	0.0125406
CALCRL	0.83697	-0.594532	-0.685845	-0.565907	-0.5146	0.195559	-0.713678	-0.319315	-0.767329	-0.884795	0.0897833	-0.0750049	0.192319	-0.421178	-0.381727	0.0198349	-0.933006	-0.152971	-0.550272	-0.309314	-0.211354	0.848966	-0.810145	-0.643682	-0.323342	-0.832246	-0.793089	-0.578695	-1.13307	0.487521	-0.139333	-0.330364	-0.453282	-0.305494	-1.20696	0.0488536	0.0437963	0.230699	-0.422375	-0.677236	0.0912893	-0.306708	-0.000349289	-0.619414	-0.426364	-0.228917	-0.393994	0.00917517	0.0552932
TAF11	0.0722595	-0.170023	0.195195	-0.111189	-0.0736122	-0.0489286	-0.154698	-0.0752433	0.0131778	-0.00361326	-0.207114	0.0451708	-0.129695	0.166578	0.0156032	0.0570113	-0.126707	-0.0591545	-0.31853	-0.113107	-0.231401	-0.167804	-0.0402218	-0.0350194	0.0154845	-0.103822	-0.0935542	-0.00239166	0.115816	-0.0516104	-0.102758	-0.0508173	-0.106156	-0.320691	-0.00169716	0.0165505	0.00255395	-0.0325433	0.00957016	-0.1051	-0.0356726	0.205555	0.226802	-0.0389746	-0.142388	0.0195779	-0.0519513	0.0401812	0.128397
ANKS1A	-0.0544847	-0.0284588	-0.00740319	0.189614	0.201557	0.0801256	-0.100717	-0.207664	-0.0405649	-0.333986	-0.192387	-0.0284514	0.0317692	0.149663	0.119602	-0.0507797	-0.174933	-0.162574	-0.218585	-0.489019	-0.296952	-0.422828	-0.427233	-0.317698	0.0315212	-0.117733	-0.237607	-0.165157	-0.282005	0.171417	-0.00907905	-0.28782	-0.226431	-0.0879071	-0.34483	0.205119	-0.00824653	-0.289184	-0.20818	-0.142713	0.057213	-0.568479	0.12424	-0.173044	-0.327424	-0.00414789	0.0882428	0.0267393	0.201311
AP3D1	0.358748	0.210731	-0.105249	0.422359	0.312808	0.0694541	0.357992	0.306768	0.531967	-0.388804	-0.158398	0.0816437	-0.187877	0.0166757	-0.0482179	0.00753477	0.277761	0.102882	0.19646	0.112329	0.596783	-0.20283	-0.238467	0.364855	0.119383	0.229962	0.0885733	0.151405	-0.130681	0.616798	0.185353	-0.00220334	-0.000870645	0.262955	-0.163034	-0.236576	0.755791	0.738448	0.100052	0.0820423	0.31793	-0.132314	-0.0398808	-0.0728445	0.443172	-0.0306028	0.560931	-0.234845	0.314021
ZNF76	-0.0632412	0.199691	0.154938	0.114029	0.336606	-0.0364289	0.271604	0.154233	0.387762	-0.154786	-0.00684046	-0.0328301	-0.061941	-0.0140448	0.10472	-0.0271028	0.0991403	0.0335107	-0.374362	0.228112	0.346731	-0.00709811	-0.129321	0.193479	0.201193	0.309589	0.313673	0.138821	0.192628	0.130816	0.0576401	0.413823	0.272786	0.041854	0.212291	-0.0359089	-0.13664	-0.147569	0.166262	0.0949067	0.386092	0.152048	-0.03212	0.164833	0.0210513	0.0659713	0.452141	0.198688	0.0734193
SLC9A3R2	0.0131235	0.366727	0.149131	0.0338834	-0.317269	0.0286101	0.0887952	-0.173714	-0.670297	0.21123	0.266769	0.103323	0.11449	-0.718761	-0.367121	-0.060636	0.265325	-0.0159814	0.115887	0.0613864	0.389672	-0.00652789	-0.0453651	0.448307	-0.242812	-0.458825	0.0255464	0.432989	0.0342841	0.152444	0.30208	-0.209461	-0.0184309	0.178065	0.386623	-0.878805	-0.423672	-0.226163	0.139898	0.3614	0.0633398	0.251171	-1.2262	0.193129	0.36339	-0.0837235	0.0472234	-0.0429414	0.124911
NTHL1	0.950168	1.53012	1.60295	-0.165568	0.319658	1.01608	1.68627	1.14393	0.727666	0.351768	0.527713	0.86523	0.629582	-0.0227541	1.06182	0.449792	0.414545	0.310375	0.627017	0.853351	1.12611	0.876506	1.21444	0.0798821	0.990676	0.731352	1.15209	-0.0473183	0.724348	-0.00923629	-0.0733929	1.15187	1.36211	0.400377	1.39	0.365331	0.444747	0.488383	0.168184	0.250709	0.659909	0.074446	0.893545	0.754149	1.17617	0.514659	1.11801	0.400121	0.273537
UHRF1BP1	0.193208	0.0682146	0.00538971	0.329731	0.594838	0.100327	0.321501	0.333047	0.594011	-0.364729	-0.419975	-0.00922058	0.00424415	0.305077	0.484594	-0.216468	0.225583	0.0106714	-0.142854	0.279254	0.279321	0.00625877	0.336127	0.881505	0.322917	0.0877505	0.428717	0.308895	0.404252	0.0685602	0.530622	0.0725182	0.101052	0.51345	0.287726	-0.153303	0.618673	0.229915	0.841681	0.471673	0.497254	0.00384998	-0.254525	-0.0924583	0.106765	0.013012	0.0674204	-0.117192	0.183731
GNAI3	-0.440144	-0.87235	-0.33949	-0.206837	-0.308897	-0.302936	-0.513829	-0.877826	-0.183548	-0.0339844	-0.124514	-0.118599	-0.253511	-0.0134665	-0.177329	0.229881	-0.109534	0.0400969	-0.191859	-0.292184	-0.756721	-0.363829	-0.166569	0.0777153	-0.470327	-0.356079	-0.397128	0.191566	0.00287817	-0.0182182	0.254806	-0.380214	-0.240921	-0.130452	-0.1924	-0.149282	0.0895082	0.153505	-0.133209	0.0176241	0.102577	0.16782	-0.353454	-0.313807	-0.236186	-0.275683	-0.227438	-0.129176	-0.0292713
IPO5	0.00978116	-0.0768237	-0.147046	-0.0904951	0.13054	-0.194588	0.391137	0.278957	0.375762	-0.655639	-0.255283	-0.0730589	0.00466738	0.0639967	0.204435	-0.129995	-0.187626	0.101106	0.0737341	-0.300072	-0.0172797	-0.233237	-0.193988	0.204382	-0.716133	-0.884505	0.0705943	0.0331447	0.0132224	-0.14275	-0.056284	-0.194124	-0.262297	0.0948877	-0.0554045	-0.015932	0.109454	-0.0331845	0.276486	-0.0489601	-0.234309	-0.228964	0.118893	-0.110078	0.175725	0.103016	-0.158586	-0.124993	0.116069
OAT	0.143879	-0.305474	-0.372739	-1.76817	-1.09757	-1.31646	-2.66725	-2.08673	-0.300641	-0.157492	-0.424783	-0.319343	-0.0135606	-0.150673	0.266313	-0.0186064	-1.50633	0.119475	0.250562	-1.00131	-0.629861	0.0913532	-0.228704	-0.819801	0.118043	0.438209	-0.189844	-1.26001	-0.0470651	-1.89337	0.074938	-0.582828	-0.445465	0.354311	-0.012092	0.214094	-1.72424	-1.11789	-2.70398	-2.10385	-1.79601	-1.86172	-0.60585	-0.815442	-0.282355	-0.199977	-0.254769	-0.0145543	-0.287837
WDR3	0.699616	0.136608	0.855958	-0.342138	0.00882115	0.604393	-0.320826	0.158479	0.865888	0.218301	0.18624	0.846638	0.444654	0.399191	0.773402	-0.124791	0.267234	0.930572	0.85658	-0.322407	-0.186987	0.263045	-0.781196	-0.160862	0.0740954	0.102366	1.21799	0.459609	0.751288	0.139621	0.855886	0.546447	0.466722	0.0977372	1.20537	-0.258022	0.994261	0.0360707	0.492392	0.134849	0.118797	0.821745	-1.84975	0.530043	0.89073	-0.0978672	-0.120595	0.399568	-0.583382
PKN2	-0.552051	-0.258667	-0.236037	-0.466248	-0.433496	-0.543957	-0.0931685	-0.820338	-0.159724	-0.325085	-0.294678	-0.467359	-0.280033	-0.121951	-0.102966	-0.221119	-0.430505	-0.348911	-0.265694	-0.102258	-0.178703	-0.166673	0.39263	-0.271979	-0.766517	-0.518967	-0.387081	-0.235695	0.0116655	-0.102958	0.044102	-0.250693	-0.0752437	-0.530309	-0.342408	-0.0191696	-0.317851	-0.218559	-0.266477	-0.145354	-0.282121	-0.0760149	0.157686	-0.161794	0.0132434	-0.136365	0.12053	-0.0399712	0.154863
WDR18	-0.000828805	-0.31006	-0.0388744	-0.0575082	-0.328608	0.0154906	0.308758	0.487528	0.497051	0.483597	-0.284707	0.344162	0.323634	-0.204615	-0.204313	-0.178156	-0.180782	0.276631	0.173047	0.263518	0.180115	-0.480301	-0.305762	0.197061	-0.0817731	0.00639303	0.216929	0.441426	-0.343317	0.150945	0.0338528	-0.1506	-0.263171	-0.111662	0.327579	-0.767131	0.783258	0.598683	0.215922	0.508957	0.843566	0.449394	-0.0910839	0.375929	0.341307	0.0830777	0.313893	0.346927	0.336464
TRAM2	0.94194	0.774268	0.657405	1.03544	0.990249	1.02091	1.08151	1.11754	0.616587	0.251606	-0.225073	0.642405	0.334802	-0.218511	0.53683	0.355708	0.853196	0.738354	0.258023	0.42502	1.28734	0.770854	0.54816	1.04433	0.46285	0.204246	-0.509416	0.461057	0.677391	0.644844	0.295799	0.788587	0.648013	0.314992	0.460419	0.831732	0.803335	0.722182	0.73982	0.390395	0.868035	0.414359	0.249057	0.329921	1.31971	0.113359	0.464115	0.966474	0.254652
NTN1	-0.898832	-1.4838	-2.00154	-3.46029	-3.0323	-2.19176	-3.23284	-2.33428	-2.0712	-1.00302	-0.0496093	-2.35013	-1.27543	-0.278011	-0.898763	-0.0653747	-1.3798	-0.875787	-1.59652	-0.862351	-2.55056	-1.21861	-1.27379	-1.59539	-2.17413	-0.450072	-1.96271	-2.64655	-2.33251	-1.77741	-1.07993	-1.84271	-1.49598	-1.75271	-2.67489	-0.193909	-1.57241	-0.201136	-2.77094	-1.83262	-2.25143	-3.17854	-0.284956	-1.33476	-2.52752	-0.172476	-2.34069	-1.38554	-0.642456
DGKA	-0.314544	-0.798187	-0.747553	-0.258743	-0.793598	-0.848534	-0.55849	-1.55178	-0.943734	0.466063	0.413967	-0.372712	-0.323885	-0.12624	-0.146775	0.410073	-0.138844	-0.87382	-0.263186	-0.331048	-1.30684	-1.10038	-0.814523	-0.311581	-0.396229	-0.152462	-1.35047	-0.0547295	-0.405008	0.229819	0.475846	-0.828127	-0.571575	0.36555	-0.977581	-0.318407	-0.503864	-0.285195	-1.04722	-0.086166	-0.879813	-1.13578	0.93781	-0.642566	-0.710738	-0.639935	-1.07911	-0.883894	0.346973
ERBB3	-0.167226	0.416987	0.257919	1.01796	1.20403	0.343782	0.826153	0.67784	0.0789074	0.0703879	0.165319	-0.0721213	-0.0774239	-0.177028	0.252298	0.0754564	0.708733	0.242451	0.0192413	0.646425	1.04147	-0.17318	0.883177	0.983874	0.435969	-0.106456	-0.0364319	0.753532	0.429863	0.798825	0.410782	0.520869	0.793148	0.828911	0.607863	-0.277239	0.200271	0.179336	1.35464	0.913102	0.67261	1.10779	-0.595833	0.127428	0.52898	0.235457	-0.115053	0.0604993	-0.264337
ANKRD44	0.475583	0.259459	-0.314218	-0.494326	0.110772	0.276508	-0.731568	-0.396668	0.166024	0.41694	0.338332	-0.0879273	-0.601826	0.783518	-0.171518	0.527068	0.206547	0.076785	-0.0662778	-0.469528	-0.279502	0.647926	-1.22027	-0.252883	-0.276081	0.162283	-0.738558	-0.095336	-0.513509	-0.238816	-0.385059	-0.864182	-0.460645	-0.543839	-0.529544	0.814975	0.393019	-0.418324	-0.703533	-0.379193	-0.211981	-0.465587	0.312609	-0.117775	-0.408255	0.1041	-0.471961	-0.0521033	0.24977
KARS	0.275255	0.155284	0.246849	0.215122	0.347456	0.310611	0.283633	0.11313	-0.184737	0.192124	-0.0602522	0.389626	0.157262	0.0321188	-0.227239	0.131849	0.234741	-0.158005	0.253164	0.0938133	0.266313	-0.634822	-0.02454	0.0386869	-0.604058	-0.387111	0.405329	0.26444	0.146596	0.321187	0.168277	0.207752	0.205159	0.244199	0.390301	-0.0687577	0.713528	0.327238	0.44592	0.395747	0.136019	0.401582	-0.176711	-0.123776	0.120317	-0.113444	0.0287062	-0.17303	-0.0460685
ADAT1	-0.141486	0.077039	0.169042	0.134587	0.315046	-0.473307	0.252425	0.157473	-0.320579	-0.147079	-0.259276	0.0808714	0.0546105	-0.271711	-0.574267	-0.444481	-0.581619	-0.339587	0.0359043	0.135882	-0.052739	-0.401327	-0.387964	0.379436	-0.202397	-0.415205	0.223431	-0.160463	0.553776	0.375375	0.427582	-0.0859284	-0.366462	0.131297	-0.199473	-0.418017	-0.186708	0.0602796	0.221485	0.0748653	0.973788	0.30501	0.0141954	7.59543e-05	-0.509426	-0.128191	0.395271	-0.0335679	0.00216718
PDIA5	-0.121526	0.319067	0.378036	0.284818	-0.0840996	0.401678	0.530729	0.497721	0.106032	0.595023	-0.235433	0.699228	0.249787	0.10102	0.706134	-0.0826566	0.583132	0.187902	0.259171	0.436435	0.992737	0.184598	0.350334	0.544396	0.234515	-0.0101511	0.343984	0.850541	1.02537	0.279914	0.55637	0.586462	0.631441	1.05708	0.956337	-0.953245	0.392389	0.332878	0.788918	1.0084	0.409735	0.557138	-1.37658	0.503582	0.872563	0.229157	0.210949	0.659946	-0.2567
TBC1D22B	0.0532993	0.190731	-0.088966	-0.0534385	0.179153	-0.246672	0.353092	0.127851	0.885934	-0.300114	0.194381	0.0418096	-0.00774162	0.048231	-0.127872	-0.0490839	-0.308725	0.39674	-0.0241015	0.358919	0.918324	-0.0178442	-0.373211	-0.43543	0.00994886	0.267115	0.138948	-0.557098	-0.131929	0.2005	-0.285939	0.679651	0.33971	-0.223926	-0.269358	-0.0243778	-0.199049	0.0934748	-0.077042	-0.342269	-0.0440218	-0.528998	0.0996699	-0.605323	0.275219	0.0290552	0.167027	0.0333124	-0.0251224
NDUFB4	0.328696	0.780824	0.415545	0.257405	0.35684	0.347979	0.362746	0.385019	1.0674	0.419631	-0.0746246	0.287792	0.102229	0.109988	0.236032	-0.044823	0.100298	0.449214	0.170071	-0.0369148	0.206724	0.684446	-0.363307	0.53041	0.601514	1.03661	0.805606	0.188297	0.373194	0.114945	-0.0678543	0.512053	0.259905	0.227583	0.373334	-0.157332	0.398813	0.477457	0.719066	0.227265	1.45237	0.606637	-0.0988171	0.334434	0.338986	0.118307	0.929012	0.347105	-0.0911388
SPEN	-0.181085	-0.0838222	-0.142352	-0.0643544	0.0585245	-0.0816932	-0.213088	0.212465	-0.152207	-0.50972	0.163513	-0.305875	-0.304273	0.0680841	0.0239415	0.185643	-0.217943	0.0275496	-0.0173204	-0.264717	-0.0189224	-0.422541	-0.541431	0.293552	-0.185884	-0.0458026	-0.633808	-0.436676	-0.217793	0.0925238	0.360215	0.0753091	-0.0664436	-0.0274622	-0.322294	0.130459	0.350406	0.366671	-0.242017	-0.177126	-0.098717	-0.57051	-0.060582	-0.343631	-0.20874	-0.364372	-0.129516	-0.0871586	0.0125012
MYLK	-0.633708	-1.36871	-1.2139	-1.89186	-2.12364	-1.13072	-3.10929	-1.42438	-2.21226	-0.0710218	-0.564212	-0.22878	0.119548	0.0606656	-0.38033	-0.345395	-0.474553	-1.36567	0.0842735	-1.46814	-1.64231	0.474531	-1.47622	-1.93348	-1.92947	-2.28036	-0.803559	-2.39008	-0.66978	-2.2468	-1.17916	-0.959677	-1.40419	-0.338292	-0.919665	1.01504	-2.33098	-1.24607	-1.62208	-1.5427	-1.145	-2.56868	0.290738	-1.02004	-2.09246	0.134308	-1.3281	-1.09453	-0.350183
ZC3H15	0.0217735	-0.333915	-0.0662699	-0.300563	-0.222541	0.0293026	-0.131622	-0.296432	0.00469688	0.0980717	-0.0946941	0.276936	0.0835838	0.0977022	0.0258944	-0.244302	-0.272536	0.233734	0.0617436	-0.268975	-0.371961	-0.150499	0.122965	0.130137	-0.0241436	-0.714485	0.0905021	-0.0729882	0.084651	-0.636001	0.168468	-0.0856673	-0.186942	-0.136731	-0.176397	-0.339765	0.26988	-0.0446162	-0.726899	-0.0896845	-0.213048	0.0211336	-0.406112	0.00365034	0.10816	-0.137288	0.095315	0.265888	-0.178194
MAP2K4	-0.599715	-0.279107	-0.130942	0.178171	0.0296951	-0.550671	-0.0311376	-0.671073	-0.174531	-0.209157	-0.34882	-0.163393	-0.176357	-0.154123	-0.0273167	-0.338169	0.300054	-0.0552791	-0.15945	-0.0230881	-0.102912	-0.618694	-0.222128	0.624472	-0.0801629	-0.202333	-0.156353	0.177061	0.231026	0.157268	0.199318	-0.181541	-0.232261	0.0798794	-0.221009	-0.171914	0.0473963	-0.229878	0.0566686	0.319121	0.19536	-0.0348175	-0.307578	0.253262	0.000251296	-0.250758	0.0712363	0.111352	0.0240288
TMEM206	0.290733	0.00868357	0.408641	-0.639174	-0.697845	0.367484	0.127473	0.214448	-0.0466338	-0.551149	-0.390097	0.843137	0.645562	0.235704	0.350883	-0.0569896	0.241981	0.319641	0.342761	0.536419	-0.315287	0.897227	0.691768	0.207708	1.04192	0.953168	0.281081	0.127742	0.749193	0.513867	0.288151	0.672017	0.913759	1.00227	0.679799	-0.240873	0.194069	0.335882	0.273331	0.239858	0.674223	-0.0969589	-0.781287	0.396169	0.458131	-0.033894	1.32059	0.250441	0.0413648
SNAP91	-1.24089	-0.0761791	-0.539947	-2.61574	-2.6182	-0.381039	-0.630144	-1.00906	-0.0571612	-1.48592	-0.984671	-0.795164	-0.904068	-0.803036	-0.865659	-1.17269	0.206316	0.33006	-1.38198	-0.329932	-0.462567	-0.15954	-1.79104	0.0557761	0.951209	0.315231	-0.677991	-0.384628	0.70287	-1.18949	-0.585889	-1.81633	-1.78215	-2.19932	-0.106896	-1.00651	-2.27588	-2.56033	-2.25646	-1.30115	-2.18963	-2.34089	-1.56328	-0.574245	-0.776977	-0.946982	-1.1204	-0.388877	-0.510604
SLK	-0.389531	-0.197428	-0.403038	-1.1516	-0.985053	0.0194073	-0.0672414	0.0474665	0.330047	-0.098856	0.190615	-0.178141	-0.00643864	-0.0679734	0.0581323	-0.133551	-0.0889066	-0.381169	-0.357721	-0.143911	-0.25763	0.0352991	-0.302225	-0.295938	-0.029482	-0.211875	-0.122097	-0.284593	-0.163857	-0.614084	-0.521509	-0.0648371	-0.158293	-0.449403	-0.380444	-0.0509248	-0.276066	-0.0661176	-0.648656	-0.440207	0.105281	-0.442925	0.365118	-0.390282	-0.39383	-0.137772	-0.341372	-0.286767	-0.036557
CYB5R4	0.186383	0.230844	0.0370226	-0.767455	-0.761783	0.286322	-1.13723	0.432267	0.100647	0.674494	0.421236	0.155713	0.197289	0.0792559	0.273935	0.477726	0.22085	0.450045	-0.0114048	0.0348881	0.212678	0.107593	0.0755729	-0.654161	0.0973559	0.283452	0.197882	-0.0734942	0.229225	-0.785568	0.0217411	-0.311108	0.148107	0.0541479	-0.0895211	0.758992	-0.580027	-0.398861	-0.675699	-0.107998	-0.552004	0.350902	-1.25609	-0.51833	-0.222812	-0.0627924	-0.352565	-0.408186	-0.057377
COL17A1	-2.53939	-2.41049	-3.25606	-4.10619	-3.77312	-3.96099	-4.36291	-4.16396	-3.78204	-0.303719	-0.893912	-3.82131	-2.00252	-0.292318	-2.34464	-0.830462	-2.51299	-1.35577	-1.39992	-1.99267	-4.00636	-4.13467	-2.4368	-2.30176	-4.31142	-2.28097	-4.17082	-3.96521	-2.9813	-2.36078	-0.915986	-2.46803	-2.39333	-4.27522	-3.39895	-1.94535	-2.70651	-2.54556	-3.61334	-4.37421	-4.50009	-4.30683	-0.25411	-0.851702	-3.38792	-1.7349	-2.29362	-2.08393	-0.34656
GSTO2	-0.555227	0.273638	0.164465	-0.718698	-0.145956	-1.06924	-0.064808	-3.63299	-0.0534166	-0.0733346	0.219609	-0.162506	-0.536463	-0.07313	-0.324559	-0.156013	0.137252	-0.151048	-0.560611	-0.0323819	-2.4604	-0.769437	0.404365	0.253018	-0.718819	-0.134207	-0.409034	-1.02437	0.360191	0.00275443	0.114164	-1.36745	-1.36938	-0.882023	-2.10215	-0.521042	-2.08083	-1.5164	-0.157318	0.546357	-1.04803	0.572658	-0.842203	-0.55706	-2.6845	0.0826004	-0.951838	-2.43131	-0.475919
SEC61A2	-0.262356	-0.106748	0.253778	-0.0911819	0.00734904	-0.294154	-0.15768	-0.380749	0.207161	0.0791997	-0.193276	0.0439962	0.152711	0.295282	0.360232	0.074517	-0.176605	-0.705466	0.0845051	-0.553986	-0.19967	0.0141305	-0.0141012	-0.148334	0.187897	-0.221967	0.229825	0.025844	0.372049	0.34304	0.360747	0.19632	-0.0936346	0.270829	-0.11269	0.163179	-0.667257	0.162652	0.251907	-0.13433	0.945213	-0.485152	0.1569	0.0453389	0.0274673	-0.418108	0.206883	0.337702	-0.0393313
PRKCQ	0.204466	0.0143516	-0.0705316	0.75857	-0.82811	-1.04181	-0.914371	-0.854827	-0.4356	1.54964	0.026149	-0.762784	-1.16926	-0.0852417	-0.143617	0.671163	-0.183138	0.14465	0.00939403	-0.193835	-0.432282	-0.929688	0.217481	-0.444542	-0.550037	-0.0919618	-1.56759	0.573945	-1.30945	-0.747392	-0.27238	-0.620995	0.0796162	-1.04567	-1.08359	0.717545	0.451926	-0.0688856	-1.81871	1.03471	-0.334803	1.89487	1.6438	-0.413121	-0.469853	-0.963935	-1.27238	0.841222	1.24619
TLE2	-0.581641	-0.896359	-1.17839	-1.46247	-1.39231	-0.442154	-0.218504	-0.813852	-0.513525	-0.327803	0.165031	-1.03347	-0.187022	-0.682196	-0.996156	-0.353949	-1.05704	-0.857288	-0.680344	-0.889527	-2.02891	-1.17951	-0.799848	-1.23203	-1.22566	-0.684674	-0.652556	-1.57367	-0.884793	-1.43438	-0.597493	-0.77829	-1.04474	-0.646407	-0.796967	-0.374339	-1.10832	-0.724259	-1.5944	-1.52182	-1.40032	-1.52997	-0.161234	-0.657743	-1.24576	-0.174058	-0.930372	-0.851913	-0.362243
[truncated: 13,446 more rows]
[truncated: 14 more columns]

## Sheet: b_mRIN_scores
Sample	mRIN
L10N	-0.0210994
L10T	0.0196759
M3N	0.00497984
M3T	0.00572169
M3U	0.01636
M13N	-0.0155655
M13T	-0.0247428
M13U	-0.0270145
M17N	-0.0212113
[truncated: 96 more rows]

## Sheet: c_ETS_gene_fusions
	L10N	L10T	M3N	M3T	M3U	M13N	M13T	M13U	M17N	M17T	M17U	H4N	H4T	H4U	L11N	L11T	L9N	L9T	M1N	M1T	M1U	M14N	M14T	M14U	M6N	M6T	M6U	M10N	M10T	M10U	M11N	M11T	M11U	M12N	M12T	M12U	L8N	L8T	H9N	H9T	H9U	L12N	L12T	L1N	L1T	L6N	L6T	M15N	M15T
[truncated: 19 more rows]
[truncated: 56 more columns]

[truncated: 1 more sheets: d_RNAseq_count_data]
