# Supplementary material for: Convergent network effects along the axis of gene expression during prostate cancer progression
Source: Genome Biol. 2020 Dec 14;21:302. doi: 10.1186/s13059-020-02188-9 (PMC7737297; doi:10.1186/s13059-020-02188-9)
Supplement: Supplementary file 6 — Additional file 6: Table S5. Proteomics data of 210 PCa samples with duplicates. (a) Sample information includes patient ID, clinical diagnosis, sample ID and batch design. (b) Protein matrix of log2 scaled intensity of 2371 proteins quantified in 210 PCa samples. [file 13059_2020_2188_MOESM6_ESM.xlsx]

## Sheet: a_sample_info
Patient_ID	Grade	Sample_ID	Tissue_Type	Replicate	Batch	Raw_File_Name
1	L	L1Na	N	a	7	guot_L140320_sw_01
1	L	L1Ta	T	a	16	guot_L140326_sw_07
2	L	L2Na	N	a	9	guot_L140315_sw_01
2	L	L2Ta	T	a	10	guot_L140315_sw_06
3	L	L3Na	N	a	11	guot_L140317_sw_01B
3	L	L3Ta	T	a	16	guot_L140326_sw_08C
4	L	L4Na	N	a	7	guot_L140425_sw_03B
4	L	L4Ta	T	a	9	guot_L140315_sw_02
5	L	L5Na	N	a	10	guot_L140315_sw_07
5	L	L5Ta	T	a	7	guot_L140320_sw_03
6	L	L6Na	N	a	12	guot_L140317_sw_07
6	L	L6Ta	T	a	14	guot_L140324_sw_07
7	L	L7Na	N	a	14	guot_L140324_sw_08
7	L	L7Ta	T	a	8	guot_L140320_sw_07
8	L	L8Na	N	a	9	guot_L140315_sw_03
8	L	L8Ta	T	a	16	guot_L140326_sw_09
9	L	L9Na	N	a	13	guot_L140324_sw_01
9	L	L9Ta	T	a	8	guot_L140320_sw_08
10	L	L10Na	N	a	1	guot_L140220sw_01B
10	L	L10Ta	T	a	1	guot_L140220sw_02
11	L	L11Na	N	a	3	guot_L140222sw_01
11	L	L11Ta	T	a	2	guot_L140220sw_07
12	L	L12Na	N	a	2	guot_L140220sw_08
12	L	L12Ta	T	a	4	guot_L140222sw_07
1	M	M1Na	N	a	8	guot_L140320_sw_09
1	M	M1Ta	T	a	10	guot_L140315_sw_12
1	M	M1Ua	U	a	24	guot_L140413_sw_01
2	M	M2Na	N	a	23	guot_L140412_sw_07
2	M	M2Ta	T	a	15	guot_L140326_sw_01C
2	M	M2Ua	U	a	29	guot_L140418_sw_07
3	M	M3Na	N	a	26	guot_L140415_sw_01
3	M	M3Ta	T	a	7	guot_L140320_sw_04C
3	M	M3Ua	U	a	32	guot_L140422_sw_01
4	M	M4Na	N	a	13	guot_L140324_sw_02
4	M	M4Ta	T	a	16	guot_L140326_sw_10B
4	M	M4Ua	U	a	33	guot_L140422_sw_07
5	M	M5Na	N	a	14	guot_L140324_sw_09
5	M	M5Ta	T	a	19	guot_L140408_sw_01
5	M	M5Ua	U	a	32	guot_L140422_sw_02
6	M	M6Na	N	a	18	guot_L140405_sw_07
6	M	M6Ta	T	a	7	guot_L140425_sw_04B
6	M	M6Ua	U	a	28	guot_L140418_sw_01
7	M	M7Na	N	a	6	guot_L140224_SW_09
7	M	M7Ta	T	a	13	guot_L140324_sw_03
7	M	M7Ua	U	a	30	guot_L140420_sw_01
8	M	M8Na	N	a	11	guot_L140317_sw_02B
8	M	M8Ta	T	a	12	guot_L140317_sw_08
8	M	M8Ua	U	a	28	guot_L140418_sw_02
9	M	M9Na	N	a	28	guot_L140418_sw_03
9	M	M9Ta	T	a	16	guot_L140326_sw_11
9	M	M9Ua	U	a	33	guot_L140422_sw_08
10	M	M10Na	N	a	1	guot_L140220sw_03
10	M	M10Ta	T	a	3	guot_L140222sw_02
10	M	M10Ua	U	a	26	guot_L140415_sw_02
11	M	M11Na	N	a	4	guot_L140222_sw_08B
11	M	M11Ta	T	a	3	guot_L140222sw_03
11	M	M11Ua	U	a	21	guot_L140410_sw_07
12	M	M12Na	N	a	4	guot_L140222sw_09
12	M	M12Ta	T	a	2	guot_L140220sw_09
12	M	M12Ua	U	a	27	guot_L140415_sw_07
1	H	H1Na	N	a	27	guot_L140415_sw_08
1	H	H1Ta	T	a	30	guot_L140420_sw_02
1	H	H1Ua	U	a	25	guot_L140413_sw_07
2	H	H2Na	N	a	22	guot_L140412_sw_01
2	H	H2Ta	T	a	18	guot_L140405_sw_08
2	H	H2Ua	U	a	32	guot_L140422_sw_03
3	H	H3Na	N	a	28	guot_L140418_sw_04
3	H	H3Ta	T	a	20	guot_L140410_sw_01
3	H	H3Ua	U	a	23	guot_L140412_sw_08
4	H	H4Na	N	a	26	guot_L140415_sw_03
4	H	H4Ta	T	a	20	guot_L140410_sw_02
4	H	H4Ua	U	a	33	guot_L140422_sw_09
5	H	H5Na	N	a	20	guot_L140410_sw_03
5	H	H5Ta	T	a	29	guot_L140418_sw_08
5	H	H5Ua	U	a	24	guot_L140413_sw_02
6	H	H6Na	N	a	23	guot_L140412_sw_09
6	H	H6Ta	T	a	32	guot_L140422_sw_04
6	H	H6Ua	U	a	35	guot_L140424_sw_07
7	H	H7Na	N	a	25	guot_L140413_sw_08
7	H	H7Ta	T	a	17	guot_L140405_sw_01
7	H	H7Ua	U	a	34	guot_L140424_sw_01
8	H	H8Na	N	a	24	guot_L140413_sw_03
8	H	H8Ta	T	a	32	guot_L140422_sw_05
8	H	H8Ua	U	a	34	guot_L140424_sw_02
9	H	H9Na	N	a	21	guot_L140410_sw_08
9	H	H9Ta	T	a	29	guot_L140418_sw_09
9	H	H9Ua	U	a	34	guot_L140424_sw_03
10	H	H10Na	N	a	19	guot_L140408_sw_02
10	H	H10Ta	T	a	31	guot_L140420_sw_07
10	H	H10Ua	U	a	28	guot_L140418_sw_05
13	M	M13Na	N	a	5	guot_L140224_SW_03
13	M	M13Ta	T	a	8	guot_L140320_sw_10C
13	M	M13Ua	U	a	26	guot_L140415_sw_04
14	M	M14Na	N	a	10	guot_L140315_sw_08
14	M	M14Ta	T	a	16	guot_L140326_sw_12
14	M	M14Ua	U	a	23	guot_L140412_sw_10
15	M	M15Na	N	a	17	guot_L140405_sw_02E
15	M	M15Ta	T	a	19	guot_L140408_sw_03
15	M	M15Ua	U	a	25	guot_L140413_sw_09
16	M	M16Na	N	a	6	guot_L140224_SW_10
16	M	M16Ta	T	a	15	guot_L140326_sw_02C
16	M	M16Ua	U	a	33	guot_L140422_sw_10B
17	M	M17Na	N	a	8	guot_L140320_sw_11C
17	M	M17Ta	T	a	5	guot_L140224_SW_04
17	M	M17Ua	U	a	29	guot_L140418_sw_10
1	L	L1Nb	N	b	5	guot_L140224_SW_05
1	L	L1Tb	T	b	15	guot_L140326_sw_03B
2	L	L2Nb	N	b	6	guot_L140224_SW_11
2	L	L2Tb	T	b	12	guot_L140317_sw_09B
3	L	L3Nb	N	b	12	guot_L140317_sw_10B
3	L	L3Tb	T	b	5	guot_L140224_SW_06
4	L	L4Nb	N	b	8	guot_L140320_sw_12C
4	L	L4Tb	T	b	13	guot_L140324_sw_04
5	L	L5Nb	N	b	11	guot_L140317_sw_03B
5	L	L5Tb	T	b	15	guot_L140425_sw_01
6	L	L6Nb	N	b	13	guot_L140324_sw_05
6	L	L6Tb	T	b	6	guot_L140224_SW_12
7	L	L7Nb	N	b	5	guot_L140224_SW_07
7	L	L7Tb	T	b	6	guot_L140224_SW_13
8	L	L8Nb	N	b	10	guot_L140315_sw_09
8	L	L8Tb	T	b	15	guot_L140326_sw_05
9	L	L9Nb	N	b	14	guot_L140324_sw_10B
9	L	L9Tb	T	b	11	guot_L140317_sw_04
10	L	L10Nb	N	b	3	guot_L140425_sw_02
10	L	L10Tb	T	b	3	guot_L140222sw_05
11	L	L11Nb	N	b	1	guot_L140220sw_04
11	L	L11Tb	T	b	4	guot_L140222sw_10
12	L	L12Nb	N	b	4	guot_L140224_SW_01
12	L	L12Tb	T	b	2	guot_L140220sw_10
1	M	M1Nb	N	b	18	guot_L140405_sw_09
1	M	M1Tb	T	b	15	guot_L140326_sw_06
1	M	M1Ub	U	b	22	guot_L140412_sw_02
2	M	M2Nb	N	b	20	guot_L140410_sw_04
2	M	M2Tb	T	b	11	guot_L140317_sw_05
2	M	M2Ub	U	b	30	guot_L140420_sw_03
3	M	M3Nb	N	b	24	guot_L140413_sw_04
3	M	M3Tb	T	b	10	guot_L140315_sw_10
3	M	M3Ub	U	b	31	guot_L140420_sw_08
4	M	M4Nb	N	b	25	guot_L140413_sw_10
4	M	M4Tb	T	b	14	guot_L140324_sw_11B
4	M	M4Ub	U	b	34	guot_L140424_sw_04
5	M	M5Nb	N	b	9	guot_L140315_sw_04
5	M	M5Tb	T	b	12	guot_L140317_sw_11
5	M	M5Ub	U	b	22	guot_L140412_sw_03
6	M	M6Nb	N	b	27	guot_L140415_sw_09
6	M	M6Tb	T	b	6	guot_L140224_SW_14
6	M	M6Ub	U	b	31	guot_L140420_sw_09
7	M	M7Nb	N	b	17	guot_L140405_sw_03
7	M	M7Tb	T	b	11	guot_L140317_sw_06
7	M	M7Ub	U	b	31	guot_L140420_sw_10
8	M	M8Nb	N	b	17	guot_L140405_sw_04
8	M	M8Tb	T	b	5	guot_L140224_SW_08
8	M	M8Ub	U	b	30	guot_L140420_sw_04
9	M	M9Nb	N	b	20	guot_L140410_sw_05
9	M	M9Tb	T	b	14	guot_L140324_sw_12
9	M	M9Ub	U	b	34	guot_L140424_sw_05
10	M	M10Nb	N	b	3	guot_L140222sw_06
10	M	M10Tb	T	b	1	guot_L140220sw_05
10	M	M10Ub	U	b	27	guot_L140415_sw_10
11	M	M11Nb	N	b	2	guot_L140220sw_11
11	M	M11Tb	T	b	1	guot_L140220sw_06
11	M	M11Ub	U	b	23	guot_L140412_sw_11
12	M	M12Nb	N	b	2	guot_L140220sw_12
12	M	M12Tb	T	b	4	guot_L140224_SW_02
12	M	M12Ub	U	b	25	guot_L140413_sw_11
1	H	H1Nb	N	b	21	guot_L140410_sw_09
1	H	H1Tb	T	b	31	guot_L140420_sw_11
1	H	H1Ub	U	b	35	guot_L140424_sw_08
2	H	H2Nb	N	b	28	guot_L140418_sw_06
2	H	H2Tb	T	b	17	guot_L140405_sw_05
2	H	H2Ub	U	b	26	guot_L140415_sw_05
3	H	H3Nb	N	b	23	guot_L140412_sw_12
3	H	H3Tb	T	b	18	guot_L140405_sw_10C
3	H	H3Ub	U	b	21	guot_L140410_sw_10
4	H	H4Nb	N	b	19	guot_L140408_sw_04
4	H	H4Tb	T	b	30	guot_L140420_sw_05
4	H	H4Ub	U	b	35	guot_L140424_sw_09
5	H	H5Nb	N	b	27	guot_L140415_sw_11
5	H	H5Tb	T	b	31	guot_L140420_sw_12
5	H	H5Ub	U	b	35	guot_L140424_sw_10
6	H	H6Nb	N	b	24	guot_L140413_sw_05
6	H	H6Tb	T	b	29	guot_L140418_sw_11
6	H	H6Ub	U	b	35	guot_L140424_sw_11
7	H	H7Nb	N	b	26	guot_L140415_sw_06
7	H	H7Tb	T	b	18	guot_L140405_sw_11
7	H	H7Ub	U	b	35	guot_L140424_sw_12
8	H	H8Nb	N	b	25	guot_L140413_sw_12B
8	H	H8Tb	T	b	19	guot_L140408_sw_05
8	H	H8Ub	U	b	33	guot_L140422_sw_11
9	H	H9Nb	N	b	22	guot_L140412_sw_04
9	H	H9Tb	T	b	17	guot_L140405_sw_06
9	H	H9Ub	U	b	33	guot_L140422_sw_12
10	H	H10Nb	N	b	22	guot_L140412_sw_05
10	H	H10Tb	T	b	30	guot_L140420_sw_06
10	H	H10Ub	U	b	27	guot_L140415_sw_12
13	M	M13Nb	N	b	12	guot_L140317_sw_12
13	M	M13Tb	T	b	9	guot_L140315_sw_05
13	M	M13Ub	U	b	22	guot_L140412_sw_06
14	M	M14Nb	N	b	19	guot_L140408_sw_06
14	M	M14Tb	T	b	32	guot_L140422_sw_06
14	M	M14Ub	U	b	24	guot_L140413_sw_06
15	M	M15Nb	N	b	7	guot_L140320_sw_06
15	M	M15Tb	T	b	13	guot_L140324_sw_06
15	M	M15Ub	U	b	34	guot_L140424_sw_06
16	M	M16Nb	N	b	18	guot_L140405_sw_12
16	M	M16Tb	T	b	20	guot_L140410_sw_06
16	M	M16Ub	U	b	29	guot_L140418_sw_12
17	M	M17Nb	N	b	21	guot_L140410_sw_11
17	M	M17Tb	T	b	9	guot_L140315_sw_11
17	M	M17Ub	U	b	21	guot_L140410_sw_12
			N: BPH
			T: TA1
			U: TA2

## Sheet: b_protein_data2
Uniprot_ID	GeneName	transition_group_id	L1Na	L1Ta	L2Na	L2Ta	L3Na	L3Ta	L4Na	L4Ta	L5Na	L5Ta	L6Na	L6Ta	L7Na	L7Ta	L8Na	L8Ta	L9Na	L9Ta	L10Na	L10Ta	L11Na	L11Ta	L12Na	L12Ta	M1Na	M1Ta	M1Ua	M2Na	M2Ta	M2Ua	M3Na	M3Ta	M3Ua	M4Na	M4Ta	M4Ua	M5Na	M5Ta	M5Ua	M6Na	M6Ta	M6Ua	M7Na	M7Ta	M7Ua	M8Na	M8Ta
A0AVT1	UBA6	55873_SFPAAIEHTIQWAR	17.9551	17.275	17.4642	17.3781	17.151	17.7033	17.4955	17.529	17.8679	17.3657	17.3054	17.3861	17.3082	17.1729	17.6901	17.5048	17.5476	18.1167	18.2474	17.5114	17.6982	17.952	17.7968	17.3562	17.5387	17.6932	16.9375	17.6778	17.2442	17.3317	17.648	17.8352	17.5086	17.3538	17.6493	17.405	17.7399	17.5776	18.1456	17.2925	17.6001	17.7087	17.5133	17.6186	17.5325	17.6404	17.2398
A0MZ66	KIAA1598	47268_SMPVLGSVSSVTK	18.3135	19.0768	18.8444	17.9923	17.7639	18.3921	18.1294	18.8017	17.8098	17.7634	19.7015	19.4848	17.7219	17.9207	19.6289	19.324	18.3701	18.7609	17.5858	18.7406	19.3627	19.1621	18.0036	18.5875	17.9626	18.6439	18.1176	18.3312	18.4327	17.8527	18.698	19.5409	18.5275	18.8229	17.3806	18.3697	18.1852	19.4391	17.944	19.2506	18.1167	18.1499	17.5511	18.0521	19.5235	19.3516	19.0079
A1L0T0	ILVBL	101933_RPLMVLGSQALLTPTSADK	16.5779	17.6375	17.7303	16.4802	17.1295	17.8571	17.1146	16.7021	17.2713	18.0255	18.4292	17.5245	16.9076	18.0238	17.2534	16.4018	16.6767	17.371	17.728	17.4492	17.6446	16.3463	17.9222	18.0569	17.5283	17.5391	17.6726	17.8906	17.8208	17.8058	17.5123	17.9364	17.5892	17.8024	16.5091	16.9376	17.0446	16.7444	17.9357	17.3089	16.642	17.5288	16.7558	16.7734	16.6625	17.0345	16.9246
A1L4H1	SSC5D	33843_QALLLGLTQLVEAAR	16.4279	17.5686	16.5938	16.4446	16.4626	17.2207	15.8589	17.0261	16.7443	17.2305	17.2191	15.4287	17.038	18.1265	16.4857	17.3122	16.1916	16.9968	16.302	17.1682	17.4386	15.5133	17.4217	17.4848	17.6318	16.2853	15.9428	17.3305	17.9899	16.8703	16.1774	15.3057	17.7853	15.4077	15.0855	16.942	16.4758	16.1358	15.9072	17.2312	17.8615	17.2485	16.7894	15.7156	16.1385	15.749	17.5786
A3KMH1	VWA8	117696_TLVENGEMILADGRR	21.5571	20.9224	21.6589	21.126	21.3363	20.9238	20.4343	21.6587	21.0414	21.4146	21.6942	21.4019	21.0036	21.0787	21.369	21.2188	21.0629	21.5073	20.4766	21.1188	21.109	21.377	20.397	21.0715	21.6994	21.8513	21.7282	21.2229	21.1697	21.936	21.5806	21.4867	20.8611	20.8072	21.6845	21.4556	21.3316	21.6875	21.5194	21.1043	21.2696	21.3837	21.2101	20.9573	20.9139	21.82	21.8155
A3KN83	SBNO1	37323_GVLQSLIEK	16.1851	17.114	16.3309	16.6192	18.2227	16.5148	17.3912	18.0515	16.8658	16.0616	16.4079	17.3346	17.0388	15.8804	16.3987	16.5789	16.5235	17.454	17.5284	16.1529	17.3171	17.9742	17.73	17.5858	16.3338	16.8338	16.6585	15.924	17.8845	17.7465	16.3396	16.3517	16.4116	16.506	17.1413	17.3604	17.2935	16.1172	16.972	15.8795	18.3865	15.8953	18.1501	17.0972	16.3901	16.3563	17.8892
A4D0S4	LAMB4	64845_KIQDLNLSRQAK	22.2559	22.5099	21.7151	22.347	22.2095	22.5099	22.2068	22.2442	22.0098	22.2865	21.6859	22.2432	22.1193	21.9124	21.8138	22.3105	22.4907	22.3953	22.4279	22.0622	22.1686	22.1439	22.3417	22.4861	21.7122	22.5618	22.1946	22.0167	22.5591	22.234	22.3349	21.8684	22.495	21.6828	22.3207	22.3739	22.3522	22.7634	22.4048	21.963	21.968	21.9267	22.6143	22.0507	22.0341	22.5103	22.5932
A5A3E0	POTEF	267604_VAPEEHPVLLTEATLNPK	22.1443	21.7277	22.3484	21.8599	21.5903	22.0016	21.0148	22.1834	20.2905	22.4201	22.8394	22.5429	22.328	21.8574	21.7512	21.3952	22.055	22.6181	22.6761	21.6109	22.3055	21.682	21.8097	22.2968	21.5389	22.6568	22.5577	20.6621	22.1084	22.6125	22.0414	22.196	21.9854	22.2351	22.021	21.6247	18.4201	22.4153	22.6198	22.1751	20.8124	21.4704	22.13	22.2078	21.1146	22.1562	22.3968
C9J6K1	C19orf81	18986_RM(UniMod:35)LEALGAEPNEEA	22.4835	22.4659	21.5088	22.4255	22.1234	22.3259	22.1831	22.7134	22.9674	22.6436	21.484	21.4408	21.5543	22.9343	21.8578	21.7829	22.1204	21.6195	21.9105	22.8204	22.2512	22.5936	21.9146	22.1282	22.3297	22.0434	22.043	21.7295	21.8246	22.0623	21.4964	21.8158	22.4006	21.8063	22.0916	22.0707	22.4999	22.3917	22.4196	22.056	21.3609	22.7028	22.1605	22.1154	22.5714	21.7722	21.5096
O00115	DNASE2	39860_ALINSPEGAVGR	18.3043	18.506	18.3653	18.4436	18.2482	18.4614	18.2442	18.1471	18.6088	19.1799	18.8307	18.0904	18.6002	18.3432	18.5633	18.9626	18.8116	18.8971	18.4758	18.1611	18.4048	18.5791	18.1495	18.9239	17.9515	18.6017	18.4959	18.3864	18.6202	18.2848	18.3448	18.1983	18.6886	18.6071	18.1181	18.7464	18.4245	18.0301	18.6034	18.3371	18.2572	18.9211	18.7729	18.6358	18.8768	18.4939	18.4652
O00139	KIF2A	12504_IDILTELR	15.9953	17.4994	16.0885	16.0073	16.1384	16.3225	17.0777	17.0174	16.0861	15.8913	16.2393	16.2824	16.9473	15.9327	15.985	15.7432	16.7835	17.5909	15.8025	16.5207	15.1717	16.1182	16.2226	16.4014	15.9138	16.7965	16.1174	15.9636	16.641	15.9934	16.1962	15.5533	16.3688	15.6691	15.8565	16.4141	15.716	14.9411	15.8624	16.0834	16.5469	15.9397	16.9792	16.249	16.9103	15.8058	16.4365
O00151	PDLIM1	15813_VTPPEGYEVVTVFPK	17.5512	19.4913	19.1407	18.9559	17.2666	18.3767	19.0938	18.7998	18.8607	19.0564	19.7429	18.7616	18.3157	18.8923	18.4926	18.6913	18.2335	18.8877	18.9881	18.0884	18.8278	19.8119	18.8145	18.3122	18.4292	18.8515	19.2239	19.2877	17.4704	18.3505	18.7534	19.0372	18.4227	18.4959	18.442	19.1739	19.1074	18.1336	18.7612	18.6952	18.5218	18.5835	18.7452	19.1159	18.4376	18.8506	18.7563
O00159	MYO1C	129518_VNSININQGSITFAGGPGR	20.4535	20.1841	20.085	20.4095	20.4588	20.2376	19.9217	20.5152	20.2664	20.4545	20.4622	20.5405	20.2411	20.4665	20.3594	20.0991	20.5553	20.8876	20.3415	20.4114	20.1943	20.4652	20.4367	20.4281	20.2415	20.3887	20.2605	20.2257	20.6774	20.2553	20.4264	20.1087	20.2371	20.2295	20.2012	20.5613	20.244	20.0262	20.4301	20.2819	20.3495	20.16	20.5196	20.1002	20.4959	20.2505	20.5353
O00170	AIP	17683_VLELDPALAPVVSR	17.7499	18.0388	17.3889	17.4441	17.9448	18.0707	17.7325	17.8787	17.3618	17.454	17.4585	17.7572	17.7066	17.6333	18.0216	17.6955	18.0635	17.7742	18.0456	17.2742	18.0951	18.2161	17.7329	17.8619	17.5767	18.1143	18.2015	18.2984	17.6189	17.6275	17.7827	17.9878	17.5381	18.0891	17.8078	18.04	17.144	17.8312	17.4723	17.6738	17.1674	17.7538	17.671	17.3954	18.2624	17.8002	18.1752
O00186	STXBP3	15645_VLLPVLLNK	16.3611	16.56	16.593	17.5576	17.0219	16.097	16.753	16.9594	16.5205	15.8112	16.5456	16.5617	17.0252	16.1626	16.7779	16.9624	17.1261	15.9728	16.3405	16.522	16.3596	17.4201	16.3242	16.1608	16.5493	16.2049	16.1005	16.6454	16.38	16.6019	16.1452	16.3873	16.637	17.1212	16.4436	15.9998	16.2058	16.2363	16.0957	17.157	17.6014	16.876	15.9954	16.2753	16.1404	16.1138	16.7113
O00194	RAB27B	13381_LLALGDSGVGK	19.1419	18.7267	18.5346	18.8413	19.4491	19.2933	19.2982	19.0601	18.5232	18.7491	18.6007	18.1871	19.6903	18.111	19.7363	19.6885	19.5401	19.1925	19.0414	18.5601	19.3556	19.3164	18.9037	18.784	19.4356	18.8819	18.5888	19.1048	19.1092	19.6472	19.0317	18.6052	18.5753	19.1869	18.4675	18.4828	18.8849	18.6732	19.1272	19.2399	19.2232	19.5882	18.7711	19.1641	19.3309	18.6079	19.2949
O00203	AP3B1	39135_TVIGSVLLR	17.1053	17.4822	17.2839	17.3426	17.5224	17.7342	17.5121	17.6795	17.3088	16.6666	17.1323	17.7415	17.8722	16.6695	17.7309	17.9906	17.8489	17.4322	16.8995	17.0655	17.0927	17.5945	17.4135	17.2595	17.5347	17.176	17.1731	17.773	17.7355	17.7807	17.6313	17.2747	17.7294	17.3675	17.714	17.4589	17.3937	17.4344	17.7904	17.5331	17.8081	17.6453	17.2991	17.7574	17.7999	17.0731	17.6697
O00217	NDUFS8	2298_TLLWTELFR	19.6779	19.8671	20.7241	20.3189	19.9225	19.6513	20.8386	19.4396	20.6403	19.4386	20.0849	19.1712	19.6652	19.4104	19.5682	18.9971	19.8601	19.0103	19.3909	20.5174	19.8615	20.1892	19.8987	19.9476	20.5475	18.9121	19.3303	20.4417	19.9732	18.9653	19.8777	19.4943	20.2551	20.5113	20.0773	19.8909	19.8811	20.1137	19.5104	20.5469	20.1557	20.1268	20.3268	19.5717	19.4719	20.1474	19.4277
O00231	PSMD11	1721_LYDNLLEQNLIR	17.7102	17.7978	17.7111	17.702	17.5681	17.9365	17.83	17.9129	17.7892	17.3582	17.464	17.8383	17.8628	17.6874	17.8936	18.2135	17.7441	17.964	17.5155	17.5398	18.1355	18.0449	17.9506	17.8327	17.4273	18.0925	17.6073	18.0396	17.7854	17.6949	17.7769	17.7588	18.0298	18.0694	18.1525	18.3613	17.576	18.5053	17.7145	17.8813	17.9723	17.8916	17.8312	18.1143	18.0866	17.6554	18.1876
O00232	PSMD12	1290_IYVEIER	18.4455	18.2171	17.7934	18.0434	18.1979	17.7729	18.0134	18.1877	17.5661	17.1136	17.7775	17.7652	17.9259	17.9706	18.4235	18.2548	18.5646	18.1981	16.2894	18.1619	18.1275	17.8835	17.7643	18.5674	18.267	18.9665	18.6028	18.6255	18.9069	18.3681	17.8968	18.0787	18.0796	17.9956	18.4159	17.5924	17.9926	18.5903	18.0234	18.0361	18.0246	17.8713	18.4575	18.1488	18.3518	17.4756	17.886
O00244	ATOX1	17745_YDIDLPNK	18.3389	17.5603	17.4733	17.3479	17.4351	17.9674	17.2826	17.3315	18.562	17.782	16.7058	17.3239	17.2027	17.1559	17.1936	17.2602	17.6569	17.0168	17.6094	17.6761	17.5288	17.4683	16.5215	17.8499	18.7415	17.3016	18.4141	17.8085	17.5877	17.9294	17.0713	18.2616	16.9094	18.1801	17.2965	16.8997	17.3873	17.3832	18.1881	17.1217	17.2924	17.8429	17.7913	17.5654	16.9482	18.2743	17.6146
O00264	PGRMC1	760_FYGPEGPYGVFAGR	19.0432	18.4083	19.6594	19.1639	19.4487	19.1486	19.4213	19.3144	18.9601	18.7852	19.4946	19.525	19.2363	18.9832	19.6712	18.7573	19.5178	19.3071	19.0924	19.4583	18.9472	18.4844	19.2904	18.6739	19.3639	18.9575	19.1297	18.9536	19.0827	19.0952	19.3202	19.585	18.7358	19.397	18.9816	18.8975	18.8195	18.5925	19.0878	18.9607	18.7441	19.4713	19.244	19.0272	18.7284	19.3465	19.0173
O00273	DFFA	57480_AAFGEEVDAVDTGISR	17.8807	17.6988	17.4873	17.885	17.6588	17.9384	17.167	17.9145	17.1856	17.9357	17.8633	17.273	17.5423	17.8613	17.6236	17.5845	17.4245	18.072	17.5637	17.6494	17.8047	17.5417	17.7794	17.8559	17.4998	17.9632	17.9078	17.9272	18.1998	17.6671	17.6408	17.4071	17.7375	17.4421	18.0522	17.5007	17.7432	17.8032	17.9403	17.7008	17.396	17.9584	17.5896	17.4419	18.0628	17.2775	18.334
O00299	CLIC1	8491_GFTIPEAFR	20.5182	20.6831	20.5264	20.6512	21.118	20.83	20.8262	21.0078	20.9877	19.6239	20.0616	20.7452	21.108	20.0255	21.1246	21.3391	21.4073	20.0544	19.9675	20.6731	20.8202	20.4942	20.6684	20.726	20.899	20.28	20.0585	20.7301	20.5577	20.4638	21.0456	20.4508	20.7837	20.565	20.9745	21.3327	19.5637	20.7893	20.1031	21.0026	21.3749	21.3321	20.5384	20.6435	21.0866	20.0962	21.1201
O00303	EIF3F	9007_LHPVILASIVDSYER	18.3029	18.6481	18.5432	18.6758	18.9426	18.9861	18.7635	19.0287	18.3739	18.0742	18.0984	18.7259	18.3244	18.2169	18.7238	19.2111	18.3954	18.8881	18.0657	18.2954	18.4359	18.3272	18.5978	18.8992	18.5088	18.8972	18.371	19.0014	18.6494	18.2175	18.9489	18.4699	18.8963	18.8021	18.5802	18.7111	18.0199	18.5073	18.7475	18.8023	19.2034	18.7698	18.6386	18.982	18.635	18.3347	19.1943
O00330	PDHX	7923_ANLENPIR	18.476	17.8261	18.2679	18.3664	18.6588	18.5085	17.3678	17.3787	18.2471	18.8253	17.5264	18.0589	18.673	18.3041	18.5708	18.102	18.2532	17.8564	19.1795	17.5996	18.4463	18.0123	18.4409	18.0761	18.6802	18.5049	18.5807	19.3536	18.3629	18.4308	18.2665	18.0412	17.942	18.8099	18.565	18.2116	18.3131	17.0686	17.3984	18.4753	18.3178	18.6128	18.2179	17.6124	17.8228	18.2838	17.6951
O00339	MATN2	30845_AAIVFTDGR	18.5603	17.7801	18.4422	18.5844	18.0339	18.1758	18.1788	18.509	18.3202	18.5156	18.2895	18.3533	18.0892	18.6233	17.7459	17.7857	17.8492	18.1983	18.5398	18.2433	18.2706	18.1362	18.4642	18.0762	18.3395	18.1576	18.2541	18.0833	18.0914	18.3681	17.8946	18.374	18.0556	18.3669	18.5227	17.8559	18.4406	17.2939	18.1812	17.9833	17.7093	18.2954	18.4825	18.1659	18.1388	18.4995	17.9452
O00410	IPO5	1689_LVLEQVVTSIASVADTAEEK	16.8928	15.9431	15.5524	17.2193	17.1189	16.8126	15.8768	16.8673	17.1803	16.2726	17.389	16.5304	16.2783	16.2097	17.5176	17.3537	16.447	16.2162	16.3963	17.1764	16.5473	17.2894	16.0933	17.0263	17.1515	16.195	16.9604	15.5888	17.2864	16.021	15.5018	16.1126	17.0591	16.716	16.1751	16.2536	16.4263	17.4908	15.5555	16.7989	17.1482	17.2676	17.0913	17.5988	15.268	15.174	17.4108
O00422	SAP18	157341_TC(UniMod:4)PLLLR	16.9953	17.4413	16.4771	17.4329	16.7392	15.6604	16.516	16.7316	16.3202	15.8586	15.0116	16.6915	17.1811	17.047	17.3031	16.61	15.9463	16.1746	16.8901	17.0509	16.0766	17.106	16.1719	16.364	16.6228	16.2409	16.6094	15.8706	16.2959	17.1654	16.326	16.5248	16.1038	17.2423	16.5511	16.9693	17.1973	15.331	16.9317	15.8802	15.8268	17.006	17.0509	16.5577	16.8951	15.7173	16.5597
O00429	DNM1L	196620_DC(UniMod:4)LPELK	20.3748	19.9005	19.4291	19.6405	20.1693	20.1251	19.6835	19.8328	19.8143	20.5946	19.6319	19.7353	19.7574	20.186	19.4625	19.9576	19.4219	19.9348	20.1302	19.9326	20.1021	18.4326	20.1582	20.3218	20.3522	20.1789	20.126	20.6203	19.2461	20.2238	20.0951	19.9521	19.749	20.0478	18.2636	20.1768	18.4948	19.0645	20.6489	19.1725	18.6984	19.8628	20.0051	19.0786	20.6156	20.1225	20.0087
O00442	RTCA	16807_AFVAGVLPFK	16.0794	17.2011	16.2722	16.5361	16.8863	16.0189	17.0785	16.742	16.473	15.5914	15.8787	16.7237	16.875	16.6368	17.0918	16.3284	17.0857	17.3741	15.6023	16.2938	17.1357	16.6522	16.7345	16.3789	16.3318	16.3564	16.233	17.285	16.7408	16.6152	16.6141	17.4964	17.3259	16.4751	17.0025	18.0875	16.4755	17.3472	17.2786	16.572	16.9126	16.7312	16.5793	17.0572	16.7261	15.8518	16.7596
O00468	AGRN	108669_TFVGAGLR	19.6212	19.4761	20.0446	19.6861	19.4767	18.6925	18.2019	19.1025	19.5836	20.1414	19.1852	19.1473	20.1693	19.4813	19.4972	19.9935	20.5258	21.7652	19.6309	19.4039	19.3607	20.0851	19.9446	19.4002	19.6201	20.1653	19.1846	19.6899	20.6317	19.2937	20.0503	20.1904	19.5594	20.1341	19.9489	19.868	19.6511	19.5285	19.4748	19.348	19.4886	19.6772	19.99	19.1526	19.9705	20.2569	20.1403
O00483	NDUFA4	762_FYSVNVDYSK	18.5014	19.043	18.7442	18.8433	18.8084	19.1735	18.659	18.4908	18.9753	19.5329	18.3471	18.4912	18.7983	18.6157	18.5806	18.2437	18.6901	18.693	18.6852	19.2285	18.4085	18.2009	18.7285	19.165	18.4548	18.8991	17.9681	18.5814	18.9655	18.631	18.6667	18.5259	18.9735	18.357	18.4831	19.0887	18.0236	18.9937	19.0452	18.3083	18.571	18.5754	18.2012	19.1293	18.5168	17.9013	18.2022
O00487	PSMD14	26578_EMLELAK	20.0772	20.6003	19.5953	19.8089	19.8146	18.0414	19.7356	18.1514	18.1325	18.0721	19.8594	18.0314	19.6705	18.6533	19.2298	18.6172	19.5065	18.7958	19.8754	17.8191	19.0245	19.5572	19.6405	19.7766	18.6491	19.0751	20.5206	19.0446	19.7438	19.5168	17.1915	20.0734	19.7462	17.9133	18.3241	19.5783	18.3547	19.0908	17.8507	18.2198	18.0663	20.2238	19.6943	19.5057	18.4155	19.8031	17.7753
O00499	BIN1	5443_LNQNLNDVLVGLEK	18.2049	18.9432	17.7416	17.7501	18.3624	17.8698	18.2394	17.9216	17.3731	18.1799	18.2021	17.4793	17.9917	17.9015	17.7122	17.5157	17.8015	18.0143	17.7516	17.9164	18.2638	18.4552	18.5063	17.883	17.6774	18.4334	18.2924	18.315	17.8075	17.8268	17.9264	17.9156	17.6159	18.3842	17.9686	17.7893	18.5696	17.6492	17.8778	17.7783	17.5565	17.8777	17.5845	17.682	17.8328	18.3236	18.3271
O00560	SDCBP	29368_SLMDHTIPEV	18.3347	18.1183	18.1864	18.1147	18.0865	17.7617	18.1185	18.3609	19.0144	18.394	18.59	17.9649	18.1753	18.7067	17.6893	19.0004	18.2209	18.3214	18.8017	17.7172	17.9654	18.3556	18.3249	18.5769	18.3773	18.1623	18.5939	18.6848	18.0212	18.2865	18.2648	17.8441	17.9549	17.3503	17.9054	17.795	18.4586	17.4497	18.4826	18.3078	18.4894	18.3059	18.4765	17.904	18.3091	18.3396	18.262
O00567	NOP56	125193_VVSLSEYR	19.8779	20.1413	20.0468	19.9031	19.6877	18.7408	18.5766	19.5765	19.8774	20.0565	19.4645	18.9517	19.529	19.856	19.9343	19.4638	20.0745	18.917	19.5847	19.8263	19.4967	19.0176	19.8126	20.0409	20.4746	19.2817	18.195	20.2913	19.8374	19.9662	19.8942	20.293	19.9381	18.4278	20.0596	19.7816	20.1466	20.1014	19.8072	20.5617	19.6797	20.4775	19.9964	19.638	20.4425	20.111	19.1014
O00571	DDX3X	29500_VGNLGLATSFFNER	18.0162	17.9802	18.0476	17.7936	18.2671	17.8738	18.0057	18.0539	17.9226	18.1489	18.3094	18.1068	17.8047	17.8369	18.1882	18.3461	18.2008	17.9142	18.137	18.2573	18.2593	18.1382	18.0246	18.3723	18.3407	18.3701	17.9868	18.1461	18.0534	17.7763	18.0795	17.9706	18.1457	18.1065	18.1751	18.1984	18.0035	18.4198	18.5316	18.0492	18.3	18.1204	18.1875	18.195	17.9716	17.8145	18.1008
O00584	RNASET2	30589_LGIKPSINYYQVADFK	19.2105	18.8695	17.9744	18.5054	17.7764	17.8806	18.0035	18.5363	18.6524	19.0961	18.8775	18.3854	17.8111	18.9515	18.7133	19.1784	18.0934	18.1308	18.4237	18.4365	17.8748	18.9652	18.4032	18.01	19.3023	18.8875	18.358	18.5581	18.9748	18.3124	18.391	18.3871	18.3446	17.8364	18.342	19.0036	19.0673	18.2358	18.9982	18.288	18.6434	18.1422	19.2308	18.9558	19.3478	18.4002	18.7129
O00754	MAN2B1	53343_LQETTLVANQLR	18.8911	17.7872	18.6672	18.5989	19.105	18.8791	17.5414	18.5279	18.6827	18.9882	19.1932	19.5487	18.7025	18.7773	17.6586	17.9606	18.042	17.6139	18.269	18.8089	18.3178	18.4216	18.0435	18.7222	18.9423	17.9647	18.9827	18.6117	19.0007	17.6912	17.7877	18.4866	18.4	17.7361	18.3288	18.2658	17.8483	18.196	18.5948	17.8657	18.0396	18.2993	18.332	18.2846	18.447	17.8733	17.6342
O00757	FBP2	32672_IYSLNEGYAK	17.6931	17.434	17.0756	17.817	16.6926	17.1015	16.8296	17.8644	18.2377	17.1985	16.8275	17.3653	17.323	16.7634	15.9783	18.1804	17.56	17.4014	17.7007	16.7256	17.5853	17.4278	17.3167	17.4453	17.5229	17.3865	17.2158	17.0579	17.6858	18.1357	17.8291	17.9101	17.297	16.8459	18.2674	17.9327	17.1869	18.2838	17.6719	17.9025	18.0074	17.578	16.9743	18.432	17.8356	17.3176	17.6954
O00764	PDXK	25940_VVPLADIITPNQFEAELLSGRK	17.0207	16.9979	16.7461	17.0149	16.541	16.3318	16.7561	17.2783	15.8146	15.5898	16.5906	16.4101	16.2462	16.6684	17.0314	16.5241	16.4047	16.6043	16.6349	17.2846	17.0854	16.1742	16.7304	16.0748	16.5895	16.9255	16.6485	17.3904	16.5345	16.3743	16.6403	16.3148	16.5891	16.4038	16.5774	16.7169	17.0799	16.6838	15.6314	16.8548	16.8824	16.7609	16.3094	17.0645	15.9113	16.5194	17.39
O14521	SDHD	87625_LSAVC(UniMod:4)GALGGR	17.3244	17.9764	17.8282	17.6369	16.5242	17.8965	18.3613	18.5326	18.3419	17.0262	17.5081	17.5791	17.351	17.3131	16.7701	18.2044	17.9411	17.88	17.2865	17.8809	16.4591	18.6385	18.1595	18.3343	18.1067	18.2595	18.8895	18.2631	18.048	17.4105	18.0225	17.3143	17.9877	17.2871	18.0273	18.3091	17.2094	17.9627	17.7601	17.5833	18.9539	17.9581	18.4863	17.5281	17.4844	18.0802	17.736
O14548	COX7A2L	49935_LTSDSTVYDYAGK	17.2734	17.3093	16.7952	17.0546	16.7358	16.9183	16.9903	16.8826	17.6205	17.5034	16.4538	16.8126	16.363	17.1908	17.0418	17.098	16.8633	17.3984	17.5692	16.9039	16.8416	16.6784	17.3872	17.3998	16.8653	17.2841	16.8869	17.7554	16.8551	17.0761	16.7901	17.2609	16.9455	17.3945	17.1569	17.2483	17.1298	17.0873	17.1162	16.8245	16.3087	17.1951	17.0673	16.7895	17.1095	17.1418	16.8078
O14558	HSPB6	26471_ASAPLPGLSAPGR	19.9452	20.3479	19.4286	19.9595	20.273	19.6629	19.3965	19.9861	19.1848	19.7583	19.2903	19.7595	19.5898	19.8366	20.1611	19.2478	20.3459	19.9515	20.6034	20.2386	20.1703	20.3406	20.3215	19.1814	19.2196	19.812	20.145	20.0237	19.6912	19.8421	19.9827	19.6254	19.3134	19.8131	19.5845	19.5189	20.7154	19.3028	19.7374	19.3727	19.1982	19.4531	19.6182	19.1313	19.2845	19.9015	19.8159
O14579	COPE	61006_KFGVVLDEIKPSSAPELQAVR	17.573	18.6823	18.2958	18.3388	18.2894	18.2805	18.5459	18.4918	17.9925	18.671	18.8189	18.1701	18.4433	18.1809	18.9988	18.5005	18.5554	18.5549	17.6984	18.5431	18.8036	19.0899	18.4297	18.5261	17.6188	18.5616	18.5944	18.5696	18.1798	18.0822	17.9834	18.4214	18.3596	18.0223	18.7804	18.5737	18.6527	18.9514	18.1125	18.1073	18.7194	18.9105	17.9436	18.6316	18.9641	17.7384	18.4142
O14617	AP3D1	88991_NLQDLVR	19.0362	19.7437	18.9223	19.1561	18.7131	18.3095	18.9624	19.7796	19.4086	18.0466	16.0576	19.0734	19.5417	18.7726	19.9676	20.6831	19.2024	18.2479	19.6245	19.444	19.0027	19.0572	19.2965	19.4515	19.438	17.7987	18.8504	20.9154	18.2763	19.9861	19.2231	19.0515	19.1842	18.8579	19.0595	18.238	20.751	18.6515	18.9051	19.6336	20.1215	19.5167	18.5272	19.4479	19.7554	18.4723	19.444
O14639	ABLIM1	114408_VDNEILDYK	17.8332	18.3424	17.3804	17.6987	17.8685	17.376	17.0917	17.7773	19.031	18.686	18.3847	17.1016	18.378	18.6289	17.4268	18.4411	18.1823	17.6499	18.2378	18.9196	18.1039	17.8414	17.6723	17.6722	17.9387	16.4522	18.4982	18.8301	17.6229	18.5281	17.3549	18.2286	18.6195	17.7489	18.7405	18.5731	18.0911	16.5493	18.2107	17.6904	18.6414	18.0221	18.1312	16.6819	18.278	18.4868	17.3825
O14672	ADAM10	172766_NISFMVK	18.2314	18.468	18.0721	18.2446	17.8702	18.2725	17.9228	17.888	18.7817	17.8083	17.9772	17.8567	17.9375	18.4416	18.3032	16.8736	18.3179	17.1795	18.015	18.2737	18.4288	18.1125	18.175	17.8466	18.3505	17.3158	18.6979	18.5132	17.7924	18.9759	17.634	17.6406	18.4269	17.9036	17.7568	18.3393	18.5309	17.5485	18.2328	17.9636	19.0464	18.9679	17.698	18.1031	18.7819	17.89	17.2152
O14737	PDCD5	5942_NSILAQVLDQSAR	18.5057	18.2461	17.9188	18.0617	17.9462	18.4768	17.8656	18.1719	18.0129	18.1144	18.1116	18.1211	17.7299	17.7477	18.0142	17.9714	17.7915	18.3796	18.3008	18.2707	18.1942	17.8672	18.4369	18.443	18.3081	18.6595	18.4349	18.5366	18.0337	17.7727	18.2352	17.9625	18.2299	18.0362	18.4005	18.6064	18.4309	18.4256	18.0011	17.9308	18.0465	17.851	18.2886	18.0784	18.576	18.2017	18.4193
O14744	PRMT5	36157_AAILPTSIFLTNKK	15.1562	15.4849	15.2687	14.9318	15.1483	14.9924	15.4023	14.3662	14.4065	13.7433	15.001	15.2756	15.4472	15.9536	15.7091	14.4707	15.7388	15.1152	14.418	15.0207	15.6077	15.3983	15.2718	14.6904	14.4461	15.4706	15.3511	15.4761	14.6622	14.9047	15.1523	15.0293	15.2051	14.2234	15.6913	15.4537	14.8289	15.8178	15.0922	14.9766	15.6361	15.5138	15.5357	15.9347	16.0203	14.7149	15.2851
O14745	SLC9A3R1	13695_LVEVNGENVEK	18.9859	19.1357	18.5654	19.5541	19.2625	18.9201	18.756	18.7038	19.032	19.0866	19.3771	20.0457	18.5928	18.7019	18.9827	19.2586	19.2492	18.8165	19.2656	18.2351	18.8307	18.364	18.9484	18.5023	19.0844	18.2554	18.7481	19.6388	19.2529	18.9122	18.9732	18.7467	18.5391	19.1253	18.8217	18.7352	18.8449	19.0374	18.6544	18.8595	19.0143	19.0916	19.5844	18.6073	18.7049	19.0304	18.844
O14773	TPP1	157805_ILSGRPPLGFLNPR	19.8181	20.1137	20.1362	20.7132	20.4804	21.0927	20.0029	21.2228	19.067	19.2056	19.4945	20.8189	20.5729	19.2029	20.7024	22.0603	20.5629	20.0781	17.7365	20.7245	20.1462	21.2356	20.0405	20.8739	19.7971	20.5979	19.2507	18.9969	20.2959	20.3967	20.4794	18.7475	21.0712	19.2703	19.5893	19.5908	18.729	19.8599	19.0397	20.2494	21.2275	20.6077	20.7309	21.1759	20.6875	18.3901	20.7952
O14786	NRP1	107744_IAPPPVVSSGPFLFIK	15.4325	14.8592	14.9164	16.8123	16.8644	15.4024	16.5752	15.6768	14.6224	15.5931	14.7182	15.2196	15.1075	16.7061	15.9984	16.1675	14.3464	15.098	16.1393	15.8003	14.683	14.7077	15.5908	14.4677	16.5065	15.0724	15.3732	15.0879	15.2132	15.5324	14.9677	15.0624	16.1993	15.0083	15.3397	16.854	14.9503	15.7199	14.6299	15.2114	14.5323	15.0708	15.781	16.4387	17.3714	15.5044	14.9962
O14818	PSMA7	1174_ILNPEEIEK	18.8274	18.8883	18.4247	18.6676	18.8733	18.2226	18.614	19.139	18.295	18.3067	18.093	18.5527	19.0546	18.389	19.0492	19.0479	18.7904	18.3791	18.857	18.6408	18.8334	18.0875	18.9371	18.81	18.7323	18.8822	18.5046	19.153	18.8286	19.1344	18.9048	18.7952	18.5447	18.589	19.0548	18.7734	18.1977	18.4631	18.4447	18.7388	18.8625	18.5916	18.6261	18.7989	19.235	18.4067	18.9726
O14841	OPLAH	123266_GGPVTVTDANLVLGR	16.3432	16.3507	16.6805	16.6003	16.0567	16.117	16.6187	16.1255	16.7446	16.2037	16.6515	16.3039	16.5683	15.9277	16.0862	16.2788	16.8108	17.0629	16.4426	15.7798	16.287	16.4123	16.4466	16.1898	16.4382	15.8726	16.9768	16.5397	16.0306	16.3089	16.1372	16.3257	16.714	15.7619	16.6588	16.5531	16.0232	16.7099	16.6116	15.9249	16.6907	16.1174	16.3667	16.2574	16.8619	16.3496	16.9589
O14874	BCKDK	83703_DVVTLLAEGLR	16.6891	16.3865	16.9288	17.5783	17.0722	17.5132	16.7929	16.8149	15.9773	15.9494	16.6493	17.0953	17.3972	16.6729	16.1534	16.9934	16.8335	16.4283	16.6463	15.7013	15.9544	16.7393	16.9411	15.9943	16.4357	16.7526	15.9048	16.6445	17.0453	16.3764	16.4715	16.3192	17.158	16.8576	15.8913	16.6659	16.6605	16.1125	17.2785	16.2312	17.3755	16.9048	17.219	17.4235	16.3892	16.1574	17.263
O14880	MGST3	1039_IASGLGLAWIVGR	16.816	18.3305	17.0978	17.0895	17.0937	17.0372	17.1662	17.2859	17.2902	17.1259	17.402	16.8143	18.0895	16.5619	17.2695	16.7145	16.9041	17.7108	17.4395	17.032	18.2465	17.2168	17.9462	16.5187	17.3637	16.3348	16.7407	16.9723	16.3672	17.8586	16.9072	18.3914	17.1797	17.2408	16.2075	17.8193	17.104	16.7007	17.5456	16.5687	16.6532	16.9812	17.107	18.5014	16.846	17.3788	16.2805
O14907	TAX1BP3	7488_VSEGGPAEIAGLQIGDK	17.5284	17.4716	17.4715	17.0565	17.4944	17.5175	17.6477	17.4337	17.2243	17.8081	17.773	17.1669	16.5968	17.0963	17.3206	17.0617	17.6149	16.9774	17.9932	17.6523	17.6015	16.8978	17.5763	17.9372	17.5711	18.0011	17.9967	17.1136	17.0185	17.1525	17.6782	17.0582	17.4964	17.5936	17.9997	17.8366	17.7943	17.4956	17.6575	17.4977	17.3006	17.2326	16.8756	17.3945	17.8894	17.8656	17.9408
O14933	UBE2L6	97526_NAEEFTLR	17.8061	16.0672	16.1385	16.6942	17.0049	15.7256	16.4545	17.7781	18.3289	18.2815	16.1814	16.464	16.3864	18.0892	16.1784	17.605	17.2167	16.5807	16.5319	16.1459	16.654	16.8339	15.9773	17.8609	17.6679	17.8348	17.961	17.1505	16.4112	17.1608	16.692	16.6115	16.4121	15.9951	17.3315	16.9995	16.7888	17.1037	17.0031	15.434	16.3868	17.6663	17.4232	17.1433	16.3821	16.3966	17.9563
O14936	CASK	198364_QILEALR	18.1028	17.9697	18.2931	18.4393	17.8538	17.6727	17.7589	18.4446	18.7651	18.0307	17.8731	18.3552	18.4644	17.9191	18.0474	18.3846	17.9508	18.4125	18.1523	18.5356	18.0271	18.7484	17.8098	17.8481	18.4187	18.0929	18.8697	18.3114	18.3102	18.1726	18.2572	18.3805	18.0851	18.413	18.5677	18.6213	18.2847	18.0427	17.7379	17.9806	18.301	17.9448	18.3809	18.0717	17.8273	18.2718	17.9295
O14957	UQCR11	1495_LILDWVPYINGK	16.9492	17.0197	17.8285	17.6618	17.6347	17.7254	18.1094	16.9901	17.9148	17.7208	17.2239	17.9257	16.972	17.4189	17.4868	17.7447	17.1866	17.5297	18.2291	17.8097	17.6611	17.151	17.6302	17.6739	17.3862	17.54	16.9233	16.8404	17.2765	16.6885	17.7657	17.1887	18.0379	18.0471	17.2058	17.9667	17.9516	17.3637	18.0849	16.911	17.962	17.2187	17.7366	17.7375	16.7831	17.6347	16.7273
O14958	CASQ2	266086_AIGFVMVDAK	19.9783	20.092	19.5545	19.7644	18.9266	18.9875	19.1393	20.1189	19.969	19.9709	19.6787	19.7028	19.4646	19.827	19.3522	19.8181	19.3763	20.2136	19.7677	19.3124	19.6804	19.9831	19.5272	19.4478	19.6912	19.6428	19.3398	19.3065	19.6553	19.2392	19.1888	19.09	19.406	19.6975	19.7099	19.5731	19.1957	19.7638	20.0426	20.0111	19.3629	19.0965	19.7069	19.5708	19.78	19.6628	19.606
O14964	HGS	57407_VQFGVMTR	19.6503	18.7564	19.1408	19.3412	19.3902	18.7312	18.8314	18.9809	19.2179	19.564	18.7677	19.1928	18.9528	19.3911	18.4229	18.8603	19.0116	19.4179	19.2186	19.7811	18.8191	18.8652	19.2762	19.5036	19.0795	18.6587	18.7762	19.3695	18.8994	18.5332	18.845	18.5499	18.6188	19.859	18.7141	18.7691	18.9956	18.5894	19.2452	18.6137	18.8366	18.5986	19.0668	18.512	19.2168	18.811	19.4133
O14974	PPP1R12A	24789_RWIGSETDLEPPVVK	19.145	18.8776	19.3574	19.4586	19.2802	19.6003	19.4826	19.1587	19.0345	19.1644	19.2043	19.4164	19.2672	19.1797	19.878	19.3976	19.3152	18.6812	19.6992	19.2526	19.5983	19.2348	19.5531	19.2153	19.3509	19.1167	19.4693	19.2655	19.6457	19.4541	19.3924	19.3374	19.1878	19.3682	19.0258	19.4936	19.5039	18.8926	19.1785	19.5678	19.276	19.1897	19.214	19.1226	19.1179	19.3447	19.4134
O14979	HNRNPDL	396_DLTEYLSR	18.8863	18.8791	18.3823	18.7713	18.8366	19.1035	18.6604	18.6059	18.9991	18.5324	18.4545	18.4885	18.9421	18.846	18.7143	18.7536	18.9605	18.8255	18.7082	18.4063	18.4874	18.918	18.5358	18.6967	17.9608	18.9302	18.4161	18.665	18.6414	18.8764	18.7226	18.7689	19.0969	18.5924	18.8461	19.103	18.2862	19.2455	18.2431	18.8505	18.7623	18.7485	18.7507	18.6709	18.6459	18.4844	18.7881
O14980	XPO1	1589_LNMILVQILK	17.1276	16.2815	17.3783	17.4662	17.6506	17.5865	17.7741	16.5356	17.2573	16.3982	18.0295	17.2725	16.9633	17.8623	17.8256	16.453	16.2603	16.2172	16.5303	17.368	16.9494	16.9275	17.172	16.6102	17.5019	16.0904	15.9861	16.1174	16.8276	16.5684	17.291	16.8202	17.8433	17.6797	16.7029	17.2749	17.3532	17.5699	16.2982	16.6623	17.5927	17.9096	17.0266	17.6366	17.1726	16.67	15.7651
O15020	SPTBN2	190993_LLLNLELQK	19.4308	19.8234	19.6481	19.4133	19.7452	19.8068	19.6833	19.796	19.5165	18.6845	19.561	19.3212	19.4985	19.0421	19.6564	19.4973	19.8617	20.0746	19.2237	18.8824	19.772	19.4322	19.8788	19.5366	19.6374	19.4118	19.6607	20.1626	19.2674	19.5191	19.7638	19.5554	19.5878	19.1805	19.615	19.8956	19.41	18.977	19.1642	20.0602	20.2481	20.0183	19.4225	19.7268	19.9263	18.7679	19.8635
O15027	SEC16A	24939_SIVWDEK	17.6825	17.1593	15.9984	16.8061	17.4466	16.9153	16.3562	17.1533	16.9171	16.607	17.315	16.4131	16.5859	16.7804	17.7227	17.0008	17.6161	18.5068	17.4359	16.917	16.5734	16.4792	16.2886	17.4014	16.2852	17.6204	16.3072	16.6659	16.7299	17.1404	17.3928	17.1111	17.3787	16.8941	17.1221	16.0798	17.3653	17.5213	17.4483	16.3777	16.1243	18.3119	17.3656	16.1289	17.5819	17.0458	16.7062
O15042	U2SURP	155311_MIMSFEMK	17.2598	17.4452	16.7117	17.7071	17.0057	16.9862	17.2531	17.5366	17.8836	17.0505	18.1557	17.4041	17.8445	17.1038	16.391	17.4438	18.0468	17.1191	17.3479	17.6787	16.7443	17.4156	16.7536	17.5463	18.0902	17.0266	16.6962	17.1682	17.6052	17.5629	17.2742	16.621	17.3841	16.8087	17.5053	17.7545	17.8167	16.726	16.9867	17.0212	17.5798	17.5964	17.6049	16.9946	16.986	16.646	16.7862
O15061	SYNM	77007_EALGLEQLR	21.9208	20.3613	22.0917	21.6518	21.244	21.5756	20.9582	21.6496	20.3578	22.0344	21.509	21.9246	21.6983	21.6931	21.0098	20.4229	21.0952	21.8152	22.0829	21.8573	21.5089	21.0459	21.5858	21.8014	21.5532	21.7872	22.2839	20.6256	21.6355	21.4505	20.9908	21.647	21.1325	21.7357	21.2522	21.3009	21.7858	21.5663	21.9906	21.254	20.2806	21.3276	21.4385	20.924	19.6771	21.4503	21.0178
O15066	KIF3B	91505_DAAEMLGAK	19.2707	18.7741	18.8304	19.374	18.9967	19.666	18.9629	19.2482	18.503	19.4671	18.5767	19.2704	18.9481	19.2297	20.2085	18.8924	19.3416	18.7322	19.3153	18.9365	18.9682	18.7333	19.3669	19.4377	18.8841	19.7771	19.2705	19.2494	19.4701	19.1412	19.3331	19.395	19.643	18.8623	19.5439	19.2251	18.8823	20.2282	19.277	18.5311	18.742	18.8673	19.659	19.2889	18.8632	19.1072	19.0287
O15111	CHUK	49220_IQLPIIQLR	18.17	17.7146	18.7307	18.0015	19.208	18.91	17.6259	17.6004	18.5961	18.4487	17.3927	17.2543	17.7429	18.2273	17.8026	17.5344	17.6461	19.56	17.5277	17.0991	18.1083	18.3052	18.1529	18.6116	17.8883	18.3068	17.3747	18.6619	16.7812	17.1563	18.0965	18.0167	18.1071	18.3979	17.3781	17.332	18.9075	17.8903	18.9006	16.9765	17.5651	18.5465	18.6874	18.1202	18.4969	17.4982	19.1746
O15143	ARPC1B	5952_NSVSQISVLSGGK	18.2574	18.1182	17.9734	17.9792	17.9031	18.0916	18.0414	18.3072	17.4584	17.8163	17.5398	18.158	18.21	17.7348	17.6129	17.9838	18.175	17.7692	18.2545	18.1071	17.4431	17.9225	18.0312	17.5643	17.6859	18.0395	17.8819	17.6923	18.0467	18.2024	17.9522	18.0463	17.9193	17.4888	18.0766	17.8868	17.9424	17.7771	17.867	17.5691	17.6961	18.0359	18.5182	17.8564	17.8692	18.3434	18.1454
O15144	ARPC2	22638_IIEETLALK	18.5954	18.2793	18.7189	18.5558	18.7668	19.0726	19.2724	19.281	18.6917	18.0962	18.8354	18.888	19.2262	18.3041	18.5435	18.942	18.7521	18.9677	17.6504	19.1005	18.6086	18.2806	18.9003	19.0578	18.7977	18.873	18.4201	18.9033	19.2026	19.2263	18.98	18.5771	18.9647	18.9213	18.955	18.6776	18.455	18.1457	19.0072	18.8196	19.0229	19.0764	18.8979	18.4757	19.7677	18.6922	19.2574
O15145	ARPC3	5999_PAYHSSLMDPDTK	19.8357	19.937	18.8085	19.2111	19.6965	18.7094	18.9105	19.5886	19.8194	19.3999	19.5807	18.8985	19.2911	19.2313	19.7186	19.844	19.5827	19.3894	19.2684	19.5803	19.2791	19.2545	19.5986	18.781	19.5544	19.1295	19.2097	18.6912	19.0275	20.0491	19.5913	19.7658	18.9737	20.2439	19.2696	19.1086	19.4168	18.3208	19.187	19.3946	19.6159	19.1502	19.587	18.912	19.4767	19.8255	18.6758
O15160	POLR1C	56655_FSPVATASYR	17.6844	16.3156	16.6498	16.9395	15.6429	16.8729	15.9911	16.561	17.1265	17.228	17.5107	16.0395	15.7654	16.2405	16.8128	17.0893	16.7688	16.9443	16.9533	16.6352	16.6233	16.9511	16.2235	16.1913	17.5828	16.5075	16.6775	17.3115	16.3803	17.4495	16.7553	17.4538	16.427	16.296	16.8143	17.0172	17.4044	15.6375	17.1136	16.8104	16.6196	17.7101	16.8311	16.7991	16.8092	16.92	16.3343
O15211	RGL2	111577_DLVM(UniMod:35)LDAASK	18.4632	18.8957	18.9547	18.6202	18.002	18.6216	17.9815	18.1794	18.2511	18.9529	18.9121	18.8395	17.5596	19.0436	17.3276	16.9582	17.5483	17.1502	17.9252	18.6658	18.1033	17.7738	18.1613	18.5606	18.2933	18.3171	19.1701	17.6832	17.9542	17.3593	17.5695	18.2289	18.6599	18.3153	17.3685	18.0201	18.886	18.2258	18.8449	17.9256	17.5765	17.7684	17.4456	18.4328	17.4213	17.8614	17.1255
O15212	PFDN6	21773_ETLAQLQQEFQR	19.17	18.5902	18.7487	18.5471	19.6464	18.4929	19.0206	18.9886	19.1287	19.3036	18.5685	18.9261	18.8219	19.296	18.5681	18.688	19.0198	18.312	19.0655	18.4217	18.9886	19.1242	18.9866	19.1051	18.8936	18.6698	19.4601	19.3306	18.4295	18.883	18.468	19.096	18.8543	19.2868	18.5076	18.3621	18.8653	18.0975	19.5523	18.4937	18.2652	17.8313	19.055	18.2167	18.6643	18.8618	19.0063
O15230	LAMA5	33213_LSILENR	19.8289	19.4635	19.5547	18.9838	19.2188	17.9596	18.4686	19.0079	19.9351	19.3599	19.2184	19.355	18.9062	18.4873	18.6702	19.6705	18.7054	19.4217	19.4295	19.842	19.2334	18.4261	19.3719	19.5278	19.0658	19.1771	19.2471	19.4266	19.6081	19.5006	19.2183	19.6514	18.9378	18.921	18.9407	18.9586	18.8537	18.0661	19.08	19.2362	18.8285	18.7685	19.7413	18.5293	19.2972	19.1393	20.4549
O15231	ZNF185	35046_TIELPSGR	20.648	19.9571	20.3631	20.2704	20.2356	20.8941	20.2067	20.3123	19.4684	20.5729	20.0035	20.2933	20.108	19.615	19.8297	20.1632	20.7625	20.4564	20.2281	20.1488	19.9641	20.5935	19.8342	20.4576	20.3193	20.6233	20.8678	20.4976	20.8505	20.4017	20.6277	20.3741	20.7999	20.269	20.0142	20.1161	20.4076	20.1331	20.1041	19.6667	19.9229	21.0476	18.9146	20.4036	20.3681	20.3626	20.5046
O15273	TCAP	267035_VLPLPIFTPAK	14.9568	17.5427	14.8523	14.1677	15.3851	14.8166	16.5916	15.658	16.4303	16.7963	15.5381	15.1813	15.178	14.0505	15.4767	16.5636	15.6338	16.0608	15.975	14.9227	16.1626	17.1359	15.8874	15.0381	15.523	16.3885	16.9599	15.9498	16.0352	15.4157	17.2118	15.3253	16.2378	15.9707	16.152	16.0571	17.5929	17.2578	16.1594	16.1832	15.8877	15.8913	15.5363	15.6522	14.6131	16.5604	15.9516
O15296	ALOX15B	84019_ELLIVPGQVVDR	18.6472	18.3798	19.4442	18.8892	18.4415	18.8151	19.194	18.9713	19.0196	18.2285	19.3775	19.2474	19.0741	18.5093	18.3065	19.9564	18.6053	18.5768	19.0602	18.6922	19.3075	18.7342	18.3282	19.0307	19.5289	18.6303	18.8897	18.9772	19.2117	18.8393	18.3528	18.4389	18.2993	18.7463	17.9736	18.4027	18.6306	18.0877	18.6797	18.9977	19.8726	19.1469	18.864	20.1006	18.5447	18.9759	19.1308
O15305	PMM2	26700_IGVVGGSDFEK	17.0543	17.1935	16.2866	17.1599	16.8561	17.0873	17.1626	17.1501	17.64	17.4589	17.8267	16.5101	17.293	16.9495	17.5527	18.0312	17.1508	16.9553	17.051	17.0989	16.7076	17.3457	16.2264	17.1608	16.6796	16.8485	16.39	17.1723	17.0536	17.4917	17.1783	17.1529	16.8035	16.6143	16.9485	17.3293	17.8186	17.2951	17.4191	16.9363	17.1123	17.0725	17.0192	18.155	17.6619	16.7403	16.9006
O15347	HMGB3	17573_STNPGISIGDVAK	17.7	18.2434	17.1565	18.1423	17.6021	17.9613	17.8013	17.613	17.1066	18.1886	17.1679	18.0788	16.9413	17.3596	17.6385	17.6204	17.4614	17.5379	17.7068	17.7153	17.6408	17.9724	16.7262	17.4506	17.2859	17.4927	17.8394	18.1672	17.7986	17.8539	17.546	17.3582	17.7192	17.5849	17.8785	17.8079	18.2136	17.4248	17.9728	17.3639	17.862	17.6835	17.3758	17.2398	17.4478	17.7162	18.0491
O15355	PPM1G	53469_NLPPEEQMISALPDIK	16.8252	17.1544	16.8082	16.5707	17.0868	16.4497	16.7585	17.0711	17.1104	17.0473	16.236	16.9126	16.6185	17.5095	16.3376	16.6167	16.6762	17.3253	16.9475	16.8885	16.7228	16.6625	16.9605	16.7366	16.0544	16.5209	16.6884	17.4182	16.8051	16.7964	16.5912	17.4003	16.9386	16.6407	17.03	16.7824	17.2241	17.0799	17.3759	16.6904	15.9198	16.8418	16.5953	16.5787	16.9279	16.3506	17.1982
O15371	EIF3D	26628_GAVIATELK	19.1161	19.2775	18.6518	19.2886	19.2081	19.3173	19.1369	19.3737	19.4193	19.2596	18.6918	19.2429	18.4727	19.2072	19.3919	19.4027	19.4	19.1628	19.3613	19.1777	18.8732	19.0788	19.0996	19.0129	19.1307	19.0818	18.8817	18.917	18.7334	19.6431	19.3395	18.689	19.1873	18.9693	19.3753	19.0663	18.9252	19.0848	19.2909	19.4173	19.273	19.281	18.9315	18.968	19.4384	18.8606	19.5233
O15372	EIF3H	48014_DFSPEALK	20.7233	19.4711	20.9661	20.4985	20.2052	20.1179	20.2901	20.6335	20.7764	20.5666	20.9874	20.9244	20.6973	20.4714	20.0336	20.039	19.9878	20.9577	20.8872	20.9517	20.2216	19.7989	20.6804	20.0475	20.5397	20.1261	20.2962	19.4312	20.2728	20.5417	20.2156	20.3849	20.3232	20.3529	20.5549	19.4711	20.9752	20.7526	20.6857	20.1487	19.7151	20.4997	20.7407	20.4157	19.2432	20.6444	19.8464
O15382	BCAT2	40039_AWVGGVGNYK	18.1243	17.9114	17.5596	17.8067	17.9812	17.6252	17.6054	17.9069	18.267	18.2827	17.4919	17.9725	17.9338	18.21	18.1623	18.1983	18.0503	17.6363	18.5302	17.7951	17.9678	17.7942	18.0823	17.6768	18.3854	17.2505	17.7793	18.0035	18.1519	18.3371	17.9742	17.975	17.8363	17.6115	18.026	17.8816	18.0334	18.2482	18.0174	17.9045	17.9121	17.7076	17.7751	18.0479	18.2979	17.6933	17.9008
O15393	TMPRSS2	35543_VLLIETQR	19.7728	19.6902	18.9594	20.3905	18.9091	19.0132	20.0766	19.8712	18.6312	19.5969	19.4566	19.3405	20.0038	19.1186	20.2711	20.7525	19.9781	18.1033	20.4678	19.7042	19.5893	19.9382	19.7955	18.8336	19.9475	19.0816	20.0903	18.3182	19.7092	19.2128	19.0628	19.7919	19.2619	18.6899	19.1791	19.8855	19.0231	18.8226	19.6319	19.7843	17.6207	19.7734	19.3081	19.6442	20.3558	18.7659	20.3068
O15439	ABCC4	50776_SSLISALFR	15.4617	16.7956	15.4352	18.4752	17.7442	16.4688	16.3016	16.5755	15.9732	15.841	16.0141	15.5546	16.0119	15.6295	17.2088	18.2603	18.1283	15.6058	15.5952	16.5317	16.9501	15.8066	16.7789	14.8813	16.6857	15.9295	15.0894	16.6563	15.5359	15.7559	16.381	18.5215	16.2264	17.562	14.8692	16.7196	17.8786	16.3357	16.2854	18.062	16.0852	16.8979	17.179	16.555	16.7714	16.0775	15.6532
O15484	CAPN5	36006_YVIIPTTFEPGHTGEFLLR	15.8697	15.5641	16.437	16.4609	16.5067	16.7608	16.7927	16.3145	16.0378	17.205	16.1512	16.1351	16.5949	16.7363	17.2753	15.9813	16.9744	16.8733	16.5581	15.9044	16.8122	17.214	16.3533	16.392	16.7258	16.8819	16.9899	16.4481	16.3183	15.5952	16.2592	16.2209	16.6256	17.243	17.0908	16.4888	16.0758	17.0278	16.0927	16.0691	16.6372	16.55	17.1424	16.9253	17.5614	15.8366	16.5624
O15498	YKT6	16680_VAFTLLEK	19.092	19.1597	19.0752	18.3974	19.4111	19.5508	19.4809	19.3602	17.4128	18.2967	16.4429	19.2444	20.0057	18.8885	18.9262	18.7475	19.0004	19.0085	18.9375	18.6753	19.1048	17.9842	19.2733	19.8268	19.175	19.4277	19.7745	18.6635	18.7564	19.1297	19.4952	18.5117	21.4488	18.9658	18.3986	18.484	19.2085	16.9756	18.8503	19.5683	19.6436	18.5425	19.0606	19.4975	19.5363	19.6412	19.5506
O15511	ARPC5	2958_ALAAGGVGSIVR	20.14	19.8552	19.7967	19.7792	20.1898	20.3069	20.0537	20.3183	19.5776	19.3852	19.7155	20.2304	20.2404	19.6657	20.0483	20.0456	20.3018	19.696	20.3213	19.9853	20.0971	20.2164	19.8848	19.7102	19.9953	20.2922	19.8801	20.1387	20.0748	20.3227	20.0161	20.0387	19.942	19.9033	20.4484	20.1894	19.8573	19.8474	19.9435	19.938	19.9164	20.1439	20.3702	19.7186	20.1808	19.9557	20.1608
O43143	DHX15	55367_LQLPVWEYK	19.066	19.6345	18.9787	19.5025	19.5794	18.3975	19.8513	19.3316	19.5116	18.8271	19.7967	19.7114	19.6447	17.833	20.2382	20.0184	19.8122	18.8886	19.3275	18.3567	19.6801	19.6167	19.6962	18.4269	19.303	18.3369	18.9554	19.9019	19.1727	19.651	19.065	18.6897	18.9894	19.1562	19.1822	19.3062	18.5539	18.5526	18.0979	19.5634	19.5609	19.1801	18.6607	20.004	19.6364	19.0706	20.1962
O43148	RNMT	25163_SVLIGEFLEK	17.0881	17.1415	16.7641	16.4376	17.0589	16.8373	16.7563	16.6668	16.8848	17.3126	16.7639	16.5325	17.0803	16.9575	16.917	16.9374	17.3807	17.0415	17.3933	16.8831	17.3241	18.1378	17.5072	16.9371	16.4738	16.9138	17.897	17.4125	17.1195	17.1033	16.8875	16.9294	16.5609	16.6306	16.3579	17.1693	17.0803	16.8	17.3992	16.3141	16.5638	17.6569	17.0464	17.1262	17.4615	17.0477	17.0195
O43150	ASAP2	11403_EIISEVQR	18.6906	18.2068	18.1217	18.3394	18.2412	18.1513	17.7935	17.8076	17.8836	18.3485	17.8751	18.2019	17.7573	18.359	17.6273	18.0451	17.6484	18.5422	17.3866	18.3159	17.8045	18.1253	17.4941	17.4891	18.1624	17.7427	17.8089	18.1524	17.8523	17.689	18.4157	18.3288	18.1072	18.0555	17.1651	18.137	18.0593	17.6384	17.9165	17.5172	16.8719	17.8958	18.3411	17.6079	18.1463	18.1418	17.4906
O43175	PHGDH	942_GTIQVITQGTSLK	19.2724	18.9451	19.6847	19.8702	19.6606	20.2003	19.9784	19.7379	19.7032	19.172	19.4366	19.7096	20.3107	18.6972	20.3788	18.7625	20.3613	19.445	19.1113	19.4514	20.1486	19.2139	19.9048	19.4943	20.1495	18.999	19.493	20.3909	19.6603	19.9221	19.4961	19.0357	18.9472	20.0862	19.5462	19.936	18.972	18.8466	19.2988	19.5722	19.6895	20.0433	19.2055	19.6479	19.4956	19.1697	19.6413
O43181	NDUFS4	23255_LDITTLTGVPEEHIK	18.4917	19.2269	18.199	18.6566	18.5883	18.5033	18.8567	19.1498	18.2026	17.8689	19.0438	18.4298	18.5254	18.0924	18.5798	18.8443	18.9518	19.1501	18.3078	18.596	18.7375	18.6743	18.6551	18.9443	18.3445	19.215	18.9631	18.4445	19.0237	18.4717	18.638	18.9258	18.6339	18.4049	18.6201	18.9976	18.2785	18.346	18.6025	18.8656	19.0814	18.7834	18.8376	18.8315	18.6805	18.6728	19.0003
O43237	DYNC1LI2	88337_DAVFIPAGWDNEK	17.3039	17.8116	17.498	17.6559	17.5611	17.7914	17.3229	17.635	17.8539	18.4038	17.7173	17.1324	17.5805	17.579	17.3125	17.3844	17.2673	17.4382	16.9124	17.4984	17.162	16.8261	17.5957	17.2529	17.3494	17.353	17.3061	17.5977	17.6816	17.7484	17.5764	18.2273	17.3637	18.4857	17.6659	17.3559	17.5335	17.721	18.3481	17.3743	17.3942	17.2866	17.2408	17.4286	17.6323	17.7601	18.1722
O43242	PSMD3	41241_HDADGQATLLNLLLR	16.3308	15.7959	16.6612	16.8464	16.9237	16.6208	16.7798	16.2725	16.871	15.0887	16.0681	16.3079	16.0236	16.5041	16.4875	17.0703	16.437	15.5996	16.5172	16.3392	16.4246	15.8155	16.6743	16.0482	17.1035	15.9654	15.6562	16.3307	16.3315	16.2942	16.4745	16.1099	16.8055	16.7993	16.2454	16.1899	16.412	16.7653	16.0514	16.521	16.8591	16.7037	15.8826	16.9406	15.6839	16.0281	16.0429
O43252	PAPSS1	69422_ELYVPENK	21.5527	20.7985	21.1349	21.0375	21.1382	21.3245	20.9081	21.3243	21.1242	21.3509	20.984	20.8332	21.0969	21.4817	20.7469	20.6246	21.1801	20.9988	21.6704	20.9218	21.1993	20.7316	21.2556	21.309	21.1454	21.1858	21.2546	21.2246	21.5106	21.226	21.2337	21.3399	20.9485	21.3859	20.7778	21.0217	20.7005	20.7745	21.0757	21.1889	20.6802	21.0012	21.0662	21.036	20.7489	21.2688	20.6878
O43278	SPINT1	56265_VQPQEPLVLK	15.7098	16.2731	14.6754	16.3688	16.4098	15.9005	16.6205	16.079	16.1407	15.6986	15.5862	15.5502	16.5182	14.1824	15.8988	17.049	16.1272	15.916	15.6881	15.9038	16.0031	16.2336	16.2439	15.2335	15.4621	16.0138	16.4964	16.1869	15.3392	17.0317	14.9422	15.468	16.0715	13.2593	13.7079	16.752	16.4811	15.9827	16.6413	16.0668	16.5434	15.8838	14.605	16.1799	15.4511	14.577	16.4367
O43294	TGFB1I1	10510_ASATSATLELDR	19.7921	18.8051	19.7172	19.2947	19.233	19.5338	19.1048	19.0443	19.1251	19.3215	19.3026	19.2624	19.4641	19.5951	18.9695	18.7303	19.2397	18.7692	19.5783	19.1416	18.9706	19.2893	19.0573	18.9546	19.2064	19.1171	19.4414	19.0795	19.3969	19.3671	19.2192	19.2668	19.0729	19.6305	18.9228	18.9606	19.2615	18.8338	19.3347	19.5722	18.5527	19.2039	19.0525	18.5681	18.7569	19.1624	18.8691
O43301	HSPA12A	32476_IIIPQDVGLTILK	15.0468	15.2064	14.9629	15.092	14.6949	15.6534	15.2829	15.7583	15.8517	15.3885	15.8166	15.7826	14.2746	15.7563	13.2001	14.4713	14.3206	14.8296	12.904	14.6724	14.0473	13.5849	14.8605	15.3112	14.8479	15.8096	15.4687	12.7716	14.7244	14.1637	14.0194	13.9958	15.6285	14.9655	14.5407	15.5419	15.0056	14.0659	14.5022	14.6635	15.2484	13.0687	14.5081	12.7728	14.715	14.9978	14.6452
O43324	EEF1E1	16193_EYLLGSTAEEK	20.3355	20.5214	19.629	19.5819	21.2782	19.3541	20.143	19.9648	20.0229	19.8133	19.6903	20.466	20.9066	19.8325	21.1765	21.1963	21.0392	18.7004	20.6864	20.1428	19.8106	19.4652	20.4318	18.8281	20.9355	18.9353	18.4991	21.47	19.8831	21.0458	20.6447	20.4997	18.9278	20.1523	19.3372	20.059	19.8891	19.1145	19.9335	20.3692	18.7568	20.6338	19.8642	20.5488	20.3565	20.2262	20.4273
O43390	HNRNPR	84108_ENILEEFSK	18.4101	18.7147	18.6805	18.6393	18.8633	19.0147	18.6227	18.7755	19.2516	19.2724	18.4316	19.0703	18.6695	18.4533	18.5211	19.1268	18.6257	19.0333	18.5519	19.05	19.1742	19.0084	18.9449	18.8689	18.8127	19.0233	18.8291	18.8418	18.615	18.6179	18.8482	18.7115	18.9846	18.8381	18.5329	19.0221	18.6178	18.9807	19.074	18.7284	18.9255	18.6631	18.8689	18.6889	18.5996	18.7696	19.0294
O43396	TXNL1	12547_IFINLPR	18.8158	19.2649	18.9298	18.8704	19.1173	18.7683	19.2131	19.5268	18.6799	18.1118	18.861	19.3468	19.4357	18.1829	19.5166	19.3986	19.2402	19.2994	18.7304	19.2817	19.5329	19.4915	19.2865	19.1816	19.0965	19.683	19.7886	19.3398	19.3158	19.2379	19.6818	19.0859	19.2473	18.674	19.6145	18.973	18.8255	19.3739	18.9461	19.2934	19.5604	19.1241	18.6453	19.3412	19.5682	18.9004	19.6391
O43399	TPD52L2	2327_TSAALSTVGSAISR	19.3783	19.6744	19.3915	19.0551	19.4983	19.8083	19.2166	19.7444	19.2943	19.5587	19.4615	19.7466	19.8251	19.293	19.6984	19.5085	19.9026	19.0304	19.6287	19.2867	19.9457	19.3378	19.6305	19.7404	19.4235	19.5922	19.411	19.6843	19.6343	19.8119	19.4243	19.8798	19.4009	19.5733	19.8371	19.9266	19.5502	19.0464	19.0416	19.5476	19.4673	19.5309	19.6303	19.2456	19.9143	19.0526	19.3455
O43405	COCH	266523_TFEISDIGAK	21.7792	22.1289	22.4479	21.9953	21.8033	21.7904	22.5579	21.54	22.8581	21.9148	21.94	21.7042	22.2282	21.711	21.9361	21.1859	21.8107	21.8975	21.3017	22.1315	21.726	22.3798	21.8396	21.8022	22.2526	21.4048	21.4539	22.2518	22.1396	22.1799	21.9647	21.6913	22.1446	22.4013	22.1771	22.0662	22.3089	22.3757	21.9408	22.6569	21.8865	22.5226	22.1902	21.4277	22.3563	22.2247	22.0692
O43447	PPIH	17150_IIDGLLVMR	16.7546	16.497	16.3953	15.9005	15.3097	16.5825	16.4388	16.6122	17.3674	15.5282	15.2955	16.7701	17.2404	16.6205	16.5252	17.1577	16.5996	16.5954	15.5095	15.9928	16.0346	17.0364	16.2596	16.1457	16.766	15.6627	16.1939	17.1282	16.3214	16.8219	17.0128	16.7142	16.8018	16.5822	16.3618	16.4361	15.8567	16.7182	16.25	16.5243	16.5472	17.6607	17.1487	17.2093	16.5711	16.6461	17.0356
O43464	HTRA2	25066_SQYNFIADVVEK	16.595	16.9569	16.1741	16.0944	16.4814	16.7402	16.2972	16.542	16.9918	17.8879	16.4375	16.4115	16.6698	16.4952	16.2785	16.6632	17.0951	17.6014	17.2254	16.3754	16.3763	16.8137	16.8843	16.8312	16.8274	17.0197	17.3691	16.8054	16.5934	16.761	17.0836	16.7951	16.6612	15.9198	17.4468	16.9935	16.4298	16.6783	17.6514	16.4892	16.5941	16.3106	16.6883	17.0447	16.5412	16.5125	17.1672
O43488	AKR7A2	39872_ALQAAYGASAPSVTSAALR	19.0708	19.259	19.0127	19.0615	18.7329	19.079	19.3402	19.0601	19.1043	18.4159	19.0808	18.8504	19.2432	18.6159	19.4882	18.5536	18.7977	19.3855	19.1532	19.0158	19.3987	18.8274	18.924	19.1825	18.9697	18.6117	19.0025	19.2914	19.4138	19.4316	19.2334	18.746	19.1437	19.1872	19.1173	19.2286	18.9632	18.541	19.3155	18.9075	19.3268	19.2645	19.0106	19.025	19.0964	19.2416	19.1204
O43491	EPB41L2	3997_EVPIVQTETK	17.8181	18.0679	17.3312	17.2145	17.3477	17.2037	17.9066	17.9697	17.7731	18.3398	17.5543	17.9955	17.8532	18.2214	17.5297	17.5608	17.4622	17.8206	18.3221	16.8344	18.0064	18.021	18.004	18.4549	17.3535	18.3535	18.0088	18.3626	17.8639	17.8947	17.785	18.0305	17.6409	18.0083	18.3829	17.6411	17.8695	17.0876	17.6763	17.8289	17.3616	17.6629	17.423	17.0373	17.9769	18.0823	17.4886
O43583	DENR	41938_LDADYPLR	16.8539	16.5245	16.6915	17.3837	16.9203	16.2164	16.8276	16.8621	16.2115	16.599	16.3057	17.2279	17.3282	16.4431	17.2054	17.5657	16.9379	16.5417	17.1628	17.3775	16.3661	16.9212	17.2655	17.1314	16.6137	16.9389	16.7789	17.004	17.0728	17.0797	17.0048	17.1493	17.0726	17.2723	16.8722	16.2976	17.2234	16.7998	16.8762	16.0989	17.2538	16.4927	16.5977	16.9212	17.4244	16.8707	16.9098
O43598	DNPH1	18209_FGTVLTEHVAAAELGAR	18.6141	19.0556	18.6605	18.8463	19.0772	19.1443	18.7463	18.9626	18.06	18.3497	18.644	19.235	19.0329	18.406	19.0881	19.4925	18.9749	18.9837	18.2061	18.4767	18.9531	19.0627	18.8812	19.2431	18.6256	19.1599	18.8473	18.8674	18.9549	19.0637	18.9051	18.8664	18.9604	18.1152	18.6976	19.4423	18.5514	19.0721	18.6427	18.6543	19.5662	19.0476	18.3548	19.5197	19.3844	18.6772	19.5632
O43615	TIMM44	2029_RLEESDVLQEAR	18.5212	19.353	18.8574	18.9934	18.8767	18.7366	19.021	18.9842	19.6956	19.3855	18.3173	19.3322	18.4286	19.0977	18.6801	18.4238	18.9366	18.4758	19.4871	18.1986	19.2615	19.0904	18.4551	18.7188	18.6785	18.4237	18.1648	18.763	18.8846	19.8563	19.4197	18.9131	18.6656	18.3682	18.9929	18.6078	18.7287	19.3328	18.6155	18.5565	18.1751	19.1192	18.9576	19.0555	19.3301	18.1059	19.2286
O43633	CHMP2A	10443_ANIQAVSLK	18.0741	17.1455	17.2826	17.7654	17.0876	17.411	17.538	17.4383	17.5832	17.7931	17.3868	18.6075	17.6651	16.8791	17.9376	18.0237	17.6265	18.149	17.4737	17.4448	18.0621	17.5033	18.4167	18.0482	17.9416	17.6603	17.5386	17.7568	17.9602	17.6075	17.4954	18.3006	18.1702	17.7303	18.148	17.4203	17.9762	17.5314	17.9167	17.5843	17.4169	17.6884	18.8471	17.4369	17.7277	17.4411	17.2221
O43653	PSCA	107413_AVGLLTVISK	16.5273	15.628	15.1411	17.3907	15.6925	17.1029	16.4092	16.573	17.0042	16.4436	17.1218	16.385	16.7788	17.1357	16.4959	17.5074	16.5911	16.7861	17.0519	15.3162	14.7643	16.9764	16.6395	16.2073	15.9691	16.6735	16.9407	16.0685	17.0794	15.6336	17.3149	16.6724	17.7053	16.3008	17.5001	15.3817	16.5987	15.7953	16.2415	16.0917	17.3548	16.5891	16.4893	16.4217	17.1384	15.8184	15.762
O43660	PLRG1	161241_IWDLASGK	17.5652	17.2238	18.1019	17.7397	16.9021	17.5966	18.0239	17.2962	18.3586	18.1207	17.5306	17.3489	17.0534	17.4969	17.4017	17.4256	17.0513	17.5574	17.867	17.86	17.5228	17.6971	17.9392	17.3813	17.4525	16.7252	17.144	17.636	18.0145	17.6621	17.4129	17.5967	17.8153	17.5446	17.308	17.6384	17.8884	17.8225	17.6448	18.0581	17.3191	17.5712	18.3486	17.8252	17.7261	17.9557	17.287
O43676	NDUFB3	1068_IEGTPLETIQK	17.8566	18.2756	17.4378	17.6093	17.6919	17.3497	17.7748	18.0887	17.5286	17.7877	17.4452	18.1151	17.6171	17.5616	17.5357	17.8024	17.8308	17.7764	17.7042	17.7732	17.8634	18.0777	17.6136	18.0859	16.7521	18.1301	17.2367	18.1086	18.1336	18.0435	17.2571	17.8686	17.356	17.8583	18.304	18.2408	17.6373	18.4233	17.2933	17.484	17.0557	16.8443	17.2686	17.7861	18.0275	17.6072	17.3754
O43678	NDUFA2	2992_ALENVLSGKA	19.2905	19.3617	19.021	19.6401	19.0422	20.0305	19.7079	19.9463	18.5079	18.7788	19.3165	18.4534	19.1297	19.5414	18.9372	18.1923	17.9564	18.7121	18.7968	19.325	18.711	19.0583	18.324	19.181	19.5107	18.3423	18.0479	18.9469	18.6403	19.4202	19.8329	18.2076	19.0453	17.9636	18.6781	18.749	18.5561	18.746	19.6008	19.3632	19.605	20.3027	19.728	19.3545	19.1093	19.2809	19.5354
O43681	ASNA1	1550_LLNFPTIVER	19.0306	18.1705	18.1609	18.0773	18.1365	18.4108	17.9983	18.3841	17.8556	17.5934	17.8187	18.1811	18.5562	17.9239	18.1575	19.0314	18.0221	18.4683	19.3658	18.0306	18.2186	18.6339	17.9708	18.5964	18.034	18.5349	18.5506	18.334	18.3343	17.6994	18.2671	18.1408	18.2284	18.3825	17.9615	18.0518	17.6587	18.4512	18.1931	17.9093	18.2139	19.0279	17.8624	18.7294	18.0886	18.1627	18.3477
O43684	BUB3	35573_VLVWDLR	16.589	17.6323	17.0629	17.1117	17.5996	17.5519	17.6617	17.372	16.977	17.5568	16.2813	17.6317	17.5679	17.1773	16.9827	17.7955	17.2577	17.0636	16.5376	17.4897	17.0163	17.8175	17.1561	16.761	17.0381	17.6705	16.9345	17	17.1698	17.1704	17.4505	16.9882	17.8273	17.1528	17.807	17.5242	17.2396	18.2125	17.0718	17.3076	17.7239	17.6705	17.3624	17.9212	18.3495	16.9256	17.569
O43692	PI15	35877_YISQNDMIAILDYHNQVR	18.1833	17.5165	17.6747	17.5123	18.1414	17.7709	17.9745	18.5158	18.8545	18.2815	18.1405	18.1733	17.2959	17.3458	18.1408	18.7253	17.6783	18.6731	18.7143	17.5782	18.2351	18.3702	17.9124	18.828	18.1893	17.9675	18.6694	17.5038	18.0993	17.9188	18.5354	17.9547	18.4805	17.6481	18.0752	18.3633	18.3833	17.8805	18.3731	18.0958	17.9144	17.5766	18.2996	18.3091	18.2086	17.9862	18.5951
O43707	ACTN4	9294_NFITAEELR	20.4668	19.964	20.2911	20.5462	20.7087	20.3462	20.6749	20.198	20.8439	19.6378	20.2745	20.2263	20.7187	20.5797	20.7543	20.6101	20.6288	20.0321	20.6632	20.4724	20.3964	19.9936	20.2009	20.0536	20.444	20.1143	20.1059	20.2517	20.7862	20.7939	20.4718	20.6841	20.486	20.6495	20.1613	20.6442	19.908	20.1832	20.0379	20.4614	20.3634	20.8057	20.2081	20.7023	20.256	20.4164	20.0779
O43747	AP1G1	119544_FLLNNDK	19.8102	19.5106	18.8544	18.8778	19.7208	19.899	19.1702	19.2358	19.7079	19.3415	18.9235	18.7984	19.1319	19.8504	20.3215	19.3545	19.0459	19.3651	19.4689	19.4764	19.2788	19.7605	17.8812	19.3293	19.6967	20.08	20.0808	18.9849	19.9071	19.9613	19.5829	19.1681	19.6768	18.767	19.4151	19.0531	19.0229	19.5119	19.3649	19.2071	19.3772	19.3266	18.6957	19.6489	20.1273	19.4567	19.3733
O43760	SYNGR2	441_DVLVGADSVR	17.6727	17.3606	17.7208	17.6214	17.606	17.2772	17.4392	17.0572	17.6427	17.722	17.2823	17.9627	17.0858	17.44	17.4711	18.2475	17.0403	17.6585	17.7267	17.5014	17.3033	17.4835	17.7871	17.6703	17.7721	17.445	17.5788	17.6048	17.1215	17.7913	18.0004	17.3302	17.2273	17.6825	17.3103	17.2108	17.5572	17.8318	17.7822	17.6188	17.7427	17.7853	18.0679	17.9771	17.6183	17.3653	17.1093
O43768	ENSA	199926_EGILPERAEEAK	21.1514	20.8294	20.36	20.2769	20.6531	20.9262	20.4118	21.1733	21.1796	20.9139	20.6405	20.597	20.8569	20.7071	20.7551	20.9035	20.8028	20.8081	21.1457	21.0697	21.0471	21.3575	20.7369	20.9725	20.875	21.1673	20.8091	20.8182	20.5528	20.3283	20.6544	21.0446	20.75	20.7127	20.2903	20.9973	20.475	21.2819	20.6914	20.7759	21.1889	21.1374	20.6956	20.8612	20.633	20.8	20.5364
O43776	NARS	26697_IGALEGYR	19.1118	18.7912	18.6045	19.6608	19.4923	19.5071	19.4713	19.5058	19.2705	18.2988	18.4533	18.7248	17.5873	17.9519	19.4082	19.7192	19.582	17.9912	18.0745	19.049	19.1645	18.9847	18.6936	19.3055	19.202	18.3198	17.981	19.1651	19.1674	19.475	18.9641	19.2419	19.2936	18.3296	18.0337	19.2401	18.9899	19.4762	18.2305	19.0208	19.7327	18.448	18.9413	17.1149	18.2579	18.0747	18.2812
O43795	MYO1B	6338_SEVPLVDVTK	16.2673	16.6548	15.6005	16.6694	16.3787	16.2754	16.6028	16.9406	16.7532	16.5301	15.7497	16.6639	17.5434	16.3446	16.6264	17.6156	17.3307	16.6475	15.5991	17.2234	16.318	15.7665	17.1036	16.8822	16.6842	16.3215	16.5989	15.9162	17.1619	16.26	16.8702	16.3217	16.724	16.4595	16.7289	17.2582	15.5573	17.4047	16.7585	17.0885	17.0771	17.1995	16.9204	17.2379	16.8117	16.0365	16.5297
O43809	NUDT21	32912_LFLVQLQEK	17.8412	18.1226	18.0334	18.2447	18.5771	18.4222	18.3858	18.5746	17.7578	18.6089	17.7452	18.3732	18.0458	18.399	18.1539	18.1157	18.0793	18.2511	17.6408	17.8028	17.8142	18.4103	17.8866	18.26	17.8414	18.65	18.1224	18.1211	18.052	18.0405	18.4952	17.9724	18.4525	18.0578	18.4818	18.2519	18.5767	18.3431	18.405	17.8274	18.6419	18.5144	17.9803	18.3018	18.169	18.1898	18.6414
O43813	LANCL1	30379_AFPNPYADYNK	19.5139	19.6681	18.9268	19.6222	19.3635	19.826	19.6122	19.513	17.9854	19.8618	18.9275	19.3609	19.4261	20.1349	18.7164	18.8675	19.1869	18.4236	19.4771	20.1078	19.2407	18.9669	19.3878	19.3436	19.4924	20.0064	19.4734	19.1731	19.3933	19.4092	18.8123	18.8382	19.4889	19.1401	19.2639	19.5664	20.217	19.7757	20.0313	19.3764	18.7402	19.7396	19.268	18.8451	20.0107	19.1478	18.9652
O43837	IDH3B	1000_HNNLDLVIIR	17.5396	17.9733	17.6372	17.7113	18.1068	18.3108	18.0344	18.0699	18.0569	17.1687	17.5873	17.9582	17.9367	17.3322	17.8856	18.1037	17.5477	17.5531	16.955	17.9514	17.0881	17.516	17.8562	18.1818	17.8312	17.8807	17.6165	17.8923	17.7718	18.0682	17.9221	17.6663	18.0984	18.1019	17.9225	17.9255	17.5141	18.3401	17.171	17.7332	18.2516	17.9093	17.6137	17.2556	17.6743	17.798	18.1811
O43852	CALU	3889_EQFVEFR	20.4318	20.2847	19.9073	20.1333	20.2947	20.4083	19.8775	20.1793	20.5319	20.5466	20.1984	20.1327	19.9387	20.2918	19.8641	20.2115	20.3962	19.8066	20.5107	20.1935	20.2999	20.3258	20.3394	20.3507	20.3942	20.1367	20.2349	20.5209	20.5037	20.3302	20.0347	20.2816	20.1023	19.912	20.2354	19.8234	20.6384	20.0516	20.0219	20.0212	19.8187	20.2349	19.9921	20.3352	20.4597	20.4996	20.1955
O43920	NDUFS5	35766_WLTIQSGEQPYK	18.3432	18.597	18.7878	18.0887	18.1577	17.6871	17.5746	17.9314	18.6271	18.8701	17.7032	18.2409	17.9485	18.0683	17.6312	17.6611	17.8089	18.4851	18.4629	17.3863	18.1135	18.1281	17.9785	17.9568	17.0144	17.5916	18.7249	17.8861	17.6557	18.3272	17.5388	18.1263	17.1845	17.9669	17.7484	17.6526	18.6062	18.1185	18.499	18.1909	18.2457	17.3892	18.2075	17.6651	17.5347	18.0293	17.5937
O60220	TIMM8A	31853_FIDTSQFILNR	17.4578	17.69	17.6809	17.292	17.5351	18.2257	17.3072	17.8071	16.621	17.7526	17.1897	17.682	16.469	17.2626	17.0725	17.6662	17.5451	17.5967	16.9214	17.0414	17.2721	17.1775	17.0043	17.9956	16.3613	17.9286	17.9794	17.3303	17.7106	16.7555	17.4578	16.1976	16.8912	17.312	17.2128	17.7282	17.4626	16.5269	16.8578	17.1737	17.7735	17.3085	17.3917	17.3683	17.5753	17.6985	17.8597
O60237	PPP1R12B	85057_LQEAQLELADIK	18.6032	18.017	18.9584	18.4941	18.4259	18.6552	18.4097	18.6112	17.9441	18.7372	18.8629	18.676	18.7686	18.927	18.0038	17.7689	18.2171	18.3336	19.3015	18.1455	18.5433	17.9455	18.5731	18.869	18.4297	18.9542	18.9568	18.5968	19.0579	18.7176	18.5292	18.2361	18.1013	18.599	18.5316	17.8549	19.0746	17.881	18.9085	18.5437	18.2555	17.8554	18.3934	18.1568	18.5035	18.9058	18.8702
O60282	KIF5C	47876_ATEILNLLLK	15.002	14.2531	14.1386	15.0364	15.404	13.769	14.8349	15.2913	15.401	15.021	14.5365	13.3968	15.0297	15.3544	15.8748	14.9112	15.3214	14.426	14.4205	13.3695	14.3586	15.6705	14.3876	15.0888	14.4474	14.8623	15.0481	14.4832	14.0554	14.3802	14.0592	14.715	15.472	15.2042	15.2641	15.7281	14.6601	15.8691	13.0506	14.4511	15.5312	14.7098	14.2443	15.1964	14.5518	15.2976	15.1244
O60313	OPA1	51018_TSVLEMIAQAR	17.0429	17.0353	16.9806	16.956	17.3033	18.0816	17.1504	16.9026	17.5746	16.4438	17.0202	17.2719	16.7181	16.9358	16.9828	16.7793	16.2478	17.2325	16.8321	16.9371	17.2035	16.9815	16.7025	17.3155	17.11	17.0328	16.9839	17.1013	16.8619	16.9449	16.9877	17.3944	17.2548	17.3435	16.8038	17.0289	17.1212	16.645	17.119	17.1252	17.23	17.0693	16.5063	17.3902	16.9626	17.1047	16.7957
O60437	PPL	84899_LELVEQER	18.9396	18.4481	18.9907	18.8209	19.3791	18.1873	18.1964	18.7288	17.6009	19.3293	18.2831	18.5712	18.5897	18.083	18.2451	18.4543	18.311	18.5874	18.3502	18.5325	18.5551	17.8408	18.3944	18.3936	18.8095	18.3985	18.3975	17.8783	18.4571	18.3704	17.7228	18.5087	18.5699	18.3314	18.0001	18.3887	18.7462	17.8851	18.511	18.4233	17.6579	18.7273	17.8927	19.3077	18.44	18.2765	17.5411
O60493	SNX3	7587_VVVPPLPGK	18.7241	18.4519	18.1344	18.5587	18.7451	18.8629	18.5687	19.0405	18.3141	18.5508	18.0082	18.8281	18.6981	18.5022	18.8302	18.3139	18.7286	18.6412	18.8383	18.7927	18.6984	18.4576	18.3663	18.4412	18.1799	19.0025	18.6071	18.825	18.6957	18.7773	18.5842	18.6359	18.5857	18.5733	19.0007	18.6302	18.7245	18.7706	18.5287	18.3053	18.4245	18.2761	18.6083	18.5244	18.6958	18.6267	18.7262
O60504	SORBS3	267841_KVNENWYEGR	18.7424	17.9924	18.4374	18.6334	18.4747	18.8571	18.2253	18.8454	19.0623	18.5853	18.3524	17.8969	18.0036	18.8899	18.5579	17.7045	18.4851	18.2856	18.4309	18.6014	18.6762	18.4317	18.5078	18.7031	18.6721	18.1778	18.7591	18.7184	18.8822	18.7508	18.5759	18.5504	18.2183	18.5166	18.2038	18.3396	18.7281	17.9747	18.6645	18.544	17.7206	18.408	18.2103	17.8169	18.2027	18.4677	18.4024
O60506	SYNCRIP	3891_EQILEEFSK	19.1238	19.132	18.7402	19.356	19.1598	18.9305	18.7732	19.0549	19.0319	18.7908	18.7344	19.0736	19.2198	18.5555	18.7749	19.1523	19.1273	19.1147	18.8668	19.1753	18.7057	18.9966	19.0855	18.9771	19.0371	18.7301	18.9823	19.0353	19.0341	19.2712	19.0546	19.1204	19.2644	18.8782	19.082	19.0244	18.9462	19.2686	18.8478	18.8304	18.9962	18.7635	18.643	19.1	19.1403	19.1103	19.1901
O60547	GMDS	69809_IINEVKPTEIYNLGAQSHVK	19.2379	19.4304	17.781	18.2662	18.9135	18.2056	18.7116	19.1748	19.4023	19.3487	19.2831	18.3107	18.297	19.6054	19.3051	19.6198	18.668	18.9541	18.0341	19.1782	18.4071	19.0526	19.4412	18.7914	17.8447	18.846	18.7935	18.2609	18.671	19.1859	18.368	19.1647	19.0851	18.2195	18.8255	19.0306	19.0578	18.9168	18.4159	18.9654	19.1192	18.1159	18.7662	18.9096	19.5266	19.5354	19.2346
O60563	CCNT1	216102_GPSEETGGAVFDHPAK	20.1083	20.0509	19.6873	20.4827	19.2325	19.6272	19.4752	19.6877	19.3768	20.4903	19.5929	19.4501	19.4491	19.9849	19.8087	20.1879	19.2609	19.6016	20.5814	19.9792	20.25	20.1079	19.9416	19.894	19.7992	19.8444	19.8473	20.038	19.7189	19.6928	19.5437	19.8803	19.771	19.6273	20.1091	19.8059	20.2674	19.2596	19.7111	19.928	19.4439	20.1547	19.9495	20.3528	19.54	20.2405	19.3981
O60613	42993	13391_LLDDNGNIAEELSILK	16.2147	15.7391	16.3288	16.4488	16.609	16.5697	16.6284	16.6598	16.6641	16.1229	15.7212	15.7337	16.0789	16.3847	16.1569	16.4737	15.786	16.2193	16.0362	16.7865	16.8898	16.44	16.1045	16.4297	16.3057	16.8777	16.6123	16.7956	15.6891	16.4872	16.0913	16.476	16.5858	16.0217	16.7099	16.566	16.4691	16.1028	16.7651	16.3704	16.4397	16.1891	16.4807	16.0614	16.6514	16.5513	16.3644
O60662	KLHL41	266151_EYFLSEIDEAK	18.7948	19.153	18.797	18.8595	18.6921	18.5208	18.1821	18.5787	18.9429	18.7997	18.93	18.3614	18.1845	18.6359	18.4885	18.2349	18.518	18.2108	18.5376	18.9123	18.6285	18.9053	18.426	18.3677	19.1989	18.6768	18.6854	18.714	18.4232	18.468	19.0239	18.7626	18.3484	18.4186	18.266	18.3975	18.5108	18.5015	18.6519	17.9886	18.1822	18.1311	18.9023	18.4361	19.0658	18.6507	19.3111
O60664	PLIN3	32881_LEPQIASASEYAHR	19.6586	19.495	19.1429	19.1427	19.5426	19.5998	19.4273	19.6626	19.5616	19.0884	19.054	19.1019	19.573	19.5506	19.6186	19.5118	19.6466	18.7904	19.1732	19.2191	19.8904	19.1961	19.7716	19.5664	19.6824	19.1688	19.4281	20.062	19.5049	19.8852	19.6328	19.6844	19.3756	19.4517	19.2256	19.3718	19.5586	18.6225	18.907	19.3912	19.608	19.5995	19.2755	19.4651	19.5465	19.1969	19.4094
O60701	UGDH	141184_RIPYAPSGEIPK	19.1848	18.8469	18.8301	19.6332	18.921	19.3695	19.3123	19.4733	18.843	18.1771	18.2047	19.2319	18.9738	18.2942	19.8032	19.5507	19.7218	19.0205	18.5865	19.7383	19.1947	18.8725	18.782	19.9651	19.2459	19.1819	18.762	19.2999	18.8989	19.2445	19.3919	19.376	19.9532	18.8364	19.9678	19.4316	18.1292	20.2252	19.3329	19.1076	19.3163	19.3499	19.5419	19.0169	19.1201	19.0749	19.3628
O60716	CTNND1	21075_ALSAIADLLTNEHER	18.8862	19.1525	19.0578	18.8323	19.4937	18.8475	19.2812	18.7063	18.9699	18.267	19.1359	18.9023	18.8783	18.432	19.5163	19.5161	19.4493	18.6694	18.1578	18.693	19.2114	18.9144	19.4546	18.8587	19.4343	18.8323	18.9107	19.3213	19.1123	18.9657	19.262	19.0484	19.3615	19.1859	18.6279	19.4436	18.9804	19.3836	18.4846	19.1008	19.3812	19.592	19.1597	19.3569	19.1634	18.5278	19.2854
O60749	SNX2	6242_SAAMLGNSEDHTALSR	20.4565	20.2032	20.0221	19.8817	20.283	20.392	20.0198	20.179	19.8483	20.812	20.0087	19.7963	20.0714	20.5113	20.3566	20.2611	20.2561	20.3181	20.2808	20.0693	20.2025	20.3436	20.1687	20.2332	20.0172	20.5992	20.3245	20.5681	19.8921	20.4402	20.2974	20.2338	20.2827	20.2527	20.4144	20.1033	20.4268	20.3349	19.7292	20.4341	20.1471	20.4554	20.0685	20.3057	20.3611	20.3251	19.8069
O60763	USO1	87494_DQYNLLK	18.3181	19.7566	19.2267	19.4077	19.927	18.2419	19.6207	20.0813	18.7771	18.9563	19.5939	19.5331	19.2466	19.0102	19.727	19.6739	18.6892	20.0149	19.1832	19.8821	18.966	19.2148	19.4641	19.9061	19.4502	20.1237	18.8448	19.7255	19.6128	19.5696	19.696	19.6545	19.8689	19.2941	19.7626	19.7726	19.8437	19.4969	18.2953	18.4106	19.6516	19.4946	17.8558	19.5854	20.2676	19.317	19.2618
O60784	TOM1	35546_VLNLIQSWADAFR	16.7161	15.8864	16.7867	17.0895	16.9769	16.5372	16.9255	16.2091	16.8142	15.0223	16.9063	16.4794	16.4667	15.5339	17.2171	17.8112	16.6343	15.4627	15.1541	16.9357	16.3222	16.5747	15.9543	16.4959	16.2494	14.9566	15.9197	16.1614	15.9755	16.0066	16.7096	15.7776	16.9237	16.6973	16.1231	16.0749	15.2879	16.3921	15.6543	16.8514	17.3995	17.0417	15.9043	17.5219	15.2313	16.1224	16.4151
O60828	PQBP1	42761_PLPVALQTR	17.6933	18.0931	17.4349	17.1626	17.0298	18.0748	15.9953	16.0734	15.3398	16.3479	14.8964	19.4559	16.6014	15.7334	17.2404	16.1471	16.9314	16.5072	17.7186	15.2269	18.4354	16.4428	16.2777	16.7911	17.2126	17.0349	16.7859	17.1153	17.0324	17.2699	16.755	17.165	16.2553	16.3608	16.7752	17.0652	16.6526	17.0273	16.2133	16.2223	17.0682	16.979	16.1631	16.8534	17.4946	17.878	16.8492
O60832	DKC1	164534_EVVAEVVK	18.6149	17.6599	17.3993	17.8955	18.7602	17.9285	17.893	17.5335	18.4105	18.5439	17.5704	17.3938	18.9459	19.0939	18.2797	18.2713	18.5331	17.4492	18.4505	18.241	17.4401	17.6453	18.6953	18.082	17.2629	17.0668	17.5619	17.6969	17.4621	17.9783	19.0743	17.7535	17.6343	18.8502	17.7063	17.691	18.7664	17.1357	17.526	17.3035	18.1128	17.4292	17.8033	17.4401	17.9716	17.1007	17.9503
O60841	EIF5B	170578_IFSAEIIYHLFDAFTK	12.3684	13.3383	12.9075	12.8593	12.6491	12.9243	11.0338	12.66	12.4595	13.3872	12.7593	13.0501	13.1024	12.4066	12.9866	12.8329	12.992	12.5855	12.739	14.0764	12.5292	12.0557	12.044	13.8104	13.2533	13.8103	13.1481	12.787	13.6718	13.7025	11.8434	12.8843	12.2329	13.4859	11.8797	10.9538	14.3638	12.2478	12.6914	12.2386	12.6727	14.1571	12.1093	13.6495	13.0208	12.3501	11.8167
O60869	EDF1	16816_AIPNNQVLGK	17.084	19.6053	17.642	19.1335	17.9021	19.2903	18.1019	18.2898	19.3915	18.9109	17.9055	19.0528	18.5157	18.8616	19.0406	18.8725	18.9617	18.5695	18.8303	17.7384	18.3549	19.3323	18.8688	18.7237	18.7908	17.3275	18.524	19.3137	19.7338	19.271	16.9141	20.0609	18.9115	19.7515	17.9606	19.9005	18.7334	17.7968	18.6392	19.0122	18.6461	19.1623	18.8933	18.1453	19.2895	19.0303	19.113
O60884	DNAJA2	12770_ITFTGEADQAPGVEPGDIVLLLQEK	15.8945	15.0565	16.6782	15.8177	16.4407	16.7815	16.4356	16.2327	16.2377	14.8749	16.5513	16.105	16.3318	16.3382	16.2428	16.5212	15.0677	14.8805	15.6807	17.1089	15.2501	15.5659	15.3866	16.6233	16.5815	15.7823	15.1375	16.1953	15.5229	15.1199	16.2379	16.1421	16.4497	16.0212	15.0813	16.3591	14.9676	15.9793	15.7375	16.4104	16.6942	15.5167	16.3113	16.6007	14.8343	15.6338	15.3327
O60888	CUTA	15267_TQSSLVPALTDFVR	19.5359	19.7905	19.8217	19.8043	19.9684	20.1747	19.6339	20.1818	19.8192	19.4785	19.658	19.6267	19.6919	19.6019	20.1248	19.9846	20.1376	19.6278	19.4331	19.4463	20.3359	19.7596	19.9245	20.2819	19.8587	20.0545	19.9518	20.448	19.6927	19.6466	20.0057	19.9553	19.9979	19.9015	19.9072	20.5518	19.6117	19.4489	19.6805	19.8975	20.2073	19.7931	19.2321	20.1416	20.5932	19.4974	20.2157
O60936	NOL3	214570_LLLLVQGK	15.667	16.2648	15.6128	15.6422	16.0662	16.295	16.266	15.9069	15.7709	14.5227	15.5738	16.0028	16.5043	15.117	16.7372	15.4276	15.7894	15.9191	15.9619	14.1691	16.0781	15.7543	16.2024	15.8266	16.004	15.867	15.5396	16.7897	15.9009	16.0608	15.7638	15.4462	15.3132	16.4779	15.7285	16.2135	16.1644	15.8785	15.5155	15.7618	16.1895	16.2935	15.2586	15.1775	16.1179	14.8076	15.5759
O75083	WDR1	5827_NIDNPALADIYTEHAHQVVVAK	20.1689	20.0996	20.4711	20.3367	20.0353	20.161	20.4848	20.4276	19.8531	20.12	20.393	20.4526	20.3218	20.167	19.9913	19.9803	19.9345	20.3822	20.4246	20.4946	20.2013	20.4319	20.4812	20.3166	20.1486	20.3707	20.2357	19.6839	20.0996	20.3039	20.1462	19.928	20.3816	19.886	19.8414	19.8129	20.3275	20.479	20.6026	20.3276	20.3344	20.1609	20.403	20.4149	20.0974	20.2121	20.5081
O75112	LDB3	214975_GGPAYTPAGPQVPPLAR	19.0632	19.7917	19.9587	19.0618	18.6215	19.4313	18.8999	18.7265	18.6041	19.9174	19.7207	18.6152	18.8135	18.642	19.0088	18.3492	19.1245	19.3438	19.6949	18.6831	18.6107	19.7879	19.5999	18.8804	19.0714	19.1732	19.0708	19.7058	19.2943	19.0435	18.5485	19.4451	19.1938	18.9294	18.9587	18.7192	19.5834	18.6267	19.0369	19.7141	18.9859	18.9498	19.0894	19.896	19.3802	19.2276	19.1721
O75131	CPNE3	42434_LYGPTNFSPIINHVAR	18.2747	18.5889	18.9154	18.7051	18.417	18.5036	18.5996	18.6492	18.2789	18.9831	18.3584	18.7385	18.8804	18.1411	18.8133	19.1302	18.8571	18.585	18.6856	18.7083	18.5946	18.9853	18.7553	19.0628	18.6977	19.0708	18.9263	18.2462	18.3146	18.5562	18.6236	18.3028	18.478	18.5542	18.5283	18.7988	18.445	18.6896	18.2757	18.52	18.955	18.7616	18.6994	18.8904	18.7274	18.5775	18.6348
O75153	CLUH	47083_NFAVLQK	17.4842	17.552	17.3358	17.9379	17.4175	17.6341	17.5054	17.3197	17.9405	17.8967	17.9578	17.4463	17.9061	17.2889	18.1361	17.6589	18.4425	17.6723	18.9356	17.1643	17.5016	17.743	17.7664	17.0962	17.8977	17.2749	17.6644	17.317	17.7153	17.9612	17.0904	17.5338	17.3483	17.6157	17.6553	18.1967	17.6345	17.5069	17.4706	17.4696	17.1485	17.8653	17.2929	17.2423	17.8511	18.1328	16.5014
O75175	CNOT3	90880_MLETILR	18.1635	18.7646	18.436	19.3522	19.0257	18.8537	20.6923	18.8109	17.9903	18.1864	18.7836	18.3016	20.3714	17.7216	15.9379	20.4914	19.3147	18.4007	18.3665	20.8095	18.5804	18.8005	18.7374	18.4763	18.7291	18.9178	17.9411	18.4016	18.5116	19.1594	19.024	18.094	19.0021	18.7597	18.1038	19.121	18.2804	18.8067	17.8333	18.6679	18.5086	19.5949	18.6311	19.1062	17.8384	18.4109	18.0544
O75223	GGCT	83028_SYLMTNYESAPPSPQYK	19.6955	19.3377	19.2046	19.2433	19.5253	19.7183	19.1946	19.1673	19.7899	19.6797	19.6898	19.3923	19.4687	19.4772	19.3483	19.0765	19.2272	19.2396	19.763	19.5108	19.2391	19.463	19.4198	19.1642	19.5702	19.427	19.2981	19.2781	19.5313	19.4649	19.4656	19.5015	19.1198	19.2101	19.2036	19.3374	18.7962	19.3499	19.8217	19.4403	19.1135	19.0504	19.5912	19.3466	19.4937	19.6083	19.4778
O75306	NDUFS2	20764_NITLNFGPQHPAAHGVLR	16.5074	17.2577	16.9235	17.0507	17.2639	16.6449	17.2836	16.5775	17.5065	17.3681	16.7589	17.4008	17.5431	17.5	17.4308	17.5353	17.6219	16.8545	16.8779	17.8038	16.7437	17.2406	16.7451	17.2752	17.5426	17.0643	16.9288	16.5491	17.2591	17.2842	17.0824	16.8641	16.2959	16.7773	17.5078	17.2992	16.9691	17.9922	17.168	16.7946	17.5573	17.4565	16.8811	17.538	16.8554	17.0127	16.9716
O75323	GBAS	2084_SGPNIYELR	18.4404	19.7028	18.9559	19.1108	18.1969	19.0352	18.7137	18.533	18.6383	18.4764	18.5331	18.9057	18.8481	18.2033	18.5117	18.7255	18.5447	18.872	18.7653	19.0878	18.9876	18.8141	18.8492	19.4044	19.0621	18.9821	18.5013	18.5054	19.0634	18.8107	18.7108	19.3376	19.4909	18.7308	18.6831	19.05	18.8529	19.3896	18.4642	18.6652	18.9202	19.0074	18.8194	19.4681	18.7975	18.8582	18.2803
O75340	PDCD6	120771_SIISMFDRENK	17.9762	18.4018	18.4368	18.267	18.3477	18.2075	17.8575	18.4561	18.6978	17.8601	17.982	17.6332	18.1746	17.7919	17.4628	17.4653	18.0692	17.5994	18.0817	18.451	17.2917	18.0995	18.084	17.8405	17.559	17.928	17.5432	18.0836	18.2317	18.6805	17.7197	17.7321	18.3195	18.2671	17.3778	18.0165	18.0613	18.5009	18.6477	17.5791	18.4445	18.4468	19.3244	17.8262	18.6224	18.631	18.0023
O75347	TBCA	14524_RLEAAYLDLQR	19.218	19.3826	18.8165	19.2086	18.7832	19.2127	19.096	19.3357	19.0705	19.3929	18.693	19.0593	19.1312	18.9228	19.538	19.4849	19.7659	19.5103	19.4494	19.8115	19.2956	19.8285	19.3622	19.4977	19.2337	19.2159	19.1179	19.5805	19.188	19.7525	19.4109	18.9537	19.312	19.2706	19.7588	19.7839	18.8529	19.6511	19.3731	19.5	19.3721	19.3946	19.3872	19.1028	19.6705	19.1798	19.3956
O75348	ATP6V1G1	18081_EEAQAEIEQYR	18.9294	19.6574	18.327	18.5279	18.3994	17.8515	17.8206	18.4894	18.0066	19.0261	18.1529	17.2742	18.8922	18.4026	18.4692	18.4782	18.2937	19.0395	18.4054	19.0645	17.9652	18.8385	19.6034	19.1376	18.9953	17.9962	18.6464	18.5074	18.3801	18.5284	18.1113	19.4873	17.9257	19.3129	18.2578	18.6236	18.3979	19.2686	18.5002	18.7768	18.2253	17.5208	18.5055	18.0943	18.4435	18.9473	18.1223
O75351	VPS4B	42663_NLFQLAR	18.0164	17.7026	17.0376	16.966	17.0422	17.6004	16.9908	17.8087	17.9984	17.4075	17.9451	17.7019	17.5259	17.0079	17.1923	17.3445	18.2502	17.6642	17.513	17.4969	17.5181	18.0222	17.4834	17.3791	17.2537	17.3425	17.9317	17.2343	17.7631	17.5516	17.2729	18.4463	17.863	17.5124	17.6092	18.4885	17.7241	16.6788	17.3155	17.057	17.4257	17.7387	17.8193	17.6058	17.9441	18.2404	17.0672
O75356	ENTPD5	24242_QGAETVQGLLEVAK	19.0901	19.1347	18.8592	19.3109	18.838	19.2858	19.3403	18.5879	18.975	18.3026	18.6598	18.648	19.354	18.5276	18.8445	18.9352	19.0031	19.0661	19.0583	19.1763	18.9426	18.9439	19.2433	19.7833	19.3404	19.5	18.8539	19.1577	19.353	19.1141	18.9443	19.2353	18.8362	18.2962	19.0974	19.176	19.1006	19.3291	19.3241	18.9412	19.2518	19.2506	19.3334	19.3691	19.502	18.8942	19.6219
O75363	BCAS1	106398_SGPTSLPLGK	18.2951	18.4662	17.98	17.7077	17.4456	17.1724	17.4957	18.0117	17.9952	17.8765	17.8107	17.4091	18.2229	17.1475	18.5977	17.1892	18.4361	17.7676	17.4425	18.0241	18.8406	18.1557	18.331	18.1557	18.425	16.6149	17.8905	18.4106	18.2055	18.4694	18.0463	17.679	16.9207	17.2563	17.166	17.8318	17.4019	16.3628	17.511	18.543	18.5617	18.3354	16.9598	16.6918	18.6603	17.6278	17.8668
O75367	H2AFY	20076_GVTIASGGVLPNIHPELLAK	19.1655	18.7742	18.8228	19.5365	19.0261	19.7654	19.5394	19.19	19.4697	18.5026	19.0088	19.4855	18.8098	18.2042	19.5863	19.4867	18.8049	19.4286	17.8754	19.2992	19.2319	19.9953	19.5707	19.2946	19.78	20.0537	19.7157	18.883	19.5043	18.8251	19.4368	18.7404	19.9875	19.2976	20.0316	20.2631	18.286	19.6803	18.843	19.1679	19.9693	19.7559	19.8604	19.1134	19.0828	19.2792	19.4766
O75368	SH3BGRL	14403_QQDVLGFLEANK	20.3189	20.0567	20.1242	19.9961	20.5084	20.1305	20.0127	20.5961	20.001	19.809	20.1725	20.0156	19.84	20.3912	19.9936	20.1531	20.0454	19.5659	20.1827	20.0229	20.0828	19.702	20.2042	20.4403	20.2827	20.7623	20.6148	20.9566	20.3157	20.0966	20.5433	20.2429	20.0621	20.4545	19.7547	20.1426	20.2038	19.6707	20.361	20.1276	20.0708	20.0724	20.0114	20.0096	20.4781	20.592	20.6836
O75369	FLNB	26613_FNGSHVVGSPFK	21.3276	21.205	21.0213	21.0748	21.0958	21.0719	21.1964	20.6824	21.5469	20.7064	20.7061	20.8212	20.9894	20.959	21.7271	20.7521	21.3833	21.1499	20.671	21.3402	21.4543	21.3806	21.0811	20.9142	21.553	20.4127	21.013	21.2182	20.7143	21.1539	21.0585	20.9799	21.2893	21.0308	21.5705	21.1782	20.7875	20.9417	20.6535	20.9646	21.1658	21.6124	21.2418	21.4375	20.5834	20.8201	21.1211
O75380	NDUFS6	130311_VYINLDK	17.4714	17.7649	17.7079	17.9994	17.4536	17.7016	17.8516	18.1183	17.4477	17.2861	16.7953	17.71	17.8073	17.2714	17.762	17.4963	17.3895	17.432	17.6466	17.4663	17.5586	17.2511	18.2301	17.597	17.0639	17.3703	17.4632	17.869	17.8831	17.9774	17.7016	17.7896	17.6639	17.3528	17.8974	17.9595	17.7462	17.1598	16.8168	17.356	18.3265	17.4967	17.5243	18.0921	17.8796	17.4494	17.6494
O75390	CS	8822_IVPNVLLEQGK	19.4192	20.2718	19.5051	20.2944	20.1049	20.5831	20.0144	20.1084	19.8361	19.2504	19.5181	20.1877	20.1646	19.3715	19.8426	20.0713	20.0707	19.5751	19.4591	20.2347	19.3182	19.8539	19.7733	20.4141	19.9838	19.4808	19.5046	19.6614	19.9791	19.9573	19.9466	19.9609	20.3572	19.7526	19.5836	19.8377	19.4469	20.563	19.5594	19.747	20.366	20.2643	19.503	19.9159	19.5216	19.6979	20.1169
O75396	SEC22B	1193_IMVANIEEVLQR	18.2547	18.7281	18.8192	17.8676	18.6697	18.1828	18.4007	18.2492	18.2506	18.4059	18.6964	18.0362	17.9343	18.6259	18.2526	18.7174	18.5991	17.9644	17.9814	17.9723	18.403	17.9701	18.6995	18.5772	18.713	18.7499	17.7669	18.3769	17.9516	18.2278	18.7126	18.2272	18.6396	18.4475	18.2269	17.8796	19.3024	17.8955	18.8487	18.4436	18.3274	18.892	18.2217	18.7514	18.261	17.8063	18.2088
O75400	PRPF40A	55237_LAFNSLLEK	17.374	17.078	16.5844	17.7039	17.0278	17.1503	16.1886	17.3658	16.1781	17.0513	16.5283	17.2965	17.3731	16.6619	17.2727	17.2472	17.2466	17.9133	17.8108	16.6022	16.6547	18.1207	17.16	16.6114	16.3035	17.1424	17.8162	17.2168	17.3756	16.6986	16.7427	18.1963	17.1616	17.3322	17.4963	17.4644	17.7752	17.2937	17.1212	17.2026	17.0728	16.6213	16.8635	17.4748	18.1388	16.6846	16.4688
O75410	TACC1	102139_TAVLTLIR	16.427	15.7788	13.594	16.8455	15.4698	17.3092	16.8525	17.3124	16.2156	16.022	16.4223	17.1585	17.5976	17.1979	17.1866	16.6836	18.0296	16.7463	17.0239	16.4897	17.089	17.2104	18.3633	16.862	13.5756	16.1337	16.6102	14.9129	16.4389	16.9122	17.6152	16.1266	17.7419	16.4796	17.055	16.2537	15.972	16.0251	15.9932	16.4877	18.7535	16.0753	16.4777	15.8706	17.6586	17.8723	17.1397
O75436	VPS26A	32907_LFLAGYDPTPTMR	18.1556	18.651	17.6373	17.6417	18.0648	17.6062	17.5999	18.5928	17.8769	18.2611	17.6089	17.5222	17.6423	18.2166	17.6052	17.7185	17.6247	18.4336	18.3933	17.7402	18.0501	17.481	18.0079	18.2108	17.4945	18.7061	17.4794	17.4601	18.5055	17.5801	17.6134	18.2396	17.7562	17.2865	17.9082	18.1628	18.4264	17.7722	18.5648	17.7612	17.7829	17.8975	18.0185	17.8133	17.9146	18.2973	17.6126
O75438	NDUFB1	30374_VNLLQIVR	16.5378	17.3822	17.1201	17.0531	17.0229	17.2975	17.0299	16.8227	17.0713	15.5267	16.2403	17.0459	17.347	16.4264	16.2888	17.4835	16.3709	16.7079	15.5748	16.7985	16.1563	16.6844	16.7881	17.0264	16.9524	17.0182	16.7624	17.2266	17.5879	16.6492	16.6764	16.8976	17.3874	16.6827	17.1993	17.7674	16.4742	18.1404	16.5641	16.9144	17.3009	17.34	16.4278	17.0566	17.0228	16.3015	16.7249
O75439	PMPCB	35050_TILGPTENIK	17.9607	17.5747	17.5323	18.2496	17.5103	17.6227	17.6007	18.2965	17.407	17.9335	17.5459	17.1621	18.0504	17.6591	17.7736	18.0393	18.1956	17.9742	17.4984	17.0617	17.3215	17.8999	17.4063	17.9092	17.4264	18.5457	17.5885	17.4628	17.9809	17.9715	17.6194	17.758	17.9722	17.4716	17.5845	18.5265	17.5468	18.0066	17.4377	17.4167	16.8226	17.717	17.958	17.5116	18.1378	17.5796	17.3078
O75475	PSIP1	73807_DFKPGDLIFAK	16.4223	16.6878	16.9555	16.9828	15.4563	17.3853	16.2855	16.568	16.0492	17.2594	16.2248	16.021	16.4288	16.2012	16.9321	15.0585	16.7333	17.5214	16.5987	16.938	16.9259	15.2759	16.1776	16.2892	16.0399	16.8976	16.7154	16.614	16.5344	16.6845	16.2785	16.7069	16.6222	16.8928	16.7584	16.6959	17.8655	17.2023	17.0231	16.0004	16.691	14.8437	17.3664	16.4418	17.5353	16.3298	16.4538
O75489	NDUFS3	24783_RVVAEPVELAQEFR	19.508	19.9272	19.1082	19.2657	19.6593	19.3978	19.5575	19.5726	19.6121	19.0498	19.3444	19.3792	19.6707	19.2532	19.0786	19.6063	19.5231	19.2502	19.1061	19.513	19.0799	19.3154	19.4976	19.1344	19.5872	19.8505	19.3052	19.4717	19.6544	19.5318	19.6226	19.3928	19.4957	19.2325	19.4463	19.857	18.783	18.9545	19.1751	19.5659	19.7059	19.4812	19.2132	19.3366	19.7048	19.3215	19.6686
O75494	SRSF10	10018_YLRPPNTSLFVR	18.4809	19.074	18.3377	19.1018	18.8301	18.6987	19.4315	18.3151	18.9495	18.3402	18.1692	18.4934	19.0509	18.6379	19.2899	18.6885	19.1486	19.1325	18.5977	18.115	18.2388	19.092	18.4709	19.0479	18.2333	18.1469	18.7847	18.8419	18.5853	18.899	19.0026	18.84	18.8621	18.3605	18.7247	19.0463	18.4806	18.9428	18.5541	18.6605	18.3874	19.3692	18.8399	18.6267	19.0059	19.0533	18.8019
O75521	ECI2	16625_STGFETLVVTSEDGITK	18.3915	18.2244	18.6341	18.1523	19.4687	18.201	18.9304	18.2832	19.0863	18.6073	18.7907	18.959	18.4616	19.4047	18.7936	18.1073	18.4519	18.4576	18.3035	19.3923	18.5054	18.6555	18.9981	18.1344	18.8136	18.7989	18.8607	18.4141	18.5365	18.3511	17.8419	18.4618	18.0251	18.3564	18.9957	18.5418	18.7371	19.3361	18.7031	18.8602	18.6372	18.3453	19.0804	18.7779	18.6319	18.3971	18.8211
O75525	KHDRBS3	92557_FLIPDYNDEIR	16.8018	17.6484	16.58	16.9076	16.9205	17.1766	16.6715	17.6449	17.8605	16.6509	16.6731	16.9034	15.9851	17.0067	16.8415	16.6783	16.243	17.1533	16.6003	17.0874	16.899	17.0947	16.4547	16.4629	17.41	17.0817	17.3409	16.6439	16.7941	16.3008	17.2164	17.9263	17.0419	16.8101	16.6993	17.4578	17.0515	17.7733	16.3446	16.6158	16.4545	16.8936	17.384	16.6553	16.9476	17.7216	16.8238
O75531	BANF1	134614_HRDFVAEPMGEKPVGSLAGIGEVLGK	19.304	19.1414	19.1695	18.4829	18.5046	18.7242	19.0081	18.9146	18.8747	18.768	19.3898	19.0636	19.0737	19.4933	18.7101	18.8851	19.332	19.0426	19.0576	18.9583	19.1489	18.9586	19.3982	19.4164	19.5637	19.404	19.7378	19.47	18.8811	18.7586	19.0773	19.1766	18.5583	19.0453	19.354	19.6423	18.5292	19.015	18.8542	19.0077	18.8079	18.6991	19.3613	18.8907	19.4937	18.8705	18.5453
O75533	SF3B1	66121_LLVDVDESTLSPEEQK	17.5794	17.0842	16.7463	16.6503	17.5887	16.8712	16.4752	16.6144	17.0002	17.2121	17.667	16.8078	16.8906	16.8923	17.0762	16.7424	17.1735	16.7846	17.8679	16.7463	17.3413	16.9649	17.5586	17.2232	16.6362	17.7086	17.2261	16.795	17.4822	16.678	16.4379	17.2825	16.7092	16.7985	17.1448	17.6864	16.9809	17.5871	17.3234	16.9669	16.8581	16.4615	17.5505	17.0024	17.1505	17.6604	16.7227
O75534	CSDE1	5842_NITLDDASAPR	17.3413	17.0559	16.6421	16.7672	16.4232	16.1837	16.903	16.5938	17.3282	17.4112	17.7317	16.0913	16.5719	16.653	16.8119	16.9326	16.6583	16.7083	16.9165	17.3869	16.7156	16.334	17.6997	17.0361	16.6355	16.6558	16.6862	16.5374	16.3476	16.9642	16.3447	17.1319	16.4615	16.8173	16.9533	16.3711	17.8841	17.105	16.8262	16.6771	16.0954	16.8521	16.107	16.562	17.0138	15.9684	16.224
O75592	MYCBP2	236947_LEYEGLHKSEAITTPGVR	22.02	21.6387	21.5034	21.8902	21.5605	21.9002	21.4311	21.8242	21.6578	21.2796	21.1511	21.6411	21.9403	22.2405	21.4341	22.0866	22.0242	21.522	21.6397	22.3393	21.7441	22.3783	21.6564	21.6067	21.5241	21.8727	21.5301	21.6804	21.7983	22.0806	21.5108	21.7262	21.5449	21.6731	21.4959	22.1749	21.3595	22.0678	21.5857	21.558	21.8536	21.6386	21.804	21.9876	22.0481	21.5798	21.8925
O75608	LYPLA1	152_ALIDQEVK	19.8123	19.2377	19.3014	19.418	19.3318	19.5474	19.2832	18.8976	20.0972	19.7632	18.9612	19.2064	19.393	19.9268	19.489	18.1254	19.8	18.6231	19.5107	19.2239	18.8612	18.383	19.4679	18.8552	19.7145	18.8162	19.3233	19.2147	19.2435	19.6	19.5312	18.9147	19.1777	19.4058	19.1793	18.9643	19.7171	18.9588	18.4366	19.4105	18.8171	19.1559	19.4082	18.8409	19.0884	19.8081	18.8156
O75629	CREG1	32084_FVTHVSDWGALATISTLEAVR	17.2136	16.7925	16.7553	16.6795	17.1896	17.0674	15.8346	17.2791	17.276	17.359	16.5756	16.7583	15.8407	17.5131	15.7148	17.5183	15.9351	16.0197	16.7022	17.697	16.8759	16.5032	16.7193	16.7694	17.1221	17.7696	15.485	15.989	16.899	16.7079	16.8993	16.9795	16.5361	17.1266	16.6098	17.1134	17.3433	16.4388	17.6621	16.507	16.6523	17.311	15.9895	16.8834	17.718	16.3643	15.6794
O75643	SNRNP200	212855_YISSQIERPIR	19.0709	19.2381	19.0784	18.9147	18.709	19.6556	19.1211	19.6554	18.509	19.3416	19.0982	19.4263	19.7113	19.261	19.8577	19.1099	19.965	19.9582	19.12	19.0025	19.5686	18.5693	20.0018	20.5664	18.9855	19.6379	19.9576	19.9976	18.8571	19.5387	19.4699	20.1818	19.3917	19.9538	19.7088	18.8202	19.0234	19.2276	19.7657	18.9061	19.223	19.2152	20.1045	19.7459	19.8575	19.8258	19.4614
O75665	OFD1	77687_IKKELEMENELEM(UniMod:35)SNQEIK	18.294	19.6953	18.1902	18.1953	19.048	18.8255	19.1881	19.3955	17.9187	17.8699	18.9715	18.8378	19.1059	19.4907	18.9247	19.308	19.3505	17.8476	18.6624	18.7767	19.0546	18.5854	18.6528	18.7593	18.2746	19.7102	18.9333	19.4738	19.108	19.4762	19.6656	18.2736	19.2331	18.7602	19.4985	19.0177	19.0652	18.8631	17.6974	18.2604	19.2276	18.7042	18.1793	17.4989	17.9369	19.4777	19.4995
O75674	TOM1L1	33759_NSTVTLVPEQIGK	16.1565	16.7159	15.7723	16.1155	15.8044	16.4019	16.1699	16.6852	15.9549	17.2103	15.8328	16.5958	16.6937	16.9161	16.264	17.0937	16.6027	16.5549	16.6881	16.026	16.0459	16.4954	15.9421	16.2195	16.531	16.6579	15.2782	16.3862	16.3429	16.7735	16.206	16.4009	16.6007	16.7869	16.6472	16.579	16.0654	16.9046	17.2502	16.4383	16.5996	16.2945	15.7914	16.5092	15.7674	16.6932	16.6354
O75676	RPS6KA4	226096_KIPAPFRPQIR	19.029	19.6207	18.9922	19.011	18.476	19.3364	18.4952	18.692	18.6776	19.3064	18.266	18.1778	18.9015	19.0001	18.5548	17.6787	18.2528	18.6035	18.912	18.9186	18.1594	18.4306	18.7001	18.3772	19.0572	18.5832	18.5218	18.7875	18.5123	18.7727	18.5404	17.3724	18.5243	18.3345	18.1503	19.0411	19.5038	17.7643	18.835	18.979	18.452	18.1637	18.9704	18.3316	18.9409	17.2101	18.496
O75683	SURF6	149731_ILPQDLER	20.0679	19.8858	19.8384	20.4829	19.6506	18.9851	19.7862	19.3898	19.9717	20.2819	20.1925	19.7718	19.4222	18.9531	19.5235	20.163	19.7711	20.2846	19.9361	19.6147	19.3102	20.0806	19.6691	19.3847	20.1808	19.0187	18.7491	19.8027	19.9742	20.1231	19.8208	19.3452	19.947	20.4992	19.7676	19.5154	20.3656	19.466	19.8841	19.7374	19.3655	20.0489	20.101	19.5912	19.3362	19.4985	18.9915
O75691	UTP20	214561_LISIWSR	19.7696	19.8143	19.7054	19.5957	19.5435	19.7426	19.628	19.9174	20.4917	20.3141	19.9486	20.0599	19.762	19.7307	19.4955	19.4663	19.7072	19.9871	19.7081	19.7875	19.9688	19.797	19.7777	19.701	19.7671	19.9083	20.2088	20.1846	19.845	19.7396	19.6744	20.2353	19.7294	19.8165	20.0173	20.1073	20.27	20.0369	20.6426	20.0006	19.5286	19.0934	20.486	19.8209	20.6006	19.5262	19.7604
O75746	SLC25A12	78197_LTLADIER	19.9986	19.8181	19.2052	19.6212	19.516	19.6512	19.7072	19.6252	20.0389	19.029	19.099	19.6206	19.7047	19.027	19.6448	18.9277	19.6523	19.5702	19.6819	19.7574	19.5622	19.8576	19.5021	19.3818	19.4367	19.2399	19.2348	19.988	19.5336	19.9191	19.5572	19.664	19.6115	19.2384	19.4561	19.8522	19.0799	19.5873	19.0619	19.6256	19.4862	19.7637	19.5689	19.5354	19.743	19.1637	19.1498
O75781	PALM	108816_VLSSTTLLPR	18.9068	18.4038	19.0344	17.8208	17.9386	18.6825	19.8267	18.9575	19.3188	17.6614	19.2549	18.8673	17.7438	17.4639	17.1624	18.4935	19.8102	19.3559	17.8866	18.618	18.0275	18.0021	19.4401	17.1968	19.3299	18.9027	18.7846	19.1777	19.4931	19.1929	18.8109	17.8864	18.9805	19.7908	18.2515	18.6239	18.3935	18.8695	19.4568	18.5312	19.06	19.1502	19.1829	17.3333	19.3479	19.502	17.2817
O75787	ATP6AP2	16593_SFDTSLIR	21.2537	21.3947	20.7917	21.4347	21.3511	21.3831	21.4597	21.3863	20.1935	20.2142	20.1661	20.9542	20.7185	20.2313	21.3222	21.3507	21.344	21.3248	21.3104	21.2181	21.1908	21.6561	20.9467	21.0172	20.866	20.933	20.8076	21.5933	21.0809	21.3231	21.1659	21.2069	21.2569	20.979	21.236	21.5048	20.1795	21.3705	20.5056	21.39	21.263	21.6757	21.0708	20.5111	21.1971	20.8137	20.9069
O75821	EIF3G	47550_YVPPSLR	24.0067	23.9538	23.0736	23.795	23.8374	23.606	23.4084	23.6685	22.5866	23.9127	23.2594	23.5821	23.513	23.3672	23.6208	23.7228	22.6301	23.8293	23.4243	22.8827	23.5527	23.9739	23.7815	23.6542	23.4787	24.0539	23.4503	24.0346	23.6396	23.9231	23.6172	23.9644	23.5961	23.6634	23.7807	23.8138	22.5005	23.21	24.3102	23.2298	23.3952	23.3273	23.4237	23.5568	24.2948	23.7019	23.82
O75822	EIF3J	27184_VLTPEEQLADK	18.3481	18.2632	17.4175	17.8841	17.9626	18.2339	17.5979	18.3566	17.9112	17.6904	17.1749	17.8238	17.8056	17.8081	18.1896	18.4583	17.8775	17.595	18.0455	17.9037	17.876	17.5372	17.8371	18.2914	18.1024	18.5822	18.028	18.154	18.0007	18.4162	17.954	18.3888	18.1051	18.0611	18.3054	18.4363	17.9276	18.2377	18.3841	17.7272	18.2339	17.726	17.6905	18.2306	18.5236	17.7929	18.1845
O75874	IDH1	3147_ATDFVVPGPGK	19.9841	20.1691	19.3738	20.3556	20.9021	18.7099	19.9431	20.1292	20.0241	19.206	19.1512	19.2965	20.1202	19.2339	20.6619	20.5364	20.5971	19.4382	19.4524	20.1959	20.4185	20.1648	20.2004	19.3684	20.4911	19.1245	19.2978	20.6268	19.1378	20.4241	20.0799	19.8879	19.6612	20.528	20.1965	20.0491	19.0348	19.3166	19.808	20.4891	20.2845	20.5333	19.7307	19.1884	20.3415	19.8709	19.9986
O75934	BCAS2	71042_EAAAALVEEETRR	18.8373	18.601	18.4236	18.4199	18.2361	18.1715	18.2864	17.8572	18.8655	18.2246	18.1222	18.1178	18.5887	18.0428	18.6744	18.2822	18.3454	18.5811	18.4394	18.3738	18.5846	18.9823	18.3385	18.6451	18.7252	18.0833	18.3737	18.8614	18.7692	18.7649	18.174	18.7337	18.3451	18.0532	18.5691	18.8679	18.4608	18.5209	18.4253	18.7378	18.3606	18.8828	18.2384	18.4907	18.8076	18.6449	18.5335
O75935	DCTN3	29597_YLDPEYIDR	19.3988	19.9466	19.6332	19.498	19.4602	19.4101	20.0393	19.2722	19.8046	19.7759	19.3577	19.2545	19.4949	19.573	19.3979	19.185	19.7467	18.7432	19.335	19.7559	19.3886	18.9405	19.6296	19.6848	20.0308	19.3257	19.4025	20.0274	19.6981	19.8018	19.7983	19.3546	19.7954	19.1984	19.4383	19.6711	19.8621	19.5999	19.6079	18.8322	19.3357	19.876	19.547	19.2001	19.8199	19.9578	19.3793
O75937	DNAJC8	17318_LLLDQEQK	19.8579	18.3724	19.2941	19.3997	18.6856	19.3448	18.8801	19.4468	19.1236	19.6168	18.233	18.7076	19.1666	19.6009	18.3371	18.8111	19.2117	19.099	19.6945	18.9412	18.9416	19.4124	18.6363	19.1129	19.5566	19.3311	19.2679	19.998	19.2138	19.3288	19.3518	18.8544	18.7371	18.8053	19.237	19.525	18.9222	19.1583	18.7088	19.1008	18.5775	19.1499	19.275	19.2163	19.4105	18.7364	18.9884
O75947	ATP5H	2200_SWNETLTSR	19.3735	19.7478	19.3658	19.3121	19.2812	19.8074	19.2509	19.719	19.1016	19.6025	19.6219	19.323	19.5756	18.9402	19.523	19.3432	19.1097	19.0398	19.4092	19.0411	18.8492	18.9091	19.4185	19.5968	19.5592	19.8457	19.1201	19.7113	19.5662	19.3887	19.305	19.5479	19.3719	19.2379	19.5719	19.1368	18.8726	19.3741	19.4663	19.2073	19.469	19.5737	19.6925	19.454	19.224	19.0339	18.9606
O75955	FLOT1	100767_ITLVSSGSGTMGAAK	17.5597	17.9962	17.1261	17.1535	17.4277	16.7408	18.1191	17.1813	17.4438	17.7428	17.5197	17.8623	17.8703	18.0667	17.5362	17.7055	17.8295	17.8392	18.4086	16.9144	18.1682	17.9163	17.7154	17.5256	17.4659	18.1461	17.3088	18.3316	17.6426	18.1073	18.1256	17.8633	17.6479	17.273	17.3974	17.8027	17.9721	17.3527	17.8442	17.9408	16.9553	17.4268	17.7449	17.417	17.5363	17.424	17.4431
O75964	ATP5L	34215_RGIIGYDV	19.4671	19.8397	19.5353	18.5707	20.3042	19.6876	18.7255	20.2363	20.1762	19.1596	19.41	19.8977	19.7955	19.0828	19.8225	19.8358	20.1047	19.1091	20.4967	19.9276	19.5941	19.2212	19.9646	19.9481	20.0722	19.7376	19.0667	20.1582	20.0602	20.0511	18.957	19.9185	20.0284	19.9745	19.8177	20.0685	19.9937	19.1702	19.4451	19.6016	20.3812	20.3869	19.9024	19.8252	19.7356	19.0305	20.0485
O75970	MPDZ	195120_GTVTLM(UniMod:35)VLS	18.0269	18.0307	17.2233	17.4802	17.0732	17.9394	17.3567	18.375	18.1505	18.2095	16.5821	17.1873	17.0543	18.9245	16.9774	16.5314	17.1818	17.0954	17.8232	18.4512	17.4978	17.1385	18.3725	17.8752	17.7796	18.2417	18.0847	16.7921	17.3874	17.5704	16.8995	17.5884	17.2156	16.4899	17.2898	17.6967	19.0356	17.5972	18.3857	17.9508	16.6421	17.6913	18.1275	17.1414	18.1793	17.1553	16.8331
O76003	GLRX3	26638_GELVGGLDIVK	17.4893	17.7353	17.0159	17.2507	17.7273	16.2265	17.9722	17.8543	16.736	16.6776	17.0558	17.8624	17.9951	17.3768	17.9006	18.0007	17.7336	17.7802	16.9665	17.5717	17.1683	17.0493	17.3164	17.3891	17.3268	17.5943	17.995	17.5734	17.6347	17.9165	17.7981	17.566	18.1638	17.3244	17.8994	17.9257	18.0493	17.5979	17.2185	18.4689	17.644	17.6322	16.6774	18.0875	16.3932	17.6597	17.9821
O76038	SCGN	116248_KYDADSSGFISAAELR	19.6916	19.9553	19.3177	20.0127	19.2756	20.2002	19.216	19.8505	20.394	19.8348	19.8224	19.5	19.4918	20.3762	20.2444	20.397	19.2821	20.0873	19.3902	20.234	20.6505	20.3202	20.1934	19.8791	20.2115	19.4383	19.8832	19.9053	20	19.9858	19.3836	20.482	20.048	19.107	19.7938	19.3644	19.9317	19.6776	20.2101	19.7535	19.5835	19.8409	19.8323	19.8668	20.6391	19.9565	20.1491
O76041	NEBL	84473_GFTPVVDDPVTER	17.1659	16.925	16.877	16.9668	16.9864	19.2893	17.6168	17.4299	17.9313	16.8447	17.8837	15.7129	17.834	18.3913	17.4449	16.2826	16.5506	16.283	17.6603	19.3463	18.485	17.6756	14.7296	17.4834	17.7915	18.4786	18.2806	17.2392	17.9841	17.8061	16.146	17.6059	16.9994	18.6182	17.4562	17.8848	17.9229	17.6568	18.8634	17.4243	17.3755	16.2181	17.3181	18.6009	17.3888	17.7109	16.502
O76054	SEC14L2	76655_AGEM(UniMod:35)TEVLPNQR	18.0936	17.5651	18.0462	17.2262	17.9922	18.2181	18.3423	18.044	18.3961	18.3267	18.1985	17.4976	17.4511	18.3612	17.0854	16.9548	17.3411	17.8466	18.4306	17.9765	17.8828	17.6489	17.5968	17.245	17.1962	18.1569	17.9161	18.1569	18.6996	17.7288	17.1919	17.9903	17.6681	18.2874	18.1201	17.7695	17.4302	17.7433	18.7122	18.1244	17.4615	17.6928	17.5627	17.3148	18.5523	18.1352	17.5663
O76062	TM7SF2	35406_VAGLETISTATGR	18.0844	17.5444	17.9409	18.2421	17.824	18.2036	17.4201	17.7338	17.2264	18.6764	17.7843	17.8375	18.4388	18.1552	18.4804	17.9585	18.1974	18.6199	19.1445	18.067	17.89	17.5998	17.7644	17.5485	17.4898	17.9659	18.1287	17.7566	18.1544	18.2816	17.8839	17.6259	17.8405	18.179	18.2513	18.4691	17.8945	17.4797	18.5605	17.5804	17.6932	18.1275	17.7247	17.9051	17.8834	18.6859	18.1854
O76070	SNCG	136599_TKENVVQSVTSVAEK	19.0179	19.4783	19.632	19.2273	19.5038	18.9978	19.5255	19.485	19.7919	19.9616	18.6766	19.5456	19.843	19.7006	19.3822	19.4492	19.7339	19.8382	19.7421	18.9016	19.2906	19.1206	19.4938	19.4489	18.633	18.6304	19.6006	19.1783	18.7964	19.6772	19.3335	19.8076	19.4517	19.7251	19.0417	19.4323	19.9381	19.3875	19.8523	19.579	19.2865	19.4007	19.5561	19.7242	19.5914	19.3841	19.436
O76074	PDE5A	14781_SLLC(UniMod:4)TPIK	18.9305	20.1183	18.8077	18.8397	19.8274	19.6073	19.0739	19.7869	20.4504	19.6734	19.3423	18.9567	19.075	19.7815	20.1979	18.8233	18.7605	19.8847	20.1609	19.5655	20.2359	19.7936	19.5931	20.0659	19.8385	18.6769	20.1885	19.6423	19.9039	19.8169	19.6295	20.6462	18.8969	19.2537	20.2865	20.29	19.3092	19.4715	19.9724	18.7224	19.2655	19.8627	19.9439	20.3284	20.2007	19.7616	19.7707
O76094	SRP72	8065_DIHTLAQLISAYSLVDPEK	18.0875	17.0096	17.9346	18.0213	18.0782	18.3125	18.7802	18.083	17.5915	17.8601	18.157	18.2756	17.267	18.4506	18.1573	18.3724	17.1618	17.1919	18.2679	18.0964	16.9887	17.9244	17.7852	18.2724	18.0403	17.7917	17.6835	18.4018	17.6927	17.5961	18.278	17.869	18.4152	18.0431	17.166	17.9311	17.5026	18.2481	17.2006	17.9332	17.8205	17.6023	17.6019	18.3952	16.9644	18.2204	17.4101
O94760	DDAH1	44706_GAEILADTFK	19.1025	19.778	19.1509	19.1561	19.7093	19.1192	18.8905	19.26	19.034	19.1629	18.9396	18.9722	19.3336	18.9447	19.8093	19.613	19.9745	18.6684	19.2628	19.7188	19.3662	18.7653	19.56	19.3771	19.6481	19.4525	18.8504	19.8845	18.7441	19.5569	18.9614	18.9965	19.12	18.9372	19.3865	19.14	19.145	18.9973	19.2142	19.6755	19.7392	19.5911	18.5935	18.9525	19.9023	19.5545	19.8303
O94788	ALDH1A2	53223_LADLVER	18.6886	18.2742	18.3781	17.261	19.0602	18.3086	18.6709	17.7811	19.2731	19.2929	18.3283	19.0933	19.4692	19.4256	18.2989	18.2809	18.3186	18.9071	18.4451	18.7542	18.6554	19.1719	18.5184	18.4256	18.5211	18.6658	18.642	17.7227	18.9998	18.9665	18.714	18.7408	17.4394	18.4254	18.5819	18.4755	19.0908	18.9706	18.6343	18.7052	18.4	18.3625	19.0502	18.5172	18.5539	18.4776	17.6597
O94826	TOMM70A	54167_ATFYLLIGNANAAKPDLDK	18.619	19.1688	18.0086	18.9627	18.5823	18.1785	18.5575	18.5922	17.8271	18.4284	18.5694	18.7283	17.7893	18.5307	18.0819	18.5092	18.6665	18.8254	18.0511	18.5406	19.0991	18.4144	18.967	18.865	18.5665	18.8976	19.14	18.7437	18.8788	18.5258	18.8942	18.9409	18.4464	18.0779	18.4319	18.9307	18.9572	18.7241	18.7903	18.0842	18.1036	18.7499	19.0155	18.6411	19.1216	18.7532	18.9433
O94832	MYO1D	121238_VIGFKPEEIQTVYK	16.4005	17.2991	16.9155	17.4499	16.4575	16.9651	17.3727	18.455	17.7433	18.0235	17.9822	17.1853	17.9208	17.0855	17.3067	17.655	19.3195	18.7486	17.23	17.5096	18.155	17.6765	17.4454	17.2398	17.5077	17.7927	17.122	17.324	17.7347	17.313	16.8924	17.3034	17.4336	17.1355	16.7725	18.9982	17.3664	18.2402	17.8589	17.622	17.7543	17.5341	17.8558	17.188	17.3237	18.7706	17.4688
O94874	UFL1	31730_EYITPAQISK	18.7717	18.6119	17.8672	18.6569	18.6816	17.9706	18.307	18.7166	18.6531	18.7094	17.8393	18.4082	17.9533	18.9594	18.2479	18.0662	18.5151	18.1884	18.5782	18.2973	18.7662	18.6473	18.3906	18.5427	18.1437	18.3801	17.8024	18.0222	18.8142	18.6624	18.7123	18.5168	18.4291	18.5547	18.5088	18.6507	19.1169	18.0488	19.0126	18.331	17.5154	18.3801	18.6171	18.1201	18.4078	18.8135	18.4238
O94875	SORBS2	20561_VGIFPISYVEK	19.0125	19.3629	20.9264	19.3676	20.0263	18.915	20.369	20.3724	20.1347	19.5236	20.7488	19.8948	20.2087	20.011	18.6639	19.4282	20.787	18.3602	20.8057	20.5088	19.1969	19.4421	19.0488	18.9977	20.7147	19.8214	20.3127	19.1093	19.8504	19.7396	19.2484	20.3479	20.2716	19.8241	19.0333	18.4642	19.4444	19.6461	19.3067	20.3188	19.021	20.2897	20.4255	18.7381	19.5732	19.9278	20.0925
O94886	TMEM63A	28522_TLFITGLPR	17.3322	17.7904	17.8645	16.6279	17.1305	16.7761	17.5461	16.6051	17.2266	17.1831	17.0793	17.2285	17.3267	16.7205	17.6241	16.8896	17.1213	17.6344	16.9322	17.04	17.2781	16.9121	17.2031	17.1628	17.4771	17.8938	16.8643	16.7894	17.257	16.8696	17.2152	16.3125	16.9862	17.2166	17.0683	17.0229	17.9598	17.0493	17.0841	17.2234	17.6796	17.6069	17.4269	17.1411	17.1141	17.3838	17.5379
O94905	ERLIN2	33258_LTPEYLQLMK	19.3232	18.7782	18.667	18.9134	19.0767	19.1698	18.734	19.0807	19.1137	19.6344	19.6122	18.7189	18.8339	19.9818	18.8198	18.5526	18.9613	19.0961	19.7033	19.3572	19.2671	18.5635	18.5343	19.4133	19.0438	19.604	18.6877	18.7921	19.8251	18.9019	19.0861	19.1319	18.6521	18.296	19.3287	19.1711	19.2052	19.3421	19.7379	18.5803	18.7227	18.2778	18.637	18.862	18.7148	19.3103	18.7117
O94906	PRPF6	134755_LTPVPDSFFAK	18.161	18.2163	17.386	17.8847	17.1148	17.9128	17.4527	18.1313	18.1841	18.1278	18.1361	17.561	17.3803	18.816	16.787	16.7874	17.7811	17.9706	17.5823	17.756	17.8071	17.5198	17.7619	17.4372	17.4936	18.2572	18.3612	17.6466	17.5225	17.9578	17.223	17.1782	17.2197	17.2559	17.2311	17.7098	18.1088	17.1701	18.1008	17.3994	18.1997	17.4165	17.7454	18.0828	18.4516	17.9911	17.2294
O94915	FRYL	175005_TLFDWYR	19.2371	19.2104	18.6977	18.6158	19.1532	18.8677	19.232	19.3683	20.0566	19.0306	18.9585	18.4982	18.4545	19.4604	18.7417	19.0859	19.002	18.2385	18.904	18.7112	18.7026	19.0523	18.894	18.6088	18.7616	19.3014	18.7579	18.8207	18.9393	18.4095	18.3352	18.7792	18.8678	18.6891	18.5253	18.3232	19.6799	19.1892	18.9857	19.3337	18.6735	18.6859	18.6274	18.8796	18.8727	18.5151	18.5214
O94919	ENDOD1	12644_ILEVVNQIQDEER	17.4036	17.8554	16.7735	16.8748	17.6355	17.8062	16.6614	17.1537	18.1231	17.8482	17.549	17.356	17.4237	18.2603	17.9363	17.4705	17.7124	17.6376	17.5216	17.5813	17.4026	17.6941	17.2619	17.3066	16.7888	17.0746	17.1049	17.4153	17.1294	17.4792	17.261	17.3384	17.205	17.9548	16.4734	16.9114	16.6551	18.0108	17.9013	17.2968	17.1336	17.7618	17.4667	17.4202	17.7747	17.9892	17.2946
O94964	SOGA1	258675_LLLNELAK	18.0689	17.0782	18.1449	17.9621	17.8668	18.2164	17.9166	17.6903	18.7766	18.3033	18.5874	18.5502	18.4208	18.4004	17.4018	18.4185	18.0233	18.0529	18.3699	18.3435	17.5418	17.9396	17.2467	17.6704	17.8666	17.6884	17.9709	17.1062	17.9981	17.9425	17.5927	17.7904	17.7738	18.3003	18.1012	17.096	17.9805	18.3017	18.1155	17.6139	17.2945	17.8111	17.4848	18.2933	18.1962	18.0731	17.8686
O94966	USP19	213482_VSITFDPFLYLPVPLPQK	13.4122	14.7405	12.4446	12.1545	14.5924	13.8101	11.5386	13.3911	11.1488	14.2528	11.6888	14.5916	14.9931	14.0765	12.6653	13.5357	13.8009	13.8489	15.0762	14.8323	13.8183	12.5745	12.8332	14.6757	14.0682	14.6555	13.8666	12.1754	14.2534	14.443	14.201	13.054	14.9988	13.9563	14.5571	13.3538	14.3605	14.4423	13.9077	12.4962	14.0107	15.2006	13.0484	13.5535	10.6411	11.5698	11.7513
O94973	AP2A2	7389_VLVAGDTMDSVK	16.6125	15.7253	15.4781	16.3411	15.6083	15.4586	16.29	16.4663	16.5736	15.5963	15.4477	15.2303	16.3915	17.1846	15.4904	16.2797	16.0877	15.9331	17.0938	15.7385	15.7105	15.4116	16.6035	16.3609	16.2702	14.9952	16.5186	16.2805	15.1023	16.4374	16.4044	16.8091	16.3177	16.0893	16.6407	15.8367	16.9409	16.222	15.7971	15.9462	15.6539	15.973	15.8834	15.9689	15.0502	16.5901	16.398
O94979	SEC31A	101435_LREQTLSPTITSGLHNIAR	18.7583	19.609	18.8223	19.0881	19.2361	18.9677	19.2409	19.2306	18.9729	19.6564	19.2476	19.35	19.5179	18.7745	19.7202	19.704	19.3004	19.7302	19.1779	19.2351	19.4994	19.1263	19.1841	19.3335	18.6506	19.0309	19.0373	19.2402	19.2158	19.1974	19.2653	18.9189	19.1382	19.0039	19.4358	19.2646	19.3822	19.6532	18.9815	19.2126	19.7021	19.3352	19.1091	19.7712	19.7135	18.8908	19.1549
O95071	UBR5	195266_YGSALASAGDPGHPNHPLHASQNSARRER	21.131	21.2953	20.5505	21.7732	21.3831	21.3897	21.6258	21.8062	22.0464	20.9635	20.8573	20.1146	20.6916	21.9424	20.948	20.6314	21.2057	20.1581	20.5628	21.6376	20.7237	21.0999	20.7934	20.6398	21.1743	21.3478	21.0695	20.8518	20.5405	20.4631	20.6963	20.5612	21.254	20.7054	20.9234	20.9632	22.1058	21.4596	21.3336	21.1588	20.7512	21.6175	21.2728	20.9567	21.2723	20.7092	20.9774
O95081	AGFG2	32660_IWLGLFDAR	17.9856	18.2862	19.0494	18.8242	18.813	18.7096	19.0084	18.5412	17.7491	18.3995	18.5107	18.7407	18.6249	18.8694	18.2415	18.7964	18.4647	18.0109	18.1764	18.7351	18.6327	18.2741	18.4853	18.6287	18.3838	18.7389	18.7713	18.6215	18.3288	18.2428	18.7932	18.1834	19.0374	19.0825	18.6352	18.654	17.8589	18.649	18.2858	18.469	19.0026	18.6211	18.4364	18.8659	18.2743	18.2927	18.2418
O95168	NDUFB4	27729_GLIENPALLR	17.4537	18.3796	17.4285	17.5754	17.9968	17.6467	18.0977	17.4774	17.5438	16.9961	17.7689	17.5921	17.9773	16.9884	18.0933	17.9644	17.6921	17.9342	17.4046	17.9674	17.5689	17.9191	17.9677	17.2707	17.628	17.8536	17.2402	17.2682	18.115	18.0721	17.7264	17.9995	17.7539	17.1105	17.934	18.2523	17.8385	18.506	17.283	17.7887	18.2594	17.6167	18.0709	17.8439	17.7648	17.4584	17.952
O95182	NDUFA7	47788_ALVSGKPAESSAVAATEK	18.5207	19.0844	17.943	18.2329	18.4323	18.2216	17.8189	18.3842	18.0179	18.3429	17.9616	18.0348	18.9641	18.5692	18.2701	18.5553	18.2196	18.2723	18.0023	18.682	18.2816	18.1977	18.1192	17.5867	18.4938	18.3037	18.393	18.6689	18.5116	18.5324	18.3508	18.7748	18.0529	17.8372	18.661	18.3855	18.0174	18.5231	18.9259	18.2145	18.1041	18.1521	18.4908	18.7756	18.4758	18.3561	18.1272
O95218	ZRANB2	36422_AVGPASILK	19.2358	17.4661	17.1792	17.1526	18.4913	17.2411	17.7831	17.6428	17.5024	16.6047	16.2843	16.7599	17.9001	19.0445	18.0413	18.2363	17.9194	17.1366	18.1607	18.8937	17.4282	17.0604	17.2934	17.4804	17.485	18.0029	17.4177	17.3992	19.0944	17.943	17.6163	17.7656	17.5101	17.873	18.0575	18.346	17.6275	17.5692	18.3028	18.0967	17.8808	18.3104	17.4363	17.8448	18.1494	17.305	17.6792
O95232	LUC7L3	25147_STTSTIESFAAQEK	16.6203	17.3052	16.5578	16.7471	16.5511	16.9015	16.5191	17.3832	17.5813	17.6632	17.052	17.1919	16.7508	17.2391	16.7662	16.8791	16.8501	17.6928	16.9336	16.5853	16.8574	16.7561	17.0675	16.8235	16.614	16.8928	17.0641	16.9374	16.8633	17.2902	16.9543	16.7713	17.0949	16.1875	17.19	17.4058	17.1336	17.3451	17.4242	17.0084	17.0426	17.0081	17.2999	16.8464	17.0322	17.3509	16.965
O95292	VAPB	48624_FRGPFTDVVTTNLK	18.3941	18.1461	17.908	18.3043	18.4795	17.7903	18.2649	17.8279	17.7779	18.5066	18.3319	18.3812	18.4573	18.3294	18.3393	18.2404	18.5956	18.2069	18.0706	18.2412	18.0979	18.2642	18.4432	17.8657	18.2296	17.8561	18.6944	17.9874	18.3348	18.0613	18.0692	17.9853	18.2143	18.1146	18.3518	18.1232	18.6592	18.878	18.1413	18.2052	18.2745	18.0221	18.3389	18.5271	18.2421	17.8148	18.3136
O95299	NDUFA10	1253_ITSAYLQDIENAYKK	16.8884	17.9564	17.7039	16.8443	16.1757	16.8515	17.6758	17.1447	16.7613	17.2916	17.0304	17.433	17.4735	17.1241	17.2781	17.2506	17.2342	17.8638	16.8659	17.3987	17.1447	17.4186	17.5508	16.8315	16.8722	17.6672	17.1792	16.7791	17.0807	17.3037	17.4905	17.1182	17.0403	16.6886	17.4512	17.4235	17.6126	17.9109	17.0588	17.3274	17.7272	17.3641	17.0975	17.7394	17.1496	17.2604	17.5836
O95336	PGLS	15810_VTLTLPVLNAAR	19.3664	19.7218	19.4617	19.6275	19.8685	19.7793	19.7025	19.9627	19.4701	18.8593	19.7159	19.5633	19.405	19.1834	19.9879	20.0705	19.6453	19.3275	19.0098	19.0105	20.0161	19.6213	19.5106	19.93	19.5588	19.4695	19.4363	20.2284	19.583	19.3148	19.9387	19.7444	19.9114	19.7712	20.072	20.3229	18.8855	19.4163	19.3362	19.39	19.988	19.6914	19.5181	20.118	20.159	19.1663	20.1541
O95394	PGM3	44052_YLEEVMK	19.6045	19.5049	18.6328	18.8864	19.4031	19.0132	19.2855	19.245	19.1111	19.5905	19.1508	19.6241	20.3498	19.2616	19.402	18.8386	20.0099	19.3389	19.05	19.9867	18.8819	18.8461	19.3438	19.1056	19.2534	18.7629	19.0236	19.9991	19.329	19.7016	19.1758	19.0091	18.6641	20.3323	19.5458	19.03	19.4744	19.5379	19.4496	19.2112	18.922	18.9828	19.5087	19.0821	19.0468	19.083	18.977
O95425	SVIL	31120_ASELATLIQTK	17.1599	17.0554	17.5283	17.4153	17.0902	18.9522	18.9106	17.5538	16.7884	19.0376	17.4974	17.6724	17.6245	17.324	18.6326	16.7697	17.6927	17.7911	17.6306	17.3673	18.3203	19.0382	17.4861	18.7937	18.7803	17.4984	17.8919	17.2355	19.0309	18.6391	19.2568	16.8584	18.1301	17.2743	18.7025	17.6877	17.8716	17.0943	18.6625	19.1862	18.2719	18.5054	18.7143	17.4465	18.5096	19.0187	16.8597
O95433	AHSA1	36020_YYFEGIK	23.5222	23.715	22.3098	23.2783	22.9796	23.5178	21.6643	23.2903	23.3723	21.4165	21.813	22.7916	22.8208	21.6434	23.5056	23.4045	23.3757	23.4673	22.9981	23.1744	23.2997	24.1054	23.0041	23.221	22.8264	22.7197	22.5686	19.5293	23.1352	23.4512	22.96	23.1665	23.3351	20.0185	23.1648	24.0153	21.4078	23.3295	22.5599	23.0784	23.6288	23.7785	23.2061	23.2801	23.1455	22.8978	22.8731
O95453	PARN	96061_FIDQVVEK	17.7331	17.1535	16.3976	17.8315	17.4203	17.3353	17.5716	17.9109	18.365	17.2619	17.6747	17.5853	17.6813	17.3477	17.8819	19.1432	17.5246	17.5985	17.1539	17.7496	17.9929	18.1004	16.3508	17.1622	17.5622	16.8741	17.0548	17.3061	17.3871	17.5929	17.4518	17.2895	18.0186	16.9942	17.4968	17.7437	16.7204	18.5254	17.0666	18.4178	17.6755	18.0576	17.2833	18.396	17.8236	17.4749	16.8321
O95487	SEC24B	62689_SFITWLR	16.7132	16.3449	17.2841	16.5425	16.3201	16.5396	16.8678	15.8259	17.1018	17.0074	16.6333	16.3924	16.3695	16.7201	16.9603	17.4532	16.6759	16.9241	16.9777	16.5502	16.4952	16.855	17.0279	15.98	16.6267	16.7724	17.2647	17.5588	16.6864	16.0023	16.7363	16.6741	16.4242	16.7372	16.8386	17.3178	16.8575	17.0599	16.4836	16.3323	16.7143	15.8857	17.6348	17.3701	15.8993	16.857	17.1273
O95571	ETHE1	8203_EAVLIDPVLETAPR	17.5019	17.7637	17.2313	17.7727	17.6897	17.7265	17.231	18.0042	16.7633	17.603	17.4578	17.7759	18.0673	17.2294	18.3443	18.0408	18.4249	17.9068	16.8556	17.8294	18.3329	18.0851	17.7217	18.068	17.8892	17.7251	17.8234	18.1799	17.3473	17.7142	17.9876	17.2606	17.0517	17.7169	18.3775	17.9894	16.6658	17.8876	17.6691	18.0212	18.4792	17.4149	17.1164	18.2083	18.4875	17.5276	18.4773
O95573	ACSL3	1831_NLFILAYNYK	17.423	17.4565	18.0391	17.5213	17.4567	17.4948	18.0152	16.8225	18.0302	18.4546	16.3647	17.2233	17.1944	18.025	17.4301	17.428	17.7977	18.0188	18.1192	17.7733	17.6023	17.7837	17.6691	18.1276	17.8254	18.0937	18.3306	17.4777	17.4071	17.1257	18.0601	18.2532	17.9529	17.527	17.4912	17.8322	18.5032	17.6801	18.1012	17.3251	17.1583	17.4328	18.1473	18.2743	17.593	18.1364	17.8157
O95747	OXSR1	28856_DLVIVAANLQK	17.884	17.3	17.3015	16.8343	18.4053	17.9724	16.801	17.912	17.9181	17.7788	18.2166	18.1524	17.6929	17.4205	18.0388	17.0685	17.4569	16.9475	17.6016	17.236	17.784	17.0482	17.0466	17.5414	16.8426	18.1476	17.1783	16.705	17.3459	17.1988	17.8383	17.9688	17.341	17.4818	18.1969	17.847	17.9526	17.8995	17.6781	17.0418	16.8948	17.6559	17.1991	17.0103	18.1827	16.6985	17.1571
O95749	GGPS1	72937_VLTLDHPDAVK	18.5603	18.8242	18.4838	19.1189	18.8296	17.7556	18.653	18.3742	17.1895	19.0764	18.8042	18.6404	18.3626	17.8307	17.6672	17.9709	18.4322	18.4392	18.7441	18.8509	19.0774	18.9373	19.1595	18.5819	19.1905	18.0144	18.923	17.8414	17.9343	18.8924	18.3314	18.5689	18.3604	17.4597	18.4807	18.0155	17.9183	18.1496	17.2632	18.9118	18.1258	19.1482	18.0533	18.3569	17.9992	18.5889	18.3371
O95777	NAA38	8473_GFDQTINLILDESHER	17.9435	18.1067	18.3956	18.4459	18.4918	18.6412	18.4391	18.7652	17.7848	18.1978	17.6682	18.0509	18.8873	19.0138	18.5051	18.5753	17.9945	17.9413	18.3303	17.9747	18.4732	18.4382	18.3798	18.7109	18.1776	18.6414	18.3802	18.9	18.6676	17.7622	18.691	18.6106	18.499	18.3893	18.7524	19.0954	18.0074	18.6268	18.503	18.4988	18.7188	17.9333	18.1088	18.5186	18.6113	17.882	18.8785
O95782	AP2A1	63632_QLSLPQQEAQK	19.2069	18.2922	17.6084	18.5194	17.9967	17.6154	17.7941	18.479	17.6351	18.1818	18.0046	18.1194	17.6178	18.9291	18.7385	18.2165	17.9595	18.1735	19.1328	17.6102	18.6562	17.9489	17.5419	18.0196	18.3165	17.9435	17.8133	18.017	18.2356	18.3727	17.8274	17.451	18.5036	17.8271	17.8032	18.2097	18.856	17.9057	18.3425	18.1464	17.5925	18.1304	18.8403	17.7614	18.1799	17.7986	17.3189
O95810	SDPR	14400_QPVSGAVEGKEELPDENK	19.2747	19.0559	19.1523	18.5796	18.5637	18.5733	18.6695	18.8995	18.9925	19.6988	18.7306	18.9427	18.9563	19.3828	18.9032	19.1332	19.498	19.6448	19.6796	19.0102	18.8661	18.6927	18.9962	19.4	19.1574	19.0554	19.2684	19.4791	19.2457	19.3821	18.813	19.1469	19.0378	18.9809	18.8	19.1796	18.9814	19.5178	18.9968	18.8328	18.8899	18.7428	18.7574	18.7052	19.2787	19.2982	18.7225
O95816	BAG2	19976_FLDDLGNAK	19.1931	18.4554	18.6945	18.7989	18.4815	18.659	18.32	19.1275	19.4324	18.8948	18.4586	18.8699	19.0128	18.8262	18.631	18.7047	18.5395	19.0227	19.3454	18.9599	18.874	18.1761	18.8498	18.6979	18.896	18.6911	18.992	18.7694	18.9947	19.185	18.7166	18.9019	18.4673	18.9224	19.3559	18.5926	18.7775	18.6284	19.0441	18.4544	18.6154	18.6351	19.1882	18.553	19.118	18.779	18.8155
O95817	BAG3	3805_ELLALDSVDPEGR	19.0088	19.1484	19.0146	18.636	18.9652	18.6792	18.6859	19.1347	18.769	19.1276	19.3538	19.2627	19.2175	19.127	18.5432	18.4393	18.4966	18.9234	19.2069	18.6499	19.0957	19.0049	18.9221	18.5867	18.6917	19.1356	19.2495	18.8785	18.9126	18.7895	18.7708	18.9562	18.5739	18.9037	18.6923	18.8046	18.9802	18.3569	19.2442	18.9221	18.9277	18.4574	18.9444	19.2854	18.4854	19.1294	18.9787
O95831	AIFM1	37822_KVETDHIVAAVGLEPNVELAK	19.0171	18.4129	19.3739	19.1203	18.856	18.9418	18.2041	18.5969	18.8691	19.2134	19.1133	18.4007	18.0478	18.7612	18.6409	18.5104	18.5988	19.3514	18.8627	18.2109	19.2298	19.4644	18.7715	18.8391	18.414	19.0358	18.6449	18.7541	18.3757	17.8951	18.7096	18.9074	18.0459	18.3039	18.6448	19.282	19.2786	18.8088	18.9239	18.4172	18.2795	18.6294	18.4734	19.0333	18.8479	18.7126	18.7923
O95834	EML2	58337_SAGFHPSGSVLAVGTVTGR	19.2904	18.8494	18.4324	19.2166	19.3587	19.2571	19.0662	19.0397	18.6514	18.9118	19.2872	19.1879	19.1009	18.9485	19.0135	18.9987	19.6458	18.9794	19.2083	18.8214	18.8585	19.468	18.6739	18.533	19.4305	18.8057	19.3113	19.2832	18.6333	19.3044	19.0025	18.8699	18.5671	19.0428	18.4081	19.1723	18.9968	19.0934	18.9563	18.9316	19.1351	19.1432	18.6031	19.0652	18.4231	19.3553	19.2542
O95861	BPNT1	42392_LVASAYSIAQK	18.2682	18.4825	17.5862	17.8835	18.1985	17.5964	17.9582	17.9126	17.8796	17.266	17.9609	17.8626	18.5269	18.0843	18.0581	17.9471	18.4005	18.5769	18.7305	17.6792	18.2078	18.3383	17.0627	17.8778	17.6607	17.8438	17.2491	18.1553	18.1947	18.1206	17.6843	18.0403	17.513	17.962	18.3652	18.0988	17.6279	18.2277	18.0169	17.8803	17.6505	17.348	17.812	17.4797	18.5325	17.733	17.564
O95865	DDAH2	31029_ALQDLGLR	18.8356	18.8776	18.5582	19.1721	18.8917	19.0581	18.9075	19.1707	18.5111	18.6512	18.7745	18.873	19.1747	19.0037	18.9303	18.4379	19.1494	18.5109	18.7439	18.1687	18.7546	18.7818	18.8122	18.9625	18.7074	18.7914	18.7376	19.1337	18.9145	19.2121	18.9895	18.4898	19.1415	18.9179	19.3643	19.2086	18.7524	18.5406	18.497	18.4878	18.7908	18.7094	18.2786	18.7705	18.8691	18.6585	18.711
O95870	ABHD16A	157693_YQGPVLLIR	16.2982	16.7582	15.5659	15.6713	17.4795	15.33	16.7726	15.3494	15.1636	15.8388	15.8885	15.7558	15.2113	14.697	16.3302	16.1321	16.2282	15.732	16.7067	14.7792	16.5742	16.0519	15.6292	16.4691	17.0531	15.4139	16.8794	16.4706	16.2755	16.2989	15.7553	15.5938	14.7759	16.3597	15.4804	16.0743	17.1415	15.7165	16.8902	15.8199	16.8462	15.0589	15.2443	15.9313	15.516	16.5611	15.0178
O95881	TXNDC12	3566_EAAASGLPLMVIIHK	16.9442	17.8009	17.4963	17.1347	17.6692	17.9326	17.7218	18.1649	17.2706	17.5083	16.7908	17.6819	16.9381	17.2185	17.3519	17.7725	17.2317	18.1478	17.5587	17.2592	17.7212	17.7324	17.839	17.8418	17.2329	18.2704	18.0723	18.3626	17.571	17.3903	18.0163	17.4619	17.8661	17.651	17.511	18.0994	17.4489	17.899	17.4058	17.6595	18.1648	17.5857	17.0662	17.952	18.3143	17.5263	17.6789
O95994	AGR2	18399_HLSPDGQYVPR	20.0058	19.5852	19.6826	21.2363	18.6068	20.9074	19.9763	21.6367	20.1616	19.6046	18.0514	19.523	19.1139	19.3004	19.1209	19.801	17.8079	20.7662	18.2979	20.2029	18.8019	20.4378	19.1948	19.4898	19.1485	20.4372	21.2559	19.3141	20.9074	20.1769	19.6883	20.8762	20.1653	19.6522	21.87	21.4203	18.8213	21.3001	19.7228	19.7685	20.2773	19.6539	19.7318	19.8878	21.4902	19.2639	20.0864
O96000	NDUFB10	83713_DYKVDQEIINIMQDR	19.4312	18.5261	19.4842	18.5389	19.3339	18.7626	19.1691	18.9355	19.815	19.8804	19.0293	18.8824	18.6064	19.7655	18.454	18.8075	18.8093	18.9093	19.1717	18.8889	18.6545	18.9136	18.7261	19.092	19.4781	19.1754	18.9466	19.1737	19.3028	18.8872	19.3648	18.6723	19.4169	18.7599	18.6353	18.6877	19.4721	18.4029	19.1116	18.7329	19.0962	19.3123	20.0466	18.6244	18.448	19.6931	19.884
O96008	TOMM40	933_GSVDSNWIVGATLEK	18.0539	16.6575	17.2012	17.2009	17.7095	17.6635	17.3311	17.3939	17.1262	17.5891	17.5213	17.1818	17.1132	17.1903	16.7801	17.5191	17.3928	17.045	17.6063	17.0055	17.4103	17.1212	17.6355	17.645	17.4595	17.868	17.4408	17.6516	17.3818	16.6643	17.6235	17.1553	17.078	17.8384	17.2496	17.6024	17.6946	16.9758	17.2124	17.2206	17.4189	16.7182	17.6543	16.8499	17.7325	17.363	17.6226
O96019	ACTL6A	56009_STGLILDSGATHTTAIPVHDGYVLQQGIVK	17.3403	17.1427	17.3783	17.2145	17.3442	17.1151	17.3836	17.4299	17.1063	16.6772	16.9632	17.2104	17.3419	16.9698	17.363	17.3925	17.517	17.4826	16.5823	17.0835	16.9553	17.0663	17.5043	17.2101	16.723	17.1824	17.381	17.5865	17.2309	17.0955	17.5687	17.3497	17.4957	17.1346	17.544	17.5988	17.3004	17.579	17.1266	17.1409	17.4507	17.7011	17.3858	17.5495	17.3944	17.4367	17.6683
O96033	MOCS2	70559_SETISVPQEIK	18.7557	18.2035	17.7518	17.916	17.6185	17.3152	17.839	17.9525	17.9136	17.8908	17.6756	18.2774	17.6929	17.6805	17.3684	18.3885	17.8834	18.5386	17.8756	17.6501	18.2987	18.0225	17.5372	18.4914	17.6162	17.1715	18.1093	17.8887	17.7613	18.3364	17.8714	17.7059	17.8574	17.7466	18.6667	18.3155	17.429	18.3603	17.779	17.9964	18.0836	18.1022	18.3352	17.5289	18.5824	17.6834	17.8659
P00167	CYB5A	10038_YYTLEEIQK	19.3911	19.3365	19.0753	19.1943	19.3339	19.2085	18.7075	19.201	19.5553	18.7381	18.5939	18.6127	19.0264	18.7269	19.2874	19.2883	18.8874	19.2187	19.1589	19.3363	19.1999	18.2388	19.86	19.003	17.8711	19.029	18.6011	19.2998	19.2854	18.7885	19.3738	18.6717	18.0848	18.8228	19.2097	18.6694	19.85	18.8374	19.6879	18.9638	18.9288	18.8079	18.7609	20.2539	19.246	17.8616	18.9409
P00325	ADH1B	18579_KPFSIEDVEVAPPK	19.0391	19.7848	19.0389	19.874	18.616	18.5875	19.1612	18.5151	19.746	19.911	19.4492	18.646	18.5693	19.7143	18.908	19.455	18.5779	18.901	19.625	19.0733	18.8666	18.6792	18.8384	18.7654	19.3947	18.639	18.4804	18.8323	18.6533	19.1266	19.1196	18.4353	19.0815	19.2802	18.2392	19.4054	19.1467	18.3826	18.9275	18.2303	18.2997	18.5966	18.9099	19.8269	18.9341	19.4435	19.1347
P00338	LDHA	684_FIIPNVVK	20.7662	21.203	20.9606	21.4587	20.9978	21.8881	21.1921	21.06	21.2317	20.7909	20.8252	21.3354	20.7854	21.0965	20.0248	21.1383	20.4824	20.3212	20.0754	21.2026	20.219	21.1728	20.7598	21.0935	20.7717	21.3384	21.0424	19.7853	20.6877	20.7628	21.3148	20.4501	21.4761	20.8396	20.522	21.3358	21.145	21.8175	20.9992	20.7405	21.5765	21.3137	21.5009	20.8801	20.7347	20.9244	21.2999
P00352	ALDH1A1	18120_ELGEYGFHEYTEVK	19.4874	20.0212	19.8232	19.1893	19.2759	19.5436	19.4083	19.3649	19.7458	19.9624	19.4409	19.3251	19.1844	20.4114	19.4304	19.4175	19.6803	19.6884	20.3174	19.3718	19.2412	19.7212	19.1356	20.0794	19.5295	19.6111	19.3233	19.537	18.8648	20.1841	19.0691	20.0325	19.6097	19.3995	19.2824	19.5044	19.631	19.7361	19.9669	19.2115	19.4035	18.848	19.8264	20.566	19.0973	20.0879	19.3196
P00367	GLUD1	987_HGGTIPIVPTAEFQDR	21.1427	21.5966	21.0987	21.1429	21.8785	21.7936	21.2172	21.627	21.1585	20.3048	20.8293	21.4928	21.8816	20.3598	22.0185	22.15	22.2024	21.17	20.8065	21.5603	21.5361	21.7483	21.2868	22.0483	21.7803	21.2268	21.353	21.7206	21.4699	21.7808	21.3515	21.6552	21.7786	21.3527	21.6405	21.7597	20.0989	21.4214	20.8925	21.4891	22.2267	21.6484	20.7524	21.0771	21.8591	20.8245	22.0493
P00387	CYB5R3	914_GPSGLLVYQGK	18.3028	18.1587	18.3569	18.533	18.6645	17.9798	18.5163	17.8328	18.4523	18.1753	18.4056	18.5149	18.7186	18.1355	18.6309	18.5504	18.9329	18.2551	18.5962	18.6331	18.1217	18.462	18.1986	17.9662	18.5247	17.8637	18.064	17.9803	18.1313	18.5856	18.1423	18.1697	18.2724	18.5521	18.2039	17.5703	18.4356	18.2762	18.0997	18.0861	18.037	18.5864	18.199	18.0599	18.4799	18.4478	17.7955
P00390	GSR	90309_GHIIVDEFQNTNVK	19.7832	19.665	19.4659	19.7544	19.3035	19.7262	19.6923	19.6066	19.3033	19.8619	19.5033	19.6603	20.0744	19.2697	19.8872	20.167	20.3628	20.1935	19.6145	19.6287	19.2454	19.8281	19.7167	19.2202	19.7789	19.5932	19.5061	19.9926	19.6477	19.9478	19.689	19.5723	19.6525	19.7777	19.8191	19.6493	19.4665	19.4805	19.7214	20.0376	19.6955	20.1282	19.6763	19.7128	19.9014	19.9119	19.9582
P00403	MT-CO2	2606_VVLPIEAPIR	17.7508	17.8144	18.3166	18.7632	18.6203	18.927	18.0881	17.4622	18.1444	17.1777	17.8598	18.286	19.1794	17.4159	19.2426	18.844	19.367	18.1921	17.8172	18.815	18.2379	17.9412	17.8874	18.5665	18.2208	17.6108	16.9889	16.765	18.0491	18.0804	18.6461	17.7671	18.866	18.5989	17.8449	18.3293	18.5784	19.9337	17.4426	17.7366	18.7302	18.8752	18.2988	19.0115	17.7341	17.9094	18.3459
P00450	CP	29799_GAYPLSIEPIGVR	18.338	18.4571	19.1711	18.7064	17.6279	17.5134	19.3557	18.1579	18.1393	18.2171	18.6571	17.8264	18.5945	18.2072	18.0582	17.4925	17.7288	18.8942	17.7106	18.4906	18.3726	19.1227	18.8747	17.7751	18.205	18.3017	18.0061	18.2552	18.6241	18.0886	18.1395	18.1824	17.7138	18.8029	18.8651	18.4292	19.1137	18.219	18.6091	19.4456	18.0317	18.6068	19.3686	17.58	18.6945	19.3496	18.8963
P00488	F13A1	13105_LALETALMYGAK	18.8983	18.1482	18.8727	18.1631	18.5423	18.2991	18.8437	18.5993	18.1181	18.5541	18.9331	18.3139	18.1441	19.1063	18.3865	18.1621	18.1212	18.8435	18.5731	18.1857	19.1512	18.2775	18.8223	17.991	18.5432	18.7161	18.5325	18.6832	18.3972	18.187	18.5408	18.3515	18.4815	18.2248	18.9787	18.3237	18.5282	18.8346	18.3335	18.4333	18.3382	18.693	18.5781	18.571	18.8095	18.0443	18.0148
P00491	PNP	7281_VIMDYESLEK	16.7577	16.8729	17.2641	17.2609	16.8582	16.9777	16.7238	17.2965	17.2339	17.4911	17.6605	17.0385	16.4108	16.6314	16.3472	16.9029	16.759	17.2828	17.4311	16.8761	15.9234	17.1092	16.7429	16.9182	16.9134	16.8949	17.0434	17.5615	16.881	17.0405	16.555	16.426	16.5735	17.2762	16.1455	17.5955	17.0489	17.3689	17.8941	16.4239	17.169	16.9816	17.208	16.4845	16.9719	17.0423	16.24
P00505	GOT2	41606_IPEQSVLLLHAC(UniMod:4)AHNPTGVDPRPEQWK	20.5299	18.9335	19.9683	19.9829	19.4119	19.9165	19.539	20.4827	19.7277	19.0344	19.7731	20.1673	20.225	20.1536	19.4414	19.1073	20.0373	19.9834	20.2976	19.5604	20.0227	18.7298	19.9627	20.1133	19.7476	18.2145	20.1651	19.1845	19.4148	19.8637	19.2232	19.4122	19.4648	19.7369	19.2322	18.9391	20.3395	18.9683	20.1578	19.3327	19.489	19.1204	19.166	19.3082	18.5954	19.8104	19.6198
P00558	PGK1	2994_ALESPERPFLAILGGAK	20.6133	20.6166	20.8496	21.1247	21.3307	21.0316	21.1369	21.245	20.8303	20.3883	20.8056	20.6661	20.7941	20.5808	21.415	20.9561	21.2689	19.5496	20.529	20.739	21.5045	20.8763	20.7215	20.5548	21.0425	20.9693	20.9458	21.5919	20.3156	20.6557	21.4545	20.8708	21.0261	21.1393	20.72	21.2001	20.6289	20.6332	20.816	20.8571	21.3334	20.9192	21.0024	21.3613	21.2414	20.4398	21.4353
P00568	AK1	12601_IIFVVGGPGSGK	19.5823	19.9766	19.3166	19.4561	19.8034	19.0446	19.3189	19.1501	19.8314	19.3069	19.291	19.4258	19.5285	19.6683	19.4609	19.0578	19.7022	18.8584	19.7765	19.3217	19.2619	19.138	19.4154	19.2753	19.1843	19.1896	19.0951	19.641	19.1101	19.3516	19.592	19.2778	19.1365	19.6033	19.5342	18.8956	19.8754	19.312	19.2421	19.0158	19.2017	18.97	19.1381	18.993	18.6485	19.5061	19.3909
P00734	F2	18123_ELLESYIDGR	18.1405	18.3259	18.3332	18.4728	18.0868	18.3246	18.4123	18.2337	18.4074	18.9046	18.27	18.2829	17.9705	18.0806	18.5915	17.8869	17.8186	18.5731	18.6914	18.3996	17.9075	18.5589	18.3313	17.9793	17.9969	18.2025	18.4475	18.2827	18.7783	18.3709	18.2278	18.2878	18.3626	18.3453	18.344	18.3274	18.3902	18.1364	18.6465	18.7246	18.1305	18.2441	18.2288	18.0869	18.3136	18.4013	18.4906
P00738	HP	18738_LRTEGDGVYTLNNEK	20.9633	20.5003	20.6776	20.6752	20.3903	21.1825	20.4191	19.9092	19.8105	21.048	19.6066	19.7984	19.9475	19.7029	19.955	19.5149	20.2417	20.6721	21.5221	20.6698	19.7695	20.1708	20.9427	20.0922	20.8008	21.1195	20.9923	21.9357	21.6666	20.8079	20.7688	21.1202	20.2472	20.6738	20.4856	20.2309	20.992	20.9623	20.6328	21.5946	19.8015	20.4959	21.5992	19.6602	20.3717	21.3193	20.4054
P00739	HPR	152060_VVLHPNYHQVDIGLIK	16.0141	16.6561	16.8519	16.9887	16.6814	17.5321	17.4796	17.1718	17.9543	17.983	18.3724	17.8286	17.4624	16.2473	17.755	17.2228	17.287	17.7568	16.8666	17.3622	16.2757	17.5746	16.9713	17.4884	17.6395	17.8661	17.5786	17.8989	17.4314	17.6354	16.6057	16.9802	16.9603	16.8342	17.4181	17.412	17.8431	16.7064	17.2269	17.5568	17.0245	17.5212	17.3832	16.8026	17.4547	18.0025	17.1557
P00740	F9	195088_EYTNIFLK	18.4955	18.0432	18.573	18.5555	18.3024	18.2716	18.6827	18.0688	19.2266	19.2305	18.299	18.8518	18.4377	18.6803	18.6055	18.3421	18.0589	18.7702	18.5946	18.2011	18.4247	18.3818	18.7787	18.9014	18.6971	18.1786	18.469	18.3266	18.5443	18.5131	18.4616	18.2764	18.6892	18.5453	18.5654	18.2699	18.8929	17.8961	18.8145	18.5784	18.1156	18.0323	18.561	18.4043	18.6961	18.6899	18.3246
P00742	F10	65551_TGIVSGFGR	19.4912	20.0435	18.6574	19.5236	19.2311	18.3865	19.8003	19.9666	19.2489	19.1411	19.3272	18.8967	19.577	19.7556	19.525	18.8286	19.7154	19.5969	19.2406	19.684	19.0913	18.9713	19.6444	19.9374	19.6056	19.3556	19.5017	18.6981	19.5353	18.7179	19.6756	19.9286	19.4302	19.4165	19.2054	19.7582	19.7317	19.54	19.8368	18.7696	19.1425	18.3566	19.0544	19.2554	19.0683	18.5992	19.1237
P00746	CFD	229214_ATLGPAVRPLPWQR	16.2565	17.243	16.7826	16.6291	16.1663	16.229	17.3183	16.8356	17.7269	17.1101	16.6685	16.3398	16.956	17.0273	17.2249	16.5169	16.5685	17.2169	17.7264	16.6129	16.5133	16.8604	16.5038	16.371	16.7349	16.5531	16.4456	17.3709	16.9939	17.1764	16.3027	16.0202	16.4318	16.892	17.6237	16.4782	17.8613	16.49	15.9641	16.9083	17.3161	16.3483	16.8957	16.8382	16.7919	16.8708	17.2497
P00747	PLG	19322_VILGAHQEVNLEPHVQEIEVSR	18.3003	18.7869	19.5418	18.8927	17.764	18.0092	19.3552	18.7204	18.7526	18.9325	19.4055	18.876	18.9875	18.7863	18.2089	18.059	17.8518	18.5034	18.1711	19.198	18.2113	18.8664	18.6437	18.294	18.5186	18.717	18.5232	18.1167	18.9839	18.4144	18.5761	18.1699	18.6687	18.0326	18.3241	17.7805	19.4131	18.4747	18.2956	19.1778	18.5164	18.3766	19.2392	18.1741	18.4414	19.1029	18.7489
P00748	F12	221353_LHEAFSPVSYQHDLALLR	18.8737	18.0935	18.8891	18.4553	18.7594	17.9795	19.0202	18.865	19.2257	18.2987	18.4828	18.8105	18.5636	18.3119	18.6326	18.1199	18.4709	18.6955	18.2607	18.3948	18.3996	18.8515	18.4496	18.2096	18.5757	18.5303	18.88	18.5996	18.2889	18.4276	18.602	18.4954	18.5094	18.5748	18.6113	18.0325	19.0739	18.6518	18.8401	18.3959	18.1015	18.2195	19.2493	18.8112	18.7379	18.6019	18.6875
P00750	PLAT	108880_VYTAQNPSAQALGLGK	17.8752	17.1404	17.7036	17.4342	17.0401	17.33	16.4606	17.2077	16.6611	17.9148	17.6499	17.9779	17.068	17.2612	17.1671	17.2304	17.7596	17.8246	18.1234	17.1394	17.3995	17.6272	17.3352	17.7186	16.7156	17.6626	18.0517	17.3739	18.1579	17.5684	17.4991	17.8997	17.2227	17.7699	17.802	17.813	18.0144	18.1734	18.3261	17.8498	17.1627	17.5306	17.9812	17.6566	17.7029	16.8377	17.5248
P00751	CFB	83532_DISEVVTPR	19.1094	18.8207	19.4909	19.1527	18.9895	18.9944	19.6168	19.066	19.3315	18.9659	19.2801	18.8556	19.2123	19.0765	19.1077	19.3437	18.8462	19.4033	19.409	18.8657	19.4064	19.2119	18.8186	19.3036	19.3973	18.7138	19.0406	19.2519	19.2739	19.1777	19.1775	19.112	19.2841	19.3251	19.1092	19.1133	19.0822	18.9569	19.1102	19.0926	18.5702	19.0101	19.8161	18.9919	19.1096	19.5653	18.9245
P00915	CA1	18384_HDTSLKPISVSYNPATAK	19.9683	19.684	19.7952	19.7202	19.7121	19.7365	19.3953	19.1082	19.9994	19.2485	19.5058	19.4002	19.41	20.0395	19.7927	19.4057	19.8119	19.3917	19.3534	20.153	19.6437	19.7731	19.5741	19.3944	19.7058	19.4475	19.5617	19.8096	19.5701	19.85	19.8451	19.8666	19.5601	19.9267	19.2311	19.7991	19.7334	19.5423	19.7289	19.7611	19.2349	19.4297	19.6274	19.4461	19.6634	19.8878	19.4703
P00918	CA2	17173_ILNNGHAFNVEFDDSQDK	19.4429	19.0935	18.5372	19.0605	19.145	18.9129	18.5704	18.7687	19.4514	18.9109	18.7331	18.9961	18.3076	19.3396	18.7565	18.5738	18.424	19.012	19.0243	19.1969	18.7636	18.6516	18.8009	18.8028	18.7163	18.671	19.0664	19.0051	18.8425	18.7116	18.5812	18.4713	18.8106	18.4825	18.9518	18.9897	18.7505	18.5651	19.2482	18.4703	18.1744	18.2173	18.652	18.6112	18.8451	18.9778	18.7015
P00966	ASS1	65194_MPEFYNR	17.7796	17.5668	17.6181	17.7787	17.1775	17.9999	17.9164	17.6476	18.2744	18.1724	17.453	17.7654	17.5447	18.3488	17.6084	17.2547	17.3764	17.7297	17.2755	17.5305	17.589	17.7823	18.2015	17.8607	17.4597	17.7766	18.0043	18.1875	17.8868	17.9787	17.2472	17.8488	17.258	17.4718	17.8137	18.3125	17.242	17.7265	18.0219	17.8125	17.2649	18.2531	17.9687	17.7645	16.9553	17.4813	17.4459
P01008	SERPINC1	120794_SKLPGIVAEGRDDLYVSDAFHK	20.5599	20.5595	19.7834	20.3205	20.4003	19.6007	20.2759	19.7193	20.5102	20.2698	20.5287	19.7672	20.6822	19.6723	20.3257	19.8822	19.8379	20.8556	20.3492	20.1418	20.2817	21.2554	20.3765	19.965	20.2438	20.3628	20.2454	20.09	20.4035	20.6333	19.9821	20.5237	20.617	19.9088	19.9704	19.8397	19.9177	20.8005	20.787	20.3138	19.2312	20.8089	20.3848	20.3341	20.3959	19.8852	20.4681
P01009	SERPINA1	19132_SVLGQLGITK	21.669	21.868	22.34	21.6512	21.9355	21.7843	22.7808	21.8901	22.5023	22.4845	22.2186	21.8068	22.3875	21.9026	21.7384	21.6705	21.9097	22.2701	21.6484	21.4032	21.7001	22.5417	22.1009	22.0683	22.0876	22.1948	22.2282	22.5943	22.747	22.1386	22.186	22.2017	22.2463	22.4634	22.174	22.0259	22.6281	21.8316	21.932	22.4345	21.8616	22.2418	22.0463	21.1336	22.2291	22.7404	22.6665
P01011	SERPINA3	18152_EQLSLLDR	20.6628	20.8051	20.2883	20.7191	20.0183	20.6647	20.482	20.7541	20.9054	20.1555	19.8951	21.1121	20.5965	19.9845	20.2512	20.5159	20.2046	20.8822	19.9452	20.7088	20.5258	20.8243	21.0226	21.0215	20.5721	20.4088	20.837	20.7397	21.1195	20.6587	20.7921	20.3708	20.655	20.7555	19.7415	20.3054	20.4207	20.2049	20.1362	20.7066	20.3172	20.161	21.1196	20.0698	20.1345	20.9993	20.4601
P01019	AGT	31405_DPTFIPAPIQAK	19.834	19.1935	18.49	18.5239	18.6112	19.1935	18.5017	18.4059	18.6921	20.0973	18.8545	17.9239	18.5595	19.3832	19.4167	20.1346	19.5642	18.7091	19.2715	19.706	19.4919	19.9776	19.9261	18.3545	18.8088	19.7549	18.7599	18.7006	18.7923	18.343	18.6536	18.73	19.4481	20.3613	18.4031	19.1581	19.1684	20.2042	19.6251	19.1401	19.0762	18.4524	19.5663	19.9203	19.4098	18.5558	18.7824
P01023	A2M	102612_VTAAPQSVC(UniMod:4)ALR	20.2404	20.1748	19.5112	19.6451	20.1081	20.031	19.4837	19.9636	20.3664	20.2173	20.181	19.3114	19.8475	20.0543	20.2611	19.9645	20.3015	19.771	20.1169	20.1712	20.368	20.2631	19.6081	19.4632	20.0109	20.0128	20.1481	19.9469	19.9938	20.1534	20.3638	20.2639	19.2325	20.0397	19.4473	20.1768	20.0275	20.0099	20.5519	20.001	19.862	19.9512	20.4994	19.9691	20.374	19.451	19.9419
P01024	C3	17983_DFDFVPPVVR	20.7714	20.8058	21.6456	20.828	20.3294	20.6172	21.33	20.5565	21.5913	21.2667	21.4125	20.6833	20.4969	20.8124	20.1497	19.9488	19.8183	19.7368	20.3915	20.7729	20.5318	20.3414	20.7502	20.5955	20.8777	20.3029	20.1716	21.0584	20.8275	20.4325	20.8905	20.4919	21.2268	21.1493	21.0985	20.9663	20.9268	20.363	20.3518	21.4866	20.4879	21.1128	22.1364	20.1586	20.7589	21.529	20.9854
P01031	C5	159559_ITHYNYLILSK	17.8253	18.4542	18.1346	18.4447	17.9647	18.4029	18.666	18.184	18.6175	18.3885	18.5329	18.0295	18.5937	18.0561	18.6683	18.1351	18.7499	18.6989	18.4908	18.2484	18.0856	19.0359	18.0075	18.4912	18.2444	18.8537	18.926	17.9628	18.5658	18.7282	18.5597	18.6007	18.3585	18.7304	18.2636	17.8299	18.5302	18.0697	18.8737	18.4821	18.7823	18.1761	18.3777	18.4295	18.8367	19.0047	17.5273
P01033	TIMP1	12023_GFQALGDAADIR	19.8834	19.2838	19.7273	19.1969	20.7997	19.2113	20.2021	19.4721	20.1193	18.7723	19.7209	19.3753	20.0643	18.6417	20.8978	19.1212	21.1166	19.6834	19.0893	19.6643	20.7154	19.5215	20.4137	19.5797	20.3828	18.9982	19.5296	21.1123	19.0229	20.24	20.0043	19.7274	19.3398	20.472	18.9193	19.8283	19.3317	19.0857	18.8428	19.9042	19.2535	19.7617	20.0628	19.2642	19.1642	20.3222	20.3258
P01034	CST3	16822_ALDFAVGEYNK	19.6099	19.5048	19.466	19.7736	20.1312	19.9683	19.5298	19.8556	19.7709	19.7712	19.4369	20.1779	19.5716	20.0507	19.8066	20.3023	19.8551	19.6377	19.7671	19.6174	19.8269	19.823	19.5779	19.7627	19.7891	19.6675	19.5765	20.051	19.8231	19.9271	19.4536	20.0384	19.3315	19.5683	19.7764	20.6379	20.0725	19.3107	19.8174	20.0104	20.4256	19.8197	19.5301	19.8579	20.426	19.7186	20.0813
P01042	KNG1	31283_DFVQPPTK	20.983	18.9469	21.1511	21.3196	20.3239	20.7454	20.3284	20.4613	20.2507	21.1936	20.759	21.5546	20.7651	21.3226	19.9343	20.2356	20.5341	20.5289	20.9094	20.9355	19.9763	19.3717	20.5176	20.5994	20.7376	20.6255	20.6906	19.5578	20.8125	20.5779	20.4222	21.0635	20.6923	21.028	20.8054	20.0653	21.0975	21.2256	20.6802	20.2369	19.389	21.1246	20.6587	20.6175	18.762	20.7323	19.6713
P01133	EGF	77773_ITAVSLDVLDK	18.199	16.2176	17.1556	17.8834	17.4921	18.1295	16.5261	17.4828	16.6845	17.0128	16.898	17.08	18.4114	17.4432	17.0315	17.4246	17.7001	17.6412	17.9641	16.5073	16.1823	16.8912	17.8192	17.6499	15.3906	17.3278	16.536	18.0683	16.4613	17.0467	15.9368	17.2436	16.9938	17.0392	17.8205	16.2833	17.3699	17.7119	17.7714	16.1577	16.8964	19.1346	16.2249	17.4038	17.38	16.2812	16.5202
P01282	VIP	106016_LLGQLSAK	20.1698	20.1676	19.0321	19.411	19.8783	19.4454	19.4475	20.1888	19.4678	19.3226	19.5556	19.2572	19.9955	19.4418	19.222	19.7607	19.9644	20.0054	20.1133	19.2606	19.003	19.6653	19.5514	19.6147	19.8368	20.0032	18.7382	19.7116	18.9137	19.9609	19.8263	19.9178	19.4628	20.0317	19.4343	19.7077	19.626	19.1154	20.1416	20.032	19.3378	19.5274	19.6476	19.2904	20.3459	19.6989	19.448
P01303	NPY	204368_RSSPETLISDLLMR	19.7178	18.4542	20.2489	21.1631	20.098	19.4924	20.0214	19.314	19.613	19.6432	18.8789	18.9783	20.1826	20.6349	19.8683	20.6075	19.8059	19.5312	18.8281	19.8715	19.5192	19.2868	20.0239	20.2994	19.3935	19.1765	19.5784	19.8544	19.8169	18.9941	19.1452	19.3099	19.7949	20.1603	19.9372	19.5907	19.9236	20.3416	19.6393	19.5816	18.8046	19.4907	20.0183	19.1184	19.6844	19.8471	19.0187
P01608		33040_LLIYDASK	17.9445	18.075	18.5514	18.2647	17.8066	17.794	18.077	18.4137	18.2018	18.2527	18.074	18.6055	18.4289	18.6013	18.0101	17.6666	17.9696	17.852	18.7715	17.4945	18.4117	17.4818	17.6558	18.7117	18.1467	17.9662	17.9764	18.1895	18.6524	18.2951	17.5779	18.25	17.8748	18.0882	18.4211	18.1657	18.4044	18.0213	18.0084	18.6298	18.4977	18.0691	18.6244	18.0264	17.8835	18.2958	18.23
P01612		111874_DVQMTQSPSSLSASVGDR	16.6525	16.659	17.803	17.0006	16.4975	17.1581	17.7677	16.4894	17.3989	17.2258	17.9527	15.6489	17.6092	17.8867	16.1292	16.5657	16.1033	15.9614	17.1433	17.4233	15.7728	16.1822	17.1276	17.5779	16.8901	17.0433	16.4766	16.7009	17.7454	17.3294	16.2102	15.6178	16.1484	17.3535	17.0291	16.4459	17.7676	16.5921	16.6749	18.1938	16.9402	17.5306	16.8627	15.7687	17.0587	17.7657	17.0297
P01621		157835_LLIYGATSR	20.9032	20.5948	20.8517	20.7015	20.1051	20.4866	21.0668	20.4736	20.8869	20.8226	20.2063	20.2948	20.7075	20.9212	20.6612	20.6287	20.847	20.5203	20.79	20.666	20.1713	20.9199	20.8378	20.4689	20.6204	20.454	20.4805	20.4543	21.0012	20.7643	20.1145	20.603	20.015	20.2486	20.6132	20.4001	20.7178	20.2435	20.3835	20.6569	20.3225	20.8047	21.3358	20.2083	20.7714	20.6619	20.397
P01714		85610_SELTQDPAVSVALGQTVR	17.0052	16.8252	17.1651	16.4736	15.7484	16.3069	16.7905	16.7503	17.1376	17.8854	17.7829	17.0404	16.4266	17.4176	16.5459	16.2777	17.3349	16.4417	16.8362	16.4989	16.2523	16.9204	16.4304	16.5382	16.3754	17.4413	17.4287	16.4417	17.1198	16.1329	15.9161	16.3137	16.0831	16.8521	16.5602	16.531	17.4559	17.6363	17.3438	17.0804	16.151	16.2791	17.0749	15.1093	16.4726	17.4669	17.5525
P01780		32246_GLEWVANIK	18.6775	17.9116	18.6459	18.2672	18.2101	18.2834	18.9933	18.2763	18.3243	18.032	19.134	17.8312	18.4255	18.8275	17.4691	18.3415	18.4782	18.7101	18.4599	17.7223	19.0049	18.8841	18.4716	17.5373	18.3292	17.3925	17.5191	18.1969	18.8896	18.1782	17.7855	18.4009	17.5971	17.7974	17.7406	17.3879	18.9609	18.4009	18.4507	19.201	18.1281	18.871	18.3872	18.7488	18.8672	18.3134	18.111
P01833	PIGR	22639_IIEGEPNLK	19.1006	18.4129	18.2022	18.6682	17.8471	19.1244	19.0789	18.7086	18.2744	18.4916	18.4872	18.8824	18.7505	18.8873	18.2314	17.7709	17.788	18.127	18.0696	18.2599	18.0712	18.2541	18.0069	18.7929	18.0994	18.2423	17.7203	18.3447	18.2832	18.6689	17.252	17.9962	18.6939	18.8873	18.9041	18.2498	18.5407	18.145	18.5376	17.7047	18.1112	18.9669	18.3596	18.0211	18.7792	18.7402	18.3734
P01834	IGKC	25510_TVAAPSVFIFPPSDEQLK	21.8887	21.721	22.4787	21.4988	21.1934	21.8801	22.1983	21.5469	21.5449	22.4412	22.5293	21.5712	21.4789	21.9341	21.8602	21.767	20.6223	20.3776	21.2603	21.3413	21.5205	22.1372	21.8196	22.0948	21.9212	21.8718	21.8796	21.5011	21.8136	20.8219	22.6646	22.8016	22.9298	21.3934	21.7638	21.7801	22.6224	22.1902	21.5846	22.4903	21.2156	21.9189	23.3843	21.5003	22.3363	22.3825	21.2285
P01857	IGHG1	12187_GPSVFPLAPSSK	23.0708	23.4078	23.3223	22.8655	22.3992	23.0894	23.939	23.1815	24.0525	23.5097	23.3013	23.1689	23.3306	23.2937	22.7041	23.2602	22.3531	23.2705	22.7052	23.1806	22.4767	23.6983	23.0098	23.0556	22.8779	22.6799	22.6532	22.7132	23.1823	23.0495	23.8067	23.5536	24.0078	22.7848	22.8742	22.5027	23.8026	23.5514	22.7883	23.6347	23.0923	23.2249	24.3837	23.0886	23.2216	23.7429	23.4784
P01859	IGHG2	12136_GLPAPIEK	22.7105	22.6276	22.6738	22.0196	21.5346	22.8175	22.4473	22.5193	23.3014	23.3381	22.5164	22.4819	22.4726	22.017	22.2085	22.6439	21.6003	23.1902	21.8129	22.1501	22.1435	23.2544	22.4309	22.547	22.2075	22.0496	21.5419	22.3307	22.791	22.4444	21.1275	23.2254	23.2544	22.4243	22.4304	22.0581	23.2602	22.6158	22.1738	22.8524	21.7626	22.8236	23.695	22.4261	22.9728	22.9626	22.4472
P01861	IGHG4	132666_WQEGNVFSC(UniMod:4)SVMHEALHNHYTQK	19.9529	19.1545	20.1549	19.2224	20.353	20.0605	20.1235	19.8224	20.0183	19.6644	20.7336	19.9091	19.8792	19.2472	19.8794	20.5534	19.3516	20.6291	19.9293	20.1115	20.077	20.6253	19.6248	19.0998	19.8714	19.2946	19.3395	19.6025	19.5426	20.3063	20.341	19.1628	19.8762	20.1651	19.0749	18.8922	19.7156	19.5198	19.2975	20.3382	20.2452	20.5755	20.0739	19.332	19.4907	19.7471	19.893
P01871	IGHM	106280_QIQVSWLR	20.0048	19.872	20.2268	19.9282	20.1785	20.5058	20.1441	20.0391	20.4653	20.1124	19.6301	20.2998	20.28	20.008	20.2933	19.5861	19.8994	19.9675	19.9284	20.2168	20.2746	20.1167	19.8542	19.6238	20.0144	19.6386	20.2575	20.0842	19.5846	20.0146	20.1758	19.5511	20.0908	19.948	19.7527	19.7873	19.9436	20.0302	19.8321	20.295	19.7908	20.096	20.1943	19.9916	19.9749	20.2358	20.0565
P01876	IGHA1	19205_TPLTATLSK	21.4476	21.4282	21.1127	20.8305	20.1474	21.1222	21.6356	20.6719	21.6437	21.3162	20.9789	20.4679	21.1658	21.1229	20.601	20.4667	19.699	20.3942	20.6081	20.9709	19.4779	21.4246	20.713	20.1045	20.4914	20.3747	21.0455	20.8908	20.858	20.7126	19.7877	19.4411	19.7403	21.1283	20.5283	20.4379	21.5483	21.1181	20.3558	21.9592	20.8487	21.5754	21.2666	19.5505	20.0186	20.9953	20.1491
P01877	IGHA2	31248_DASGATFTWTPSSGK	18.962	18.9145	18.8021	18.984	18.9139	18.6934	19.1969	18.552	18.7842	18.563	18.3667	17.9345	18.2902	18.2736	18.398	18.7468	18.4388	18.6094	18.7567	18.9244	18.18	18.5488	18.4847	18.5314	18.0432	18.6282	18.7064	18.9943	18.5146	18.64	18.871	18.4605	18.181	18.3621	18.4194	18.6261	18.8788	18.8694	18.322	18.9809	17.9741	18.0673	19.0605	18.6774	18.4189	18.3209	18.9617
P01880	IGHD	230073_VPTGGVEEGLLER	16.9809	17.4962	16.9754	17.564	17.2124	16.5592	17.0198	17.3242	16.4751	17.8165	16.882	17.087	17.082	17.0796	17.005	17.1649	17.3112	17.4219	17.8225	17.258	17.4369	17.1332	16.8535	17.4643	17.7014	17.0204	17.1824	17.4693	17.3113	17.5013	16.6564	17.4438	16.8879	16.9878	17.1254	17.7927	17.2351	16.0784	17.9256	16.6548	16.422	16.6331	17.5453	17.4246	18.1647	17.7181	17.0654
P01903	HLA-DRA	107210_NGKPVTTGVSETVFLPR	17.6996	17.2736	18.1727	17.5873	17.4794	18.1984	18.0701	17.768	17.9189	17.9313	17.4017	18.0639	17.2597	17.4571	17.3719	18.3443	17.0752	17.8791	17.8279	17.7939	17.4953	18.1681	17.6161	17.6044	17.5566	17.4667	17.4488	18.1917	17.9333	18.1621	17.7566	17.2045	17.3482	17.3488	17.5099	17.4057	17.3824	17.0727	17.4053	17.93	18.0467	17.4295	18.2133	17.4546	18.1825	17.8843	18.3536
P02042	HBD	18201_FFESFGDLSSPDAVMGNPK	21.9271	22.7002	21.6657	22.0552	22.5314	22.8919	23.0139	22.7038	22.9319	22.2762	21.5598	21.8015	21.9147	23.4361	21.6697	21.9759	22.0375	21.2808	22.1119	23.5034	22.3594	22.509	22.2379	22.4319	22.4547	23.1181	22.2636	22.3658	22.0756	21.7861	22.0368	21.5599	22.8127	22.1177	22.0951	22.6513	23.1398	22.3376	22.6399	22.2406	22.3238	23.0052	21.8641	21.9399	23.0091	21.8746	21.8368
P02144	MB	19283_VEADIPGHGQEVLIR	19.4725	22.2409	18.7394	19.3147	19.0977	19.3766	18.1026	18.9625	19.2585	19.9759	20.1259	18.6814	18.3779	18.7267	19.1131	19.0682	19.1013	19.0585	20.4954	19.8684	19.4132	21.1821	21.1585	18.6524	19.5929	18.6805	19.1244	19.7524	19.0577	18.9379	19.9806	18.8531	18.3645	18.7484	18.7744	18.4493	21.814	18.8114	20.2378	19.7807	19.9578	20.4552	18.5598	18.5314	19.5631	18.4149	19.4227
P02452	COL1A1	136750_SGDRGETGPAGPTGPVGPVGAR	21.2387	22.3943	21.0201	21.0094	21.7079	20.7782	22.1071	21.204	22.2275	21.7527	21.5186	21.0027	21.7747	22.411	23.0862	22.0568	21.9943	21.2399	22.5821	21.9402	21.9625	22.5956	21.4678	21.4489	21.1169	21.4517	21.0939	23.0478	22.0786	22.4126	22.5531	22.0498	21.4463	21.6024	22.6265	21.7188	21.157	21.6089	20.9079	21.6396	21.2651	20.9553	21.2543	21.442	21.3842	21.7079	22.1086
P02458	COL2A1	118812_NSIAYLDEAAGNLKK	17.4046	18.0032	16.6267	18.1428	17.7105	18.1819	17.6836	18.2489	17.9225	17.5192	17.2079	17.9808	17.6556	17.1949	17.9274	17.9826	17.1828	17.9756	17.7374	17.3663	17.7824	18.328	17.6266	16.4357	16.7067	18.4243	17.2862	18.1373	16.4346	18.0562	16.9015	17.0282	17.7009	16.7341	17.1975	16.7735	18.0868	18.2285	17.7596	17.4653	18.0111	17.0005	18.1297	17.9611	17.519	18.3272	18.0779
P02462	COL4A1	118577_ILYHGYSLLYVQGNER	19.2887	19.2926	19.5645	19.5421	19.0319	19.2621	19.714	19.3662	19.8947	19.1724	19.7824	19.2342	19.3864	19.3568	20.0707	19.0397	19.0652	19.8741	19.2945	19.6412	19.3078	19.7353	19.3889	19.2747	19.1602	19.5483	19.5296	18.9409	19.1338	19.0932	19.6954	18.8835	18.817	19.4902	18.8674	18.8419	19.2583	18.9326	18.9322	19.5409	19.7617	19.1952	19.4261	19.4824	19.4757	19.7462	19.3644
P02511	CRYAB	180644_RPFFPFHSPSR	20.4579	21.1909	20.0066	19.8	20.3977	20.0813	20.1147	20.4742	20.9264	20.2689	20.0281	20.1059	20.0853	20.1991	19.9037	20.0018	20.3694	20.1736	20.3858	20.1668	20.6815	20.7827	20.593	20.5557	20.309	20.3162	20.3627	20.3598	20.1496	20.2969	20.1989	20.5243	20.7728	20.856	20.0691	19.4686	20.8803	19.9795	19.8368	20.1655	19.8714	20.5227	20.9951	19.7898	20.0182	20.1069	19.9986
P02533	KRT14	78044_LLEGEDAHLSSSQFSSGSQSSR	16.9488	17.4101	17.2173	17.1157	18.2798	17.5253	17.2584	17.2937	18.0327	17.3018	17.4842	17.2892	17.7838	16.8275	17.9715	16.7802	18.0352	17.6858	17.7029	17.9907	17.6951	17.4428	17.8902	17.4049	17.253	16.3884	16.551	17.3038	17.4035	17.5961	18.444	17.8262	16.9701	17.5753	17.005	17.5778	17.5032	16.6428	17.0145	17.5279	17.1386	17.0939	17.4194	16.3993	17.8645	17.5686	17.4943
P02545	LMNA	5184_LADALQELR	22.206	22.1123	21.8345	21.6893	22.1662	22.4873	22.5184	22.3468	22.3231	21.6175	21.2663	22.1339	22.3536	21.7251	22.1401	22.1905	22.1949	22.064	22.2385	21.9379	22.2358	22.2494	22.1585	22.279	22.1584	22.539	22.3343	22.3047	22.3242	22.3792	22.1542	22.2444	22.0284	22.1949	22.2918	22.7106	21.5573	21.6562	21.9156	22.1829	22.0982	22.1923	21.8375	21.8403	22.0372	22.1925	22.2783
P02549	SPTA1	114744_AAVGQEEIQLR	16.8516	16.4539	16.5473	17.1103	16.4099	17.3582	16.5193	17.1882	16.9273	17.6481	16.9536	17.3629	16.4846	17.0882	16.2201	16.5179	17.2716	17.1206	17.1346	17.396	16.7304	16.917	17.0801	17.3154	16.428	17.0436	17.2235	16.7929	16.7493	17.058	16.664	17.1819	16.2771	17.1739	17.3651	17.6147	17.0297	16.5894	17.5454	16.9531	16.4143	16.8886	17.2346	16.8857	17.0095	17.498	16.52
P02647	APOA1	13578_LREQLGPVTQEFWDNLEK	21.7581	21.9579	22.5815	21.9538	21.9956	22.2736	23.1183	22.0367	22.5718	22.105	22.473	21.5696	22.1435	22.2691	21.6559	21.1225	21.3759	21.0696	21.8597	21.5946	22.094	21.1756	22.494	22.4202	22.1913	22.1541	22.2456	22.6597	22.6418	21.4731	22.4425	22.2794	22.219	22.6531	22.2223	22.6542	22.5329	21.8095	21.9953	22.9064	22.1718	22.3725	22.0549	21.1548	22.5888	22.4022	22.4565
P02649	APOE	18723_LQAEAFQAR	18.1865	17.4779	17.2933	17.9965	18.1731	18.4503	18.2988	17.8021	17.7426	18.8889	17.2122	18.2443	18.8169	18.4676	17.8139	18.0654	18.3097	18.2168	17.9056	17.2123	18.9929	18.9835	18.9842	18.0973	18.3708	18.046	19.102	18.6827	18.2068	18.613	17.7586	17.4789	17.7586	18.9335	17.8137	17.814	16.9115	18.6907	17.4677	17.9313	17.4292	18.3135	18.763	17.8849	18.3775	17.1839	19.6921
P02652	APOA2	11545_EPC(UniMod:4)VESLVSQYFQTVTDYGK	18.4204	17.2255	17.6678	15.7507	17.427	17.9433	17.7666	17.1618	18.8316	17.9748	18.8093	17.303	16.7563	18.5701	17.5003	17.2044	17.139	17.4718	18.1999	18.5962	16.1335	16.7925	18.1941	17.6071	18.5592	17.6022	16.3133	19.3483	18.2226	15.9701	17.3601	15.8091	18.3953	18.3807	16.0872	17.9541	17.1745	16.5583	16.3062	17.7991	17.5049	17.9762	17.4153	17.5709	17.7837	18.5284	16.9612
P02654	APOC1	91999_EFGNTLEDK	19.5324	19.4465	19.5004	19.106	19.089	19.608	19.5377	19.3386	19.7219	20.1523	18.9642	18.8123	19.3134	19.89	19.049	18.8678	18.997	18.9675	19.8776	19.3062	19.6583	18.8868	19.3687	19.4311	19.3235	19.8111	19.6304	19.6795	19.8729	19.2766	19.1719	19.6628	19.3395	19.1251	19.4616	19.4843	19.4578	19.3985	19.5156	19.7815	18.9399	19.3132	19.8996	19.4307	19.0567	19.8531	19.1231
P02656	APOC3	91521_DALSSVQESQVAQQAR	20.809	20.4363	20.3379	20.5181	20.5376	20.1095	20.0987	20.6428	20.5698	20.4388	20.0767	20.1866	20.1957	20.2129	19.9607	20.7841	20.7883	20.4592	20.1026	20.0858	20.0906	20.369	20.1618	20.0672	20.6964	20.1129	19.731	19.6116	20.3098	20.1759	19.7801	20.2227	20.1492	20.284	19.8141	19.9886	20.4149	19.6393	20.1695	20.3433	19.9283	20.3739	20.2429	20.0109	20.8651	20.0663	20.765
P02671	FGA	30058_M(UniMod:35)KPVPDLVPGNFK	20.57	19.7541	19.5154	19.1943	19.5865	20.8938	19.9019	20.3103	20.5618	20.9319	20.4416	19.3504	20.2523	19.3229	20.0121	19.0651	20.0301	20.061	20.391	19.577	19.4165	19.4593	19.6919	19.7458	19.6416	19.2621	20.8435	20.1267	20.7081	20.3797	19.5185	19.9851	20.5314	19.0351	19.3845	19.3003	20.3333	20.5263	20.4178	20.3597	19.0068	19.2803	19.9618	20.6768	19.3388	20.5529	19.4344
P02675	FGB	28409_SILENLR	21.7768	21.5055	20.5605	21.9201	21.1484	22.046	21.3343	21.9581	21.9557	19.4033	21.3526	21.8055	19.2161	20.7733	21.5959	21.0906	21.6962	21.4032	21.9599	20.2752	22.2568	23.1888	21.3231	21.5661	21.9512	19.3657	21.4328	21.346	22.0758	21.4718	21.1911	21.8902	22.1422	20.5439	21.5803	22.6103	20.9612	21.9636	21.5566	21.8685	22.0767	21.8222	21.3869	22.1438	22.2741	21.7004	21.2758
P02679	FGG	11344_EGFGHLSPTGTTEFWLGNEK	20.1239	20.1412	20.6772	20.3091	19.5972	20.114	20.6718	20.2341	20.9488	20.806	20.4878	20.1185	19.8905	20.6026	19.7657	20.2618	19.6341	19.8599	20.5559	20.7362	19.6613	20.9479	20.0703	19.9151	20.4462	20.1302	20.1451	20.956	20.7741	19.8343	19.9361	20.3857	20.6538	20.2705	20.0465	20.0886	20.3149	20.2679	20.2269	21.054	20.2913	20.254	21.2479	20.9075	20.1372	21.0439	20.4754
P02730	SLC4A1	229479_LQEAAELEAVELPVPIR	18.4092	18.4255	18.4761	19.0427	18.2224	18.6719	18.2473	18.3921	19.385	17.95	17.7013	19.0446	18.1997	19.3431	18.4497	18.2773	17.7961	18.1206	18.7746	19.1223	18.1393	18.0938	18.3399	18.219	18.9304	18.5503	18.3037	18.4827	17.5032	18.1239	18.0401	19.233	18.945	19.5699	18.1242	18.4042	18.7189	18.4581	18.6698	18.0334	19.5688	18.8608	18.1672	18.4482	18.7023	17.9337	19.1871
P02743	APCS	83603_DNELLVYK	20.2307	20.0344	20.1033	20.2405	19.5536	19.3179	20.7457	19.5707	20.8252	20.2621	20.1181	20.0518	19.8107	20.3251	19.9441	19.4894	19.1856	19.7161	20.342	19.582	20.3385	19.8583	20.2052	19.8092	19.8983	19.8539	19.9304	20.3733	20.1639	20.0179	19.8592	19.2388	20.136	20.2667	20.3911	20.0871	19.9261	19.3774	19.3422	19.8267	19.5098	19.8335	19.67	19.9193	20.0019	20.1462	19.2801
P02745	C1QA	105489_DQPRPAFSAIR	17.9619	18.7515	17.4017	18.1723	17.8023	19.1276	17.4859	17.7566	18.3919	17.9837	18.1595	18.5914	18.7913	17.9199	18.2014	17.2736	18.0138	17.7386	17.3861	17.9271	18.4681	18.1492	17.8547	18.5048	18.006	17.8526	18.1129	17.979	18.1897	17.7225	17.7573	18.2744	18.2849	18.614	17.6957	17.8608	17.6395	18.1839	17.2473	17.4487	17.869	17.9018	17.9026	17.8594	17.3792	18.4596	17.4757
P02746	C1QB	84905_LEQGENVFLQATDK	16.7298	17.0751	16.8619	16.586	16.4623	17.4373	16.9612	16.8782	17.2372	17.2535	17.1507	16.8679	17.2758	17.3803	16.6508	16.4557	17.5576	16.4948	17.0063	17.0147	17.5786	16.5761	16.999	16.7416	16.7915	17.3233	16.6859	16.6481	17.1017	17.2928	16.5183	17.7672	16.7582	16.6863	16.8588	16.5385	16.6888	16.6558	17.8782	16.8921	16.6034	16.8927	17.4774	16.1473	16.9212	17.3697	17.217
P02747	C1QC	105530_FQSVFTVTR	18.6936	18.8499	18.6036	18.4994	18.5461	18.8567	18.6865	19.3507	19.2518	19.2035	18.6077	18.8407	18.4539	19.0628	17.8891	18.08	17.6908	18.9002	18.9134	18.9785	17.605	18.7639	18.5235	18.5007	18.4303	18.405	19.1009	18.8437	18.451	18.6176	18.416	18.1126	18.6743	18.1404	18.6237	18.3155	18.6828	17.6224	18.4067	18.8346	18.3728	18.0969	19.1914	19.1027	19.7782	18.8107	18.3255
P02748	C9	18992_RPWNVASLIYETK	19.3879	18.7078	18.8971	18.5161	18.367	18.6113	19.1919	18.6528	19.2614	18.7455	18.6421	18.234	18.2774	18.9394	18.1625	18.3148	18.4835	19.1107	18.4449	19.0751	18.1524	19.3135	18.8699	19.1607	18.4128	18.8471	18.5388	19.2627	19.2599	18.6237	18.4724	18.3207	18.3796	18.5248	19.0567	18.4958	19.021	19.1165	19.2479	19.1343	18.636	18.4317	19.1851	17.7016	18.622	19.1244	19.1681
P02750	LRG1	107647_GQTLLAVAK	18.4196	18.6701	18.4611	18.4303	18.3004	18.6968	18.3192	18.8729	18.7548	18.4977	18.2854	18.6552	18.5587	17.958	18.4068	18.2811	18.8446	18.9676	18.0786	18.2839	18.8362	18.479	18.2299	18.822	18.1353	18.7304	18.9107	18.6419	18.4654	18.9449	17.8626	18.4703	18.7346	18.649	18.6313	18.428	17.8543	18.2061	18.5261	18.3249	19.4026	18.4829	19.0653	18.4288	18.7056	18.0773	18.4334
P02751	FN1	3433_DLQFVEVTDVK	20.0302	20.0225	20.3147	20.1566	19.8869	19.9395	19.8444	20.0066	19.6945	20.4433	20.5846	20.1642	19.8688	20.3649	19.6704	19.7196	19.7937	19.7438	20.2927	19.7493	19.9726	19.6288	19.9344	19.7688	19.7871	20.1531	20.1208	19.4348	19.7458	19.8499	19.778	19.7306	19.5518	19.5215	19.329	19.3108	20.3666	20.3686	20.2384	19.7286	19.7473	19.4583	20.7386	19.5979	19.8534	20.4131	19.8802
P02753	RBP4	109019_YWGVASFLQK	17.0595	17.2158	17.6019	17.8814	17.4801	16.6105	18.1289	17.563	17.2864	17.6047	17.917	16.7864	17.2785	17.7511	17.5699	17.1234	17.4581	17.3866	17.8984	17.6108	17.2487	17.5391	17.5333	16.8082	17.5056	17.32	17.8533	17.9321	17.5774	17.002	17.889	17.3895	17.442	18.1139	17.9605	17.5123	17.9319	17.2221	17.373	17.9496	17.2721	17.4759	17.5481	16.8402	17.7195	17.8927	17.596
P02760	AMBP	84258_ETLLQDFR	20.0614	19.6955	19.3404	19.6244	18.8746	18.8711	19.4571	19.3974	20.1092	19.1678	19.5747	19.1987	19.4628	19.4559	19.7014	18.978	19.4443	19.1324	19.686	19.2483	19.2817	19.7817	19.3645	19.0182	19.295	19.2757	19.9002	19.8642	19.8153	19.5123	19.1854	19.2981	19.2049	19.32	19.4526	19.1096	19.4125	19.287	19.3338	19.4913	20.239	19.1724	19.2916	18.9519	19.3807	19.5139	19.0432
P02763	ORM1	127921_YVGGQEHFAHLLILR	18.6299	19.5298	20.5581	19.7142	18.8109	18.8202	20.0729	19.925	21.0105	19.7132	19.9459	19.7099	20.4225	19.5743	19.7575	18.7522	19.2953	19.5939	19.0969	19.7423	19.2765	20.5347	21.1989	19.6146	20.1309	19.2771	18.3793	19.6504	21.1824	20.1815	22.3812	20.8954	19.5084	20.2311	20.7028	19.7218	20.7595	18.9142	19.121	21.0836	19.8793	19.5553	19.7224	19.1655	20.8766	21.3745	21.5085
P02765	AHSG	126217_HTFMGVVSLGSPSGEVSHPR	20.1639	20.5235	20.7978	19.2633	20.5933	19.8759	20.7855	19.8548	20.2908	19.819	20.0874	20.0765	20.4232	20.2111	19.8352	19.4228	20.1006	20.3573	20.107	20.1639	19.7775	20.4718	20.1548	20.0383	20.1896	20.0542	20.2769	20.2802	20.0933	20.1544	20.4111	20.3092	20.1617	20.2935	20.2772	20.386	20.5266	19.6227	20.034	20.5577	19.7979	20.3179	19.737	19.9935	20.5369	20.3468	19.7866
P02766	TTR	12239_GSPAINVAVHVFR	19.3618	19.4888	19.922	20.1405	19.5306	19.3656	20.4887	19.3949	20.3046	19.0332	19.7813	19.5177	20.3172	19.1684	19.5049	18.6599	19.6125	19.2694	19.5581	19.3026	19.1594	19.5694	20.1788	19.2697	19.9027	19.2654	18.7258	19.5373	19.6725	19.1615	19.5588	18.9767	19.4717	20.033	20.2474	19.4668	20.3556	19.4827	19.2898	20.3178	20.1329	19.8865	19.5607	18.7726	19.7835	20.1522	19.779
P02768	ALB	8896_KVPQVSTPTLVEVSR	24.8144	25.211	25.6034	25.3368	24.9796	25.211	25.5121	24.5117	25.4003	24.9155	25.5969	24.7594	25.3179	24.626	24.9883	24.3507	24.9447	24.9483	24.2456	25.0863	25.0787	25.3314	25.0842	25.2834	25.5096	24.3918	24.3696	25.4798	25.2339	25.0171	25.4638	24.9155	25.3408	25.6238	25.211	25.0624	25.1643	25.407	24.8668	25.5483	25.0681	25.3495	25.3856	24.4554	24.9994	25.3814	24.932
P02774	GC	35987_YTFELSR	23.2925	22.6278	21.1287	23.2105	22.6006	21.4867	21.2243	23.1967	23.2283	22.9821	22.9104	22.1105	22.761	22.8706	22.89	22.5255	23.3157	22.9102	22.7475	23.1898	22.5823	23.7796	22.7396	22.6466	23.1835	22.5973	22.5693	23.0482	23.3858	23.2933	23.0808	23.1674	23.2788	22.0858	23.6433	23.3518	22.1753	23.0513	22.5017	22.5681	22.16	23.3574	23.0535	21.5719	23.2545	22.9662	21.6581
P02787	TF	18089_EFQLFSSPHGK	21.4092	21.5222	21.8984	21.2666	21.2367	21.111	21.7998	21.0942	21.8572	21.2607	21.0879	20.8381	21.4186	21.1793	20.9089	20.609	20.8285	20.7869	20.8018	21.2542	20.6881	20.466	21.6133	21.1546	21.3667	20.8764	21.0807	21.0352	21.327	20.9949	21.3666	21.2694	21.3616	21.7739	21.4678	21.393	21.1189	21.2855	21.0975	21.8729	21.0302	21.581	21.238	20.7432	21.5105	21.4007	20.8831
P02788	LTF	107541_FQLFGSPSGQK	21.4166	20.4061	21.0799	21.3417	20.5614	21.8288	21.0358	21.1167	20.8924	21.2698	21.0416	20.5615	21.0823	20.1066	20.9941	20.4061	20.9057	21.435	20.5793	21.4655	21.047	21.8809	21.4632	21.2961	21.2149	20.3709	20.4678	19.7665	21.4684	20.9563	21.1191	21.3384	20.656	21.7829	20.2303	21.6591	20.3554	21.0686	21.2573	21.1195	20.2095	21.1872	22.4338	20.714	21.5462	21.5966	22.1242
P02790	HPX	18297_GGYTLVSGYPK	21.1421	20.9976	21.1498	21.038	20.7442	20.9246	21.0688	20.6396	21.086	20.8196	20.8247	20.6605	20.7794	20.346	21.0235	20.8141	20.7223	21.1478	21.0739	20.9527	20.882	21.1754	21.1475	20.9212	21.0742	20.515	20.5888	21.1677	21.2839	21.2478	20.941	21.0273	20.9087	21.1321	21.2486	20.8981	20.7718	20.5344	20.9143	21.4798	20.6201	21.3191	20.9363	21.0154	21.1459	21.2227	20.8912
P02792	FTL	77987_LGGPEAGLGEYLFER	20.3052	19.3304	19.7633	20.3332	20.8293	21.1186	20.0805	19.9172	19.5939	18.7047	18.9379	20.1356	18.8462	20.4727	19.6289	19.4778	19.9741	20.1853	20.0873	20.0138	20.1182	19.7596	19.7526	20.3784	20.4855	19.4677	19.9956	19.99	19.9484	19.7197	20.0482	19.6507	19.9635	19.8519	19.7389	20.2356	19.3643	20.5868	20.1279	20.0678	19.6564	20.1032	20.0332	18.7537	19.2968	20.251	20.2672
P02794	FTH1	132014_NVNQSLLELHK	19.0129	18.7465	18.6264	19.5348	19.1439	19.2616	19.0362	18.9253	19.0062	18.311	18.1928	18.7139	18.9104	18.9703	18.6968	18.2843	18.7785	19.1219	18.8812	18.519	18.6625	19.1089	18.4206	19.3638	18.1237	18.9854	18.5465	18.7402	19.2395	19.1075	18.748	18.6256	18.9484	19.2278	19.3429	18.7611	19.128	18.3809	19.1993	19.1086	18.839	18.6828	19.1684	18.4008	18.8077	18.9428	19.0585
P04003	C4BPA	229861_GYILVGQAK	19.2506	19.0469	17.715	18.538	18.1667	17.586	17.5452	17.6043	18.3657	17.7228	18.6031	17.7032	17.9822	18.2368	18.5819	17.4506	18.3568	16.808	18.6997	17.6664	17.5985	18.2923	17.5577	19.1912	19.7033	17.4943	17.666	19.3385	19.2976	17.8299	17.2676	17.4272	17.9478	17.3887	19.2551	17.7293	17.7526	17.9812	18.6837	17.4529	19.0203	18.2073	17.5682	19.1967	18.5521	17.9963	17.7377
P04004	VTN	19001_RVDTVDPPYPR	21.613	20.3297	20.7552	20.8366	21.2659	20.5402	20.7804	20.8938	20.8187	20.9706	20.4937	20.1397	21.0793	21.209	21.3435	20.2791	20.7581	20.5098	20.9988	20.9197	20.7994	20.948	20.1815	20.5007	21.0706	20.5375	20.4443	20.8572	21.043	21.0651	21.0214	20.9111	20.961	20.5671	20.9744	21.1254	20.1141	20.1524	20.1049	20.454	20.342	20.9015	20.7768	20.5583	21.4134	20.658	20.8534
P04040	CAT	13482_LNVITVGPR	18.6925	18.5444	18.4235	18.3796	18.5847	18.3777	18.8359	18.4811	18.282	17.1605	17.971	18.569	18.8461	17.2435	19.4942	18.965	19.453	18.3651	18.8054	18.6906	19.2285	18.3419	18.6188	18.4737	18.7074	18.2904	17.8341	19.2365	18.1418	18.8454	18.7445	18.5922	17.8962	17.7391	18.1851	18.7481	18.1035	18.2613	17.8971	19.0538	18.6492	18.9715	18.3474	18.695	19.0682	17.556	18.5598
P04062	GBA	85017_LLMLDDQR	18.3579	18.5164	18.6625	18.0242	19.1416	18.297	17.9629	18.1396	18.5519	18.6311	18.1909	18.2803	18.1829	17.6259	17.8495	18.2198	18.2508	18.273	18.8349	18.3931	18.3613	18.2404	18.093	17.9211	18.3148	18.172	18.2647	18.3307	18.4058	18.2948	18.255	18.1955	18.0687	18.1219	18.4195	18.2646	18.678	17.6937	17.6419	18.303	17.9049	17.853	18.5066	18.1109	18.3978	18.129	18.0771
P04066	FUCA1	32629_ITMLGIQGDLK	19.2319	18.7552	18.5345	18.844	18.7737	18.2842	18.582	18.937	17.8882	19.5153	19.406	18.453	18.9137	19.4838	18.7529	18.7076	18.8272	18.8731	18.8054	18.4709	18.8158	18.6807	18.87	18.8165	18.3288	18.9189	19.3822	18.3955	18.5663	18.4573	18.738	18.78	19.2223	18.368	18.6111	18.2652	18.9152	18.3531	19.6892	19.3529	18.9153	18.6263	18.2597	19.3338	19.09	18.7172	18.5038
P04075	ALDOA	4804_IGEHTPSALAIMENANVLAR	21.0374	22.108	21.4112	21.1245	21.7525	21.619	21.5429	21.5037	21.4024	21.2238	21.3268	21.4917	21.3281	21.2333	21.2506	21.6451	21.4389	21.2168	21.4235	21.2651	21.4743	21.7561	21.7049	21.5061	21.5336	21.871	21.8278	21.561	21.2073	21.2248	21.696	21.2984	21.5692	21.6539	21.4624	21.6894	21.6924	21.8963	21.3852	21.5267	21.7032	21.6397	21.5902	22.0386	21.4096	21.2781	21.6542
P04080	CSTB	6550_SQVVAGTNYFIK	20.5772	20.664	20.4637	20.587	20.7439	20.6348	20.4228	20.9034	19.952	19.7092	20.0577	20.5824	20.7807	19.9228	21.0007	20.8738	21.2076	20.236	20.3541	20.4183	20.8226	20.2602	20.6636	20.6797	20.5117	20.2956	20.4728	21.1057	20.457	20.9436	20.8054	20.5777	20.3295	20.2757	20.2666	20.6624	19.8006	20.1096	20.262	20.677	20.8674	20.6484	20.0846	20.3048	20.731	20.2656	20.9199
P04083	ANXA1	4322_GGPGSAVSPYPTFNPSSDVAALHK	20.714	20.682	21.0347	20.3808	21.6479	20.9263	21.3002	20.896	20.4314	19.6736	20.9216	20.9915	21.5645	20.0095	21.8372	20.1366	21.8208	20.3813	20.4215	20.7639	21.8963	20.8584	21.357	20.7513	21.0581	21.351	20.852	21.8273	20.4154	20.852	21.2445	21.5713	20.6615	21.4514	21.1074	21.3185	19.8125	19.4828	20.0114	21.2656	20.8432	21.3428	20.7066	19.4079	20.5553	20.8115	20.7248
P04114	APOB	116335_LFLEETK	19.9664	19.7638	19.703	19.3957	19.7609	19.852	18.6183	18.9026	19.9151	19.5222	19.4286	19.4221	19.8411	19.8155	19.4762	18.9797	19.269	19.063	20.0006	19.6581	19.4931	19.5825	19.9757	19.9582	19.7468	19.4214	19.3558	19.7454	20.3441	19.579	19.6978	19.8431	19.4236	19.9484	19.9134	19.7885	20.0542	18.8689	19.327	20.1174	19.4869	19.9545	19.5971	18.7639	20.2771	19.9386	19.048
P04150	NR3C1	157406_TLLLLSSVPK	14.703	15.4574	14.444	14.5104	14.9152	14.944	15.1864	15.0648	14.39	13.5866	15.3587	14.1394	14.2983	14.7693	14.7779	14.6082	15.5194	14.3408	14.0596	15.6376	14.8163	13.7147	13.9586	14.4243	15.1486	15.4213	14.9464	15.0809	14.9053	14.4981	14.6419	15.5552	14.6882	15.165	14.371	15.067	15.7998	14.1684	14.1986	15.1035	14.9705	14.9106	14.4904	14.5483	14.552	13.6434	14.4343
P04179	SOD2	11971_GDVTAQIALQPALK	19.8938	20.4965	20.3472	21.1128	20.2613	21.4435	20.1514	20.2129	19.1881	19.277	19.7306	20.2888	19.8347	19.5875	19.5029	20.1359	19.5635	19.1665	19.6439	20.3009	19.9511	20.6171	20.6976	20.4892	19.765	20.6816	19.7138	19.4934	20.4445	20.0675	20.6123	19.5986	19.8487	19.9228	19.5137	20.5204	20.4151	19.6189	19.6125	19.6705	20.6911	20.3289	21.4179	20.1051	20.1287	20.8337	20.811
P04181	OAT	17068_GLLNAIVIK	15.9727	15.3327	15.3841	16.1794	15.3373	14.3695	16.0995	16.6137	15.6617	15.4378	14.6585	15.0702	14.6375	16.7206	15.1411	15.2859	17.5683	15.1168	14.8639	15.8566	14.5245	15.0498	15.4038	15.9069	15.513	15.689	14.346	14.6581	14.4413	16.1981	15.6643	14.4541	15.9514	15.5979	16.1527	15.7739	16.7901	14.3331	16.1662	15.574	15.9271	16.1428	15.7363	15.7682	16.1681	16.245	15.3204
P04196	HRG	228891_YKEENDDFASFR	18.8634	19.0195	18.3785	18.3766	18.4345	18.5153	18.6032	18.4875	19.0143	18.9047	18.3972	18.8157	18.3208	19.19	18.5253	18.0587	18.4531	18.6583	18.6059	18.7077	18.8278	18.6074	18.9805	18.4177	18.8925	18.3604	18.6862	18.4507	18.5572	18.7094	18.4826	18.9239	18.4797	18.4813	18.759	18.6928	18.8785	18.4407	18.7771	18.7492	18.0951	18.58	18.8307	18.6429	18.5674	18.7217	18.2932
P04216	THY1	108821_VLYLSAFTSK	17.5858	17.1001	17.2725	17.2699	17.7224	17.2091	17.1395	16.9263	16.8925	16.4466	16.8227	17.1597	17.3041	17.5822	16.4569	16.968	17.7729	16.8942	16.7445	17.6449	17.0937	16.5711	16.7865	16.9378	17.5858	17.3684	17.6524	16.3447	17.1592	17.1309	17.5031	17.1584	17.1733	16.8232	16.2785	16.7408	17.1949	16.1897	16.6611	17.3707	17.307	16.6472	16.776	16.5326	16.9884	17.2621	17.2686
P04217	A1BG	105769_GVTFLLR	18.7399	19.3348	19.8428	19.1267	19.0005	19.2619	19.4505	19.2487	19.3001	18.3502	19.2499	19.0331	19.3582	19.792	18.591	18.0467	18.1596	19.5073	18.393	18.7613	18.2696	18.9325	19.2801	18.7343	19.0199	18.4697	19.5305	18.9361	19.874	19.4067	19.4942	18.8113	19.4442	19.3002	19.2238	19.1314	19.2077	18.0888	18.6646	19.6087	20.1381	19.9165	19.2062	18.4882	18.864	19.3412	18.8636
P04233	CD74	186153_LDKLTVTSQNLQLENLR	22.0801	21.722	21.6101	21.8441	21.8962	21.9254	21.4827	21.6893	21.3264	21.8905	21.6084	21.7351	21.9628	21.4044	21.8315	21.7651	21.7023	22.1616	21.8971	21.7916	21.9307	21.95	21.9583	21.7712	21.8938	21.8125	21.7689	21.5523	22.0002	21.6756	21.8628	21.8387	21.5583	21.4878	20.9189	21.7966	21.5357	21.6647	21.9656	21.8089	21.5073	21.4778	22.0379	22.0667	21.6888	22.0044	22.0612
P04264	KRT1	14804_SLVNLGGSK	21.7159	21.551	20.6454	21.8533	22.0696	21.6882	21.4608	21.9463	21.4108	21.1862	20.8757	20.4014	22.0884	20.6215	21.7083	21.1536	21.9688	21.1625	20.5168	20.7173	21.846	21.8623	21.945	21.7949	21.6126	21.8165	21.2784	21.6225	20.2718	21.9522	21.6982	21.5929	22	21.4654	21.504	21.6878	20.9399	21.0556	20.4506	21.616	22.1207	21.6518	21.6794	21.6873	21.7551	21.3137	21.8183
P04271	S100B	150156_AMVALIDVFHQYSGR	17.4832	17.0433	17.4913	17.7772	17.5982	17.5085	18.0126	17.6534	18.249	18.4107	18.2666	17.9921	17.7921	19.1247	17.2165	17.8298	18.6215	17.1717	17.8604	17.3957	18.5074	18.0131	17.9704	18.2324	17.7147	18.4556	17.822	18.9949	17.4503	18.0441	17.7046	18.1035	17.1831	17.8244	17.2667	17.935	17.8343	16.8001	18.0407	17.6776	18.2543	17.8547	17.7475	17.8312	17.8022	18.0778	17.3444
P04275	VWF	10292_AHLLSLVDVMQR	17.918	18.0509	17.1338	16.8024	16.7192	17.1339	16.4533	16.3691	17.4814	16.7427	16.8231	17.146	18.0064	17.0492	16.9278	16.7182	17.5615	16.9983	17.3785	16.6631	17.396	17.5507	16.6589	16.6221	16.6102	16.9485	16.2623	17.0743	17.6645	17.2696	17.0179	16.9558	17.9242	16.9372	16.6121	16.6938	17.0085	17.9902	17.8369	17.0372	16.9736	16.6723	17.4114	16.117	17.1182	17.3604	17.0292
P04279	SEMG1	268093_KQGGSQSSYVLQTEELVANK	18.7582	19.291	18.4357	18.6952	18.5367	19.0334	19.1585	19.009	19.6471	19.1219	19.1144	19.261	19.4421	18.6068	18.6358	18.4856	18.4073	19.0083	19.2941	19.3421	19.3742	19.308	18.7286	18.537	18.5405	18.9578	18.7192	18.7118	19.0367	18.7275	18.7672	19.3623	18.3676	19.021	18.5311	18.6674	19.1216	18.6946	19.2163	19.1499	18.4462	18.8104	19.0949	19.266	19.6107	19.3592	19.0203
P04350	TUBB4A	38277_M(UniMod:35)AATFIGNSTAIQELFK	18.6096	18.1204	19.6187	19.1753	19.6141	19.7	19.6201	19.2803	18.9675	18.5373	19.4033	19.6632	19.2801	19.3274	18.9931	19.675	19.0992	18.0002	18.4452	19.2443	18.5755	18.3044	18.986	19.4722	19.791	19.4619	18.6081	18.5436	19.4815	18.7518	19.2761	19.0564	19.7955	19.4371	19.0104	19.5989	18.2791	19.3203	18.9024	19.4058	19.5849	19.5122	18.8099	19.7672	18.2798	18.7292	18.8968
P04406	GAPDH	777_GALQNIIPASTGAAK	23.6479	24.3136	23.5951	23.695	23.5529	23.7556	23.7189	23.7347	23.7196	23.5831	23.2676	23.8273	23.4641	23.2375	23.0898	23.7931	23.7926	24.0113	23.6893	23.5632	23.6724	23.9172	23.7052	23.8002	23.0544	24.2905	23.6105	23.4449	23.8287	23.6976	23.6737	23.1899	23.9666	23.0552	23.9278	23.8744	23.7872	24.4297	23.8677	23.3772	23.6488	23.3015	24.0985	23.6559	23.504	23.8859	24.2595
P04430		111444_DIQLTQSPSSLSASVGDR	17.2262	17.2084	18.4113	17.5389	16.6896	17.8799	18.371	17.0053	17.3802	18.0123	18.6101	17.457	17.9645	18.4465	16.9143	17.2775	16.8731	16.5504	17.64	17.9917	16.39	16.8303	17.5964	18.1603	17.5202	17.6035	15.9098	17.2837	18.3393	18.1053	16.6035	16.5348	16.8531	17.8158	17.5414	17.5447	18.2596	17.1485	17.2318	18.7566	17.5182	18.1035	18.4584	16.6384	17.6238	16.8132	17.198
P04433		33041_LLIYDASNR	19.1588	18.8708	19.7941	19.116	18.4452	19.0713	19.7863	18.8662	19.7267	19.9621	19.371	19.0949	19.356	19.5757	18.6923	19.2618	18.3669	18.7936	19.3625	19.2956	18.3189	19.4198	19.2627	18.9259	19.1599	19.1505	19.0388	19.0267	19.4054	19.1719	18.4124	18.5071	18.2119	18.9374	18.7959	18.399	19.9393	19.0085	18.8757	19.6885	18.8234	19.0658	20.3051	18.7662	19.7293	19.6954	19.1553
P04632	CAPNS1	6498_SMVAVMDSDTTGK	17.7532	17.7276	18.1595	17.2538	17.5923	18.1095	18.1344	17.7854	17.8053	17.5912	17.52	17.463	18.1741	18.0053	17.6197	18.2887	18.1265	17.4558	17.963	18.1883	17.5179	17.9446	17.9207	17.6377	18.1013	17.4311	17.7499	18.4064	18.0105	18.4013	18.1819	18.004	17.943	18.2657	18.0435	17.6872	17.8064	17.9309	17.9066	18.2129	18.01	18.4074	17.0346	17.1129	17.504	17.9111	17.6705
P04792	HSPB1	1427_LFDQAFGLPR	23.2513	22.7745	23.178	22.892	22.8512	22.7745	22.9808	23.1985	22.653	22.5936	23.0144	22.7992	23.2021	23.0352	23.346	22.745	23.3684	23.003	23.2459	22.8873	23.3613	23.3128	23.3261	23.0163	22.9408	23.1395	23.4024	23.3434	22.9445	23.0308	22.8784	22.9404	22.5624	23.0569	22.8938	23.3228	22.889	22.4881	22.7192	22.8874	22.9699	23.1047	22.8953	22.7694	22.6967	23.0706	23.1419
P04843	RPN1	20128_IILPEGAK	18.8009	18.8083	19.1576	18.4439	18.6102	19.0133	18.4615	18.506	17.6904	21.895	19.2736	19.3336	18.4882	19.2696	19.3073	19.246	18.609	18.6232	18.779	18.7841	19.0459	19.4616	18.8236	19.4015	18.7891	18.2904	17.4088	17.8319	19.9148	18.5592	21.0452	18.5882	20.912	18.7302	18.7275	18.2437	19.5596	19.5722	19.0045	17.4038	18.5708	17.6217	18.7952	18.4707	20.6481	18.4208	18.7255
P04844	RPN2	7675_YHVPVVVVPEGSASDTHEQAILR	18.2027	18.7588	18.404	18.7097	18.8777	18.7334	19.081	18.6431	18.5825	18.3075	18.5885	19.015	18.8148	18.6324	19.0898	18.3191	19.2996	18.7421	18.3951	18.8721	18.9045	19.0882	18.3851	18.5926	18.7376	18.2559	18.1156	18.3645	18.7233	18.8429	18.5366	18.3373	18.7794	18.6048	18.7637	18.7393	18.4286	19.0605	18.155	18.723	18.8359	18.8681	18.7475	18.6603	19.2735	18.4916	18.7261
P04899	GNAI2	4726_IAQSDYIPTQQDVLR	17.7825	17.7948	18.0924	18.0416	18.1703	17.8609	18.3772	17.7423	17.8603	17.9037	18.4489	18.3159	18.3874	17.9967	18.5982	18.1092	18.5515	18.86	18.6443	18.3575	17.937	18.2692	18.0496	17.6861	18.1674	18.2002	17.5599	17.7073	18.0436	18.3771	18.2206	18.1077	18.1467	18.3816	18.3257	17.875	18.2645	18.0027	18.4578	18.279	17.9326	18.4405	18.5999	17.7825	17.4802	18.6097	18.5426
P05023	ATP1A1	112577_EQPLDEELK	18.3766	17.4855	18.2642	18.0495	18.203	18.3538	18.2094	18.0338	18.0985	18.6665	18.1186	17.9842	18.3671	17.4989	18.7175	18.3427	19.0473	18.5637	18.7545	18.1431	17.7196	18.1089	18.4808	17.9415	18.5331	17.989	18.5862	18.2955	17.8578	18.2142	18.1181	18.0712	17.9151	18.6855	18.1496	18.7297	17.6894	18.3511	18.9417	17.978	17.809	18.4768	18.3903	17.8823	18.1127	17.6785	17.6334
P05026	ATP1B1	50827_SYEAYVLNIVR	17.2361	17.0206	17.6761	16.6689	17.3154	17.6056	17.8625	16.8958	17.8457	16.7714	18.0033	17.2838	17.1298	17.9203	17.5833	17.3486	17.8692	17.0288	18.0421	17.0967	16.9491	17.2288	17.6875	16.705	18.0933	17.1756	17.0167	17.2638	16.9012	17.6297	17.3431	16.8735	17.1932	17.6894	16.8179	16.82	17.3419	17.5337	17.5339	17.3702	17.7591	17.8339	17.6266	17.2653	17.9157	17.4593	17.3996
P05067	APP	63775_THPHFVIPYR	18.8064	18.336	17.6824	18.5391	18.5144	18.2179	18.3376	18.269	18.3911	17.8206	18.2205	17.5772	18.6155	18.534	18.5672	19.2008	18.4161	18.4142	18.371	17.8026	18.7335	18.0076	18.6635	17.8424	17.5816	18.2384	17.8747	18.0297	18.3664	18.2466	17.9768	18.5234	18.3745	17.3463	18.4673	18.4088	18.1815	18.3325	17.9953	18.4916	18.6399	18.2606	18.4992	18.3985	18.7237	17.7811	18.8651
P05090	APOD	55165_IPTTFENGR	18.7786	17.9072	18.2202	19.1201	18.4166	17.9319	18.3903	18.0919	18.991	19.1986	17.2377	19.1299	17.8374	20.3385	18.7878	18.2201	18.196	18.53	18.6528	18.3019	17.867	18.0171	18.5779	18.5039	18.1166	17.9452	18.268	18.1836	19.0364	18.1421	18.9388	18.4865	17.8934	18.8513	18.6559	18.097	18.0713	18.84	18.4608	18.2092	18.2692	18.6771	19.0088	18.8357	18.1444	18.6203	18.0387
P05091	ALDH2	19178_TIEEVVGR	20.3326	20.1806	19.8343	19.936	20.5238	21.1254	19.8913	20.4526	20.5633	20.2917	20.2506	19.7487	20.1825	20.5259	19.9754	20.2932	20.5202	19.7677	20.6419	20.7326	19.8743	20.0137	20.6248	20.8027	20.7281	21.0499	20.5224	20.3131	20.6162	20.638	20.3138	20.3224	21.0405	20.2883	20.2463	20.8796	20.463	20.1162	20.0548	20.4095	20.9195	20.7345	20.3388	20.2447	19.9931	20.4237	20.2278
P05109	S100A8	106757_ALNSIIDVYHK	20.2079	19.3955	19.4928	19.8182	19.6054	20.0984	19.3101	19.4342	20.5114	18.9375	18.2089	19.1786	21.3379	17.8536	18.8819	17.6493	18.7206	20.0996	18.2932	20.8728	20.9307	20.8689	19.6986	18.6652	19.6123	18.5718	18.6876	19.6617	19.0348	21.0465	18.4255	18.1318	19.3516	20.136	18.6468	18.9358	18.413	18.3891	19.3533	21.3901	20.7328	20.0314	21.0167	19.7793	20.0705	20.7401	20.8285
P05129	PRKCG	228123_SVPSLC(UniMod:4)GVDHTERR	20.3038	19.9385	19.6364	20.1091	19.7858	19.4369	19.546	20.0499	19.7931	20.3712	19.7809	19.7633	19.6286	19.9704	19.9623	19.7535	19.5175	19.8852	20.6031	19.4113	20.3944	19.852	20.0821	19.2576	20.011	20.0175	20.3281	19.4942	19.2739	20.1507	19.9074	20.1439	19.4865	19.8391	19.908	19.1866	19.5338	19.9743	20.1965	19.847	19.2363	19.1629	19.6819	19.9854	19.2113	20.1217	19.441
P05141	SLC25A5	341_DFLAGGVAAAISK	20.1457	19.1931	19.3079	19.3081	19.4652	19.4145	19.1914	19.2374	19.4545	20.2041	20.0541	19.3568	19.4496	19.8567	19.8256	19.3905	19.483	20.2401	19.7669	19.937	19.1192	19.1843	19.053	19.3293	18.8008	19.2725	18.947	18.4696	19.7922	18.964	19.2859	19.7342	19.563	19.3467	19.9322	19.6059	18.7993	19.215	19.4292	18.7124	19.2491	19.5195	19.8045	19.71	19.5125	20.1664	19.8682
P05155	SERPING1	18696_LLDSLPSDTR	20.0238	20.1186	20.4224	20.0707	19.573	19.52	20.4609	20.1656	20.5264	20.4844	19.8717	19.8726	19.9135	20.2579	20.0749	19.7127	19.9727	20.4888	20.2139	20.4391	20.3943	20.045	19.9701	20.2509	19.8508	19.4773	19.2289	20.1468	20.3764	20.1794	20.0673	19.8111	19.9019	19.8313	19.9742	19.8131	19.6889	19.5239	20.3515	20.351	19.6722	20.0488	20.3868	19.5966	20.4435	20.4386	19.7585
P05156	CFI	129324_RAQLGDLPWQVAIK	17.6965	17.5162	18.0546	17.1066	16.9949	17.2222	17.728	17.3688	17.5971	17.7986	17.5311	17.6583	16.7197	18.0794	17.2704	16.6551	16.8927	17.0881	16.8282	17.4752	16.9287	17.7462	16.5698	16.7665	17.7218	17.6456	17.7039	17.8287	17.9926	16.7117	17.1404	17.7343	17.2452	17.3263	17.3231	17.2658	17.4256	17.6426	17.1161	17.9787	17.2705	17.0547	17.6971	17.5706	17.0408	17.7053	17.408
P05161	ISG15	158441_GWDLTVK	17.3762	18.1096	17.0937	18.5605	18.666	15.866	17.0896	18.4032	17.9577	18.9692	17.5304	17.4991	17.7614	18.4294	17.5613	18.028	17.8179	17.287	18.3221	17.4033	17.8447	17.7687	17.8788	18.1482	17.7142	17.6212	17.673	18.0814	17.3381	17.5582	18.1989	17.6888	19.1129	17.7672	18.106	19.3466	17.3599	17.5896	17.6395	18.3419	17.364	18.629	17.4822	17.877	18.9377	17.2113	17.9137
P05164	MPO	169562_IGLDLPALNM(UniMod:35)QR	20.176	19.9457	20.0771	19.4783	19.7524	19.3659	19.5855	19.8177	19.4499	20.5797	20.1962	20.0139	19.9891	19.9451	19.6087	19.7664	19.4502	20.79	19.2594	20.2244	20.063	20.0821	20.182	20.1406	19.733	20.4865	20.5916	19.1748	19.9019	19.6975	19.6733	20.109	19.6869	19.2002	20.1148	19.9389	20.5324	20.4057	20.6393	19.8941	19.416	19.3077	20.0735	20.1336	20.1275	20.2703	20.0252
P05165	PCCA	57193_SFGLPSIGR	18.8456	18.5339	18.4218	19.0785	18.6704	18.9187	18.6389	18.7414	18.0843	18.5017	18.236	18.8658	19.1326	18.9401	18.9414	19.3897	18.9188	18.2954	18.0925	19.0008	18.648	18.4147	18.6823	18.959	18.5805	19.2062	18.3328	18.7595	18.7945	18.9047	18.4643	18.3067	18.7385	18.8175	18.6525	18.7186	17.9193	18.5832	18.6805	18.5692	19.368	19.0491	19.0288	18.8335	18.6395	18.1696	19.0038
P05166	PCCB	106217_NIIVGFAR	20.141	19.899	19.4122	20.3911	19.922	19.8812	19.489	19.7873	19.5019	20.3012	19.7678	19.7832	19.9392	19.0081	19.9649	19.7603	19.3155	19.6052	19.251	19.5476	20.1857	19.3042	19.767	19.704	19.5817	19.889	19.3364	20.0218	20.033	19.6954	19.8879	19.9058	19.5744	19.5958	19.0305	19.6223	19.4853	19.1803	19.6122	19.0246	19.5598	19.336	20.2501	20.5491	19.3613	19.7043	19.4075
P05198	EIF2S1	8762_INLIAPPR	19.0663	19.264	19.0902	19.7123	19.41	19.5182	19.4533	19.7079	19.3503	20.4574	19.0437	19.362	19.2113	19.0699	19.538	19.7947	19.5745	20.3184	20.0281	19.4798	19.5717	18.9422	18.5827	19.403	18.802	18.1652	20.4625	19.215	19.806	19.7731	19.6064	19.136	19.6832	19.3623	19.7582	19.6546	18.9567	18.9526	19.3528	18.9901	19.5323	19.8786	19.2631	19.5977	19.6532	20.3735	19.4966
P05386	RPLP1	8_AAGVNVEPFWPGLFAK	19.3336	20.242	19.8867	19.8019	20.4329	20.6801	20.0306	19.7784	19.615	18.5265	18.986	20.0238	20.0043	19.4865	20.0295	20.3738	20.1461	18.7671	18.3811	19.9677	19.8526	19.86	19.7105	20.1546	19.8618	20.072	19.3565	20.525	20.3831	19.3658	20.2731	20.1558	20.5203	19.9136	20.2275	21.0715	18.4839	19.4361	19.2106	19.7164	20.6128	20.5924	19.2081	20.3657	20.0807	19.4646	20.4741
P05387	RPLP2	1821_NIEDVIAQGIGK	20.9252	21.614	20.7454	20.788	21.5175	21.8246	21.0611	21.6751	20.8738	20.2799	20.5697	20.9379	21.1039	20.7593	21.2654	21.7155	21.0807	20.8265	20.6733	20.9531	21.2868	21.0921	21.302	21.7059	21.1321	21.892	21.3413	21.3092	21.5654	21.0574	21.5173	21.5969	21.4351	20.9197	21.3512	22.254	20.1333	20.8975	20.8325	20.9956	21.7497	21.5077	20.7227	21.1791	22.0288	20.9704	21.9116
P05388	RPLP0	19734_AFLADPSAFVAAAPVAAATTAAPAAAAAPAK	20.3042	19.4595	20.8753	20.4486	20.5139	20.6438	20.4005	20.315	19.9169	20.5389	20.5642	20.3797	20.4748	20.8441	20.3209	19.8442	20.5233	20.0244	20.9742	20.3975	20.7029	20.0213	20.591	20.2564	20.3438	20.7462	20.6098	20.451	20.1974	20.0275	20.3675	20.2842	20.2139	20.7361	20.0324	20.3091	20.4324	19.8421	20.5391	20.2762	20.5345	19.7589	20.6276	19.9767	19.7009	20.3757	20.102
P05413	FABP3	6180_QVASMTKPTTIIEK	19.4811	19.8833	19.5564	19.4231	19.3556	19.3365	19.2319	19.5115	18.4632	20.1323	19.5315	19.7658	19.0423	20.0876	19.1217	19.0348	19.0731	19.5218	19.4145	19.2444	19.174	19.5069	19.8984	19.5637	19.0195	19.6855	20.289	19.0306	19.0223	19.4105	19.2208	19.7386	19.1975	19.2311	18.8935	18.5896	20.0123	19.0654	20.079	19.0531	18.7117	19.1724	18.9742	19.4293	19.4889	18.8623	18.9682
P05452	CLEC3B	120892_SRLDTLAQEVALLK	18.0066	18.79	18.5879	18.1971	18.3637	18.1595	19.3142	18.6048	18.4895	18.8132	18.8349	18.0691	18.0315	19.053	18.2003	17.7577	18.0662	18.3335	18.3296	17.5401	18.6579	17.638	18.6953	18.4401	18.0927	19.375	18.6977	19.2835	18.4353	18.1463	18.6573	18.2273	18.7019	18.8533	18.9996	18.557	19.2021	18.0405	18.3153	18.9682	18.2962	18.059	18.8704	17.7045	18.747	18.9362	18.7761
P05455	SSB	84472_GFPTDATLDDIK	19.3086	19.4303	19.3695	19.6268	19.8586	19.9165	19.5835	20.0203	19.1169	18.9526	19.608	19.7351	19.8038	19.281	19.5831	19.3871	19.6862	18.9986	19.3092	19.8684	18.8482	19.0775	19.3065	19.6702	19.6485	19.9602	19.3292	19.7147	19.752	19.8529	19.8043	19.4682	20.0545	19.5861	19.9876	19.6237	19.3257	19.9865	19.3601	19.5343	19.8305	19.7754	19.386	19.5522	19.5805	19.3778	19.8363
P05543	SERPINA7	77417_FTVETPDK	18.3988	19.7075	18.9476	18.0485	19.5224	19.5924	19.1782	17.3767	19.588	19.8379	18.5441	19.3546	19.022	19.3897	18.9698	17.9119	19.051	18.9428	18.7915	19.7769	18.8765	19.3433	18.4359	18.3117	19.2424	18.9448	18.6689	18.8353	19.3984	19.504	18.71	18.6309	19.2936	18.9366	18.5408	19.1698	18.9412	18.8478	18.0802	19.0845	18.3927	19.7902	18.0201	18.7458	18.1999	18.7805	18.2317
P05546	SERPIND1	34837_SVNDLYIQK	18.9934	18.6975	18.1676	18.712	19.1329	18.7115	18.5435	18.7022	19.2219	19.18	18.81	18.6367	18.766	19.0859	18.702	18.3364	18.4707	18.7265	18.3907	19.0386	18.5576	18.9029	18.5436	18.5217	18.6843	18.6818	17.7271	18.4802	18.7516	18.399	18.5068	18.9628	18.6786	18.9546	18.7989	18.8372	18.9262	18.5507	18.8791	18.8906	18.2084	18.6515	18.7156	18.6716	18.7115	17.9694	18.6367
P05556	ITGB1	5381_LKPEDITQIQPQQLVLR	19.505	18.8415	19.5573	19.2994	19.2373	19.4258	19.5566	19.1059	18.8831	19.7315	20.0609	19.7566	19.3651	19.6839	19.0964	18.772	19.219	19.9528	19.0563	19.3637	19.1834	19.2963	19.3255	19.0726	19.4456	19.9005	19.3487	19.0814	19.3242	18.9723	19.2462	19.0635	19.7179	19.859	19.4678	18.9906	20.2317	19.8329	19.7543	19.0447	19.2662	19.4918	19.6188	19.5459	18.8216	19.8961	19.3427
P05783	KRT18	218_AQIFANTVDNAR	22.7452	22.9817	22.2802	22.0759	22.8878	22.3012	21.9026	22.6625	21.9482	21.3326	21.4833	22.4951	23.1396	21.107	23.4621	22.9603	22.4078	22.373	21.1727	22.1864	22.3734	22.7988	22.7397	22.6169	22.5513	22.3713	22.3585	22.4366	22.6829	22.8414	22.4387	23.3109	22.147	22.5833	23.4127	22.7723	20.5993	23.3527	22.1952	23.1578	23.5875	23.1591	22.0547	22.0428	23.5843	21.8072	22.9944
P05787	KRT8	7959_ASLEAAIADAEQR	23.0699	23.7209	21.7869	22.3896	23.6794	23.1769	22.7503	23.2217	23.5566	21.3944	22.8549	23.2353	23.8862	21.478	23.303	23.4694	23.6066	22.7424	21.3111	23.2512	23.1226	22.5258	23.141	23.6164	23.2311	23.3011	22.7494	23.449	23.1594	23.513	23.3766	23.4519	23.3568	23.4729	23.5562	23.8468	21.687	22.7531	22.8185	23.8013	23.4685	23.7086	22.726	22.9687	24.1751	22.4038	23.6912
P05976	MYL1	220881_ITLSQVGDVLR	21.1859	22.6978	19.5929	20.2583	21.3252	20.5189	20.7698	21.0003	20.2593	20.5031	21.1846	19.8452	20.2953	21.2091	20.4725	20.7136	20.1476	21.1328	20.4216	21.3184	20.9184	21.9715	20.9737	21.2241	19.2786	22.0645	19.7179	21.1301	21.1533	19.6597	19.6283	20.2252	19.8727	19.7938	19.8528	21.2559	22.1387	21.4556	20.6535	21.4237	20.7534	20.2187	20.6525	20.6713	19.6171	20.9019	20.9837
P05997	COL5A2	108510_SGLGSQVGLM(UniMod:35)PGSVGPVGPR	17.2076	17.5546	16.9902	16.8838	16.4461	16.3251	16.7305	16.8078	17.2059	17.5735	17.6141	16.4403	16.4866	17.4844	16.5693	16.7804	16.7238	17.7836	17.8178	16.8595	17.5455	16.5834	17.2281	16.9828	17.0322	17.5949	17.1615	16.3037	17.5334	16.754	16.6922	17.5477	17.104	16.3335	17.533	16.9777	17.0553	17.511	17.4333	16.9331	16.255	16.6974	17.5177	17.1907	16.8779	17.4206	17.3001
P06310		83645_DSGVPDRFSGSGSGTDFTLK	17.3656	16.3954	16.5471	15.7747	16.0867	17.426	16.4699	16.9561	17.6231	17.6176	17.1572	16.3291	15.9084	16.6908	15.5386	15.3725	15.6157	15.9329	15.8414	16.0532	16.7851	17.4344	16.3177	17.5509	16.9905	16.6407	16.2445	17.0936	15.7776	16.7569	15.637	16.9485	16.5432	16.4601	15.955	17.891	17.4543	16.8034	17.2819	16.8906	15.4253	16.9653	17.4968	16.5746	17.1143	16.9228	15.5074
P06312	IGKV4-1	108014_LLIYWASTR	18.7345	18.8736	20.4531	19.0032	18.6438	19.3204	19.4965	18.4482	18.8614	18.6804	19.9696	19.4701	19.4168	19.7208	18.7007	18.5838	17.7583	18.8501	18.3974	19.0218	18.2326	19.2253	18.8708	18.5536	19.302	18.9581	18.8193	18.9973	19.5907	18.6597	21.4637	21.1174	21.3174	19.0184	18.9292	18.7496	19.9057	18.7762	18.6321	19.8743	18.7882	19.1641	20.2183	18.8666	19.0765	19.6348	18.8075
P06396	GSN	4704_HVVPNEVVVQR	21.7683	21.3388	21.7316	21.7349	21.2581	21.8078	21.3958	21.599	20.7804	21.8967	21.0001	21.5234	21.209	21.6373	20.9442	21.2428	20.8545	21.5374	21.595	21.0212	21.1695	20.9357	21.3424	21.1187	21.311	21.4387	21.8475	21.0778	21.6411	21.4315	21.4083	21.4225	21.3582	21.2548	20.4996	20.7349	21.2854	20.8791	21.2968	20.8061	20.721	21.1431	21.1264	20.8146	20.8588	21.3104	20.6677
P06576	ATP5B	2596_VVDLLAPYAK	22.0958	22.702	21.9509	22.2364	22.4233	23.2923	22.3525	22.6637	22.4864	21.3936	21.5781	22.3806	22.811	21.669	22.3649	22.2949	22.4149	22.1219	22.1038	22.2692	22.3638	22.7407	22.4452	23.1374	22.3191	22.4841	22.1031	22.4029	22.7271	22.3601	22.4421	22.6737	22.6157	22.0407	22.7646	22.7809	21.5243	22.7857	22.2507	22.1457	22.8586	22.5114	21.9451	22.7766	22.4509	22.2263	22.8456
P06681	C2	54198_AVISPGFDVFAK	16.0219	17.2005	16.26	16.9147	16.7089	16.3758	16.4376	16.6696	16.4421	17.2017	16.3264	16.5739	16.7179	17.5033	16.6504	15.9387	16.5376	16.2836	15.4673	16.5138	16.6483	17.0091	16.3555	16.8668	16.0467	16.4528	16.0956	16.4452	17.0057	16.7227	16.9584	17.2853	16.647	16.7258	16.7064	17.1164	17.388	16.1694	17.5038	16.4784	16.4222	16.5605	16.5564	16.7861	17.2474	16.627	16.8845
P06702	S100A9	28058_LGHPDTLNQGEFK	21.136	20.0709	20.0106	20.4951	20.2017	20.3479	19.4947	20.323	21.1059	20.339	19.2295	19.9544	21.9867	19.4937	19.7912	20.3706	19.6558	20.7249	19.4391	21.2183	21.5696	21.3205	20.3019	20.2214	20.7561	19.6354	19.5787	20.5876	20.0638	21.6824	19.2395	20.5095	20.134	21.0616	19.7658	19.6392	19.3337	19.617	19.851	21.8909	21.0429	20.8647	21.6659	20.5521	20.8283	21.4594	21.2148
P06703	S100A6	5418_LMEDLDR	19.1655	19.8102	18.8944	19.336	20.9647	20.362	20.8763	19.3189	20.5922	19.1448	18.9863	19.247	19.5406	19.7449	18.891	19.8641	18.4389	18.8493	20.4356	18.8665	19.2885	18.7169	19.9613	19.0638	20.1222	19.0432	18.1137	20.8062	20.2157	19.9437	20.3061	18.9244	19.3946	20.4746	19.0875	19.6676	19.4296	18.6111	17.8486	20.0125	19.5739	19.8909	19.2212	18.6206	18.9746	19.9103	19.2968
P06727	APOA4	18447_IDQNVEELK	20.564	18.4501	18.8598	19.0191	19.2178	18.7625	18.5265	19.8881	19.8591	19.1606	19.4089	20.2161	19.6695	19.4701	19.1392	19.9605	19.8033	19.6658	18.7266	19.984	20.1742	19.9826	20.757	19.5272	20.6199	18.7915	20.5587	19.6915	19.52	19.9078	19.444	19.9127	19.6709	20.2551	20.2907	18.7281	20.527	19.6263	19.964	20.6631	19.8823	20.4964	19.993	19.3955	19.0843	19.5661	19.8071
P06730	EIF4E	41691_IVIGYQSHADTATK	18.4394	18.2556	18.0802	18.102	18.0579	18.1021	18.0087	18.6223	18.3062	18.1933	18.1867	18.3799	18.2488	17.9214	18.5783	18.3409	18.6284	18.6203	18.328	18.1536	17.7266	18.3402	18.0997	18.4451	17.9689	17.6351	18.2916	18.668	18.5229	18.8247	18.3663	18.6456	18.2003	18.3411	18.3183	18.3668	18.1721	18.087	18.0209	18.0011	18.4508	18.2284	18.5281	18.6038	18.4179	18.3039	18.2968
P06732	CKM	266297_RGTGGVDTAAVGSVFDVSNADR	20.8423	21.1596	20.7654	21.5408	22.0111	20.962	21.6352	21.1886	20.8265	19.9021	21.1768	21.1073	21.8069	20.6497	22.2173	21.1555	21.9647	19.9499	21.675	21.9466	21.4353	19.9109	21.9884	21.3948	21.6132	20.9078	20.2127	21.9177	21.2253	21.4202	21.4275	20.3951	20.5402	21.5292	20.2682	20.8065	20.9793	20.3368	21.5408	21.8761	21.5091	21.6058	20.323	20.8871	21.4619	21.2378	21.7538
P06733	ENO1	2266_TIAPALVSK	20.9043	20.7425	20.5677	20.8867	20.4289	21.2996	20.5196	20.9418	20.7119	21.2404	20.0563	20.7026	20.6695	20.4501	20.7468	21.0006	20.9208	21.1802	21.2564	20.6453	20.5233	21.1557	20.8329	20.6529	20.484	21.2988	20.6076	20.4959	20.7851	20.7616	20.5493	20.9304	20.6287	20.3891	21.1525	21.3386	21.0965	21.2655	20.9707	20.3548	20.538	21.0289	21.4601	21.1574	20.6919	20.4724	20.759
P06737	PYGL	70091_LHSFLGDDVFLR	17.3102	17.0682	16.7043	16.0983	17.2973	16.9366	17.1746	17.3869	17.577	16.5305	16.2997	16.3645	17.048	16.5644	17.3047	16.0346	17.2286	16.4486	15.7169	17.1757	17.2659	16.965	16.4134	16.8846	16.8932	16.8168	16.7996	17.2587	16.1017	16.2754	17.0355	16.1733	15.6781	17.0778	16.515	16.545	16.758	16.5793	16.6229	17.0878	17.1771	16.8194	16.9921	16.6181	16.4295	17.2146	17.3141
P06744	GPI	43339_TFTTQETITNAETAK	20.1139	20.4046	19.5156	20.1819	20.6693	19.7137	19.917	20.0484	20.3683	20.3968	20.2756	19.7838	19.8921	19.684	20.0636	19.8419	20.2196	20.4006	20.0568	20.2767	20.2968	20.4284	20.1202	20.4117	20.4478	19.9065	20.1898	20.0912	19.6472	20.408	20.0668	20.044	19.8591	19.9262	20.3333	20.4119	19.8965	19.7623	20.4994	19.7432	19.7517	20.3839	20.328	20.0933	20.4708	19.7601	20.024
P06748	NPM1	9736_TVSLGAGAKDELHIVEAEAM(UniMod:35)NYEGSPIK	19.0637	21.2359	20.099	19.5485	19.868	20.185	20.0525	20.2634	19.2309	20.0602	19.7504	20.1675	19.277	19.4504	19.7244	20.451	19.5455	20.127	19.1898	20.1128	19.9513	20.1616	20.0283	20.8431	19.7504	20.9348	20.1916	20.0461	20.3892	19.5201	20.5189	20.2286	20.4585	19.0681	19.0452	21.2824	20.3423	21.0718	20.039	20.0972	20.7117	20.4157	19.6304	20.8685	20.9386	19.7225	20.6172
P06753	TPM3	37776_KLVIIEGDLERTEER	22.048	21.2258	22.0812	20.8979	20.7306	20.7336	20.5877	22.0399	21.1464	22.4761	22.3893	22.0998	21.8789	21.5142	21.6925	20.5047	21.2203	22.0126	22.4937	21.3397	22.2807	22.5137	21.6535	21.3607	20.6832	21.9839	22.7288	20.2728	21.7173	21.5056	21.0453	21.7017	21.0893	20.295	22.2754	21.1955	22.09	22.1637	21.6824	20.5519	21.298	20.5463	22.0811	21.6861	21.3336	21.9976	20.1026
P06865	HEXA	42381_LTSDLTFAYER	18.3921	18.1887	19.109	18.9752	19.6975	19.3684	18.3782	18.4593	19.4886	19.9127	18.3619	19.1455	17.6348	18.8518	18.4265	18.4603	18.6368	19.4019	17.9446	19.1807	19.6348	19.8104	17.8487	19.3944	18.277	19.0832	18.384	18.2043	19.5946	18.5449	18.6239	17.8889	19.2625	17.9785	18.7085	19.746	18.9387	18.5917	19.3674	18.8037	18.7579	18.7384	18.7418	18.6625	19.8168	18.1602	18.1977
P07099	EPHX1	48755_GGHFAAFEEPELLAQDIRK	18.1094	17.9465	18.6124	18.3895	17.9457	18.1393	18.9181	18.2994	18.6077	18.0664	18.7331	18.7377	18.1933	18.3736	18.791	18.2683	18.6932	18.8431	18.519	18.8094	18.5331	18.8373	18.4913	17.839	18.3315	18.1802	18.6288	18.5326	18.2069	18.0968	17.9888	18.1966	18.1715	18.0424	18.4734	18.5597	18.5706	18.5565	18.1747	18.2572	18.5904	18.5771	18.803	18.1948	18.7183	18.4359	18.4829
P07108	DBI	14250_QATVGDINTERPGMLDFTGK	19.3703	20.9116	19.4524	19.2237	20.1339	19.2822	19.7362	20.5312	19.1509	19.8502	19.7274	19.9774	20.7485	19.1474	21.0974	20.6933	20.8979	19.9457	19.7433	19.3382	21.1695	20.4517	20.7555	19.4566	20.4538	20.253	20.2801	21.351	20.2724	20.2177	20.4883	19.8486	19.2104	20.1445	20.3577	21.1648	19.2	19.3038	19.7917	20.4466	21.0384	20.279	19.5674	20.9615	21.4462	19.8217	20.6844
P07195	LDHB	4410_GLTSVINQK	20.877	20.7164	20.6418	20.9707	20.9786	20.6956	20.8385	20.9456	20.6688	20.8929	20.4978	20.966	20.975	20.714	20.9138	20.1698	21.0517	21.0847	20.5806	20.5495	20.6759	20.6808	21.096	20.6988	20.6944	20.5756	20.9235	20.7672	20.386	20.8761	20.7458	20.4274	20.8677	20.9496	20.5252	20.2462	20.8416	20.4603	20.5646	20.5995	20.33	20.9481	20.8825	20.4523	20.3105	20.366	20.2942
P07197	NEFM	256703_KVQSLQDEVAFLR	19.7276	19.6796	19.1787	18.8972	19.2624	19.1638	19.7381	19.3267	19.5288	19.2691	19.4589	19.4093	19.3111	19.3214	20.0584	19.4607	19.4652	18.895	19.4142	19.2817	19.8112	19.5614	19.8689	19.6213	19.8085	19.4603	19.1623	19.2569	19.1045	19.5692	19.3588	19.4054	19.5393	19.6418	19.366	19.3547	19.0653	18.9089	19.5375	19.0177	19.3027	19.8075	19.1399	19.4558	19.5021	18.8904	19.2067
P07203	GPX1	11808_FLVGPDGVPLRR	17.8951	17.8607	18.6798	18.4535	19.7777	19.1252	18.52	20.1504	17.3575	17.6001	17.4077	17.6684	18.2409	17.808	18.2181	18.2693	19.0139	20.3238	18.4116	18.8317	19.2807	19.0705	18.3737	18.2047	18.2291	18.5043	17.738	19.2979	18.1732	18.327	19.0337	18.1825	18.1188	18.2602	18.7215	18.4685	18.3223	18.8116	18.342	18.3624	19.1284	18.5	18.273	18.0495	19.456	17.8043	18.3534
P07237	P4HB	4651_HNQLPLVIEFTEQTAPK	20.8571	21.9052	20.8066	21.5656	21.4126	21.5157	20.9866	22.136	20.8457	20.3032	20.7508	21.4155	21.0481	20.5408	21.7776	22.1871	20.8968	20.8831	20.2398	20.8918	21.5936	21.3529	21.2641	21.529	21.2123	21.9076	21.1552	21.8464	21.7672	21.0378	21.636	21.4299	21.4872	20.8739	21.642	21.7975	20.1466	21.5332	21.2159	21.0443	22.1307	21.191	21.0357	22.673	22.1793	20.618	22.249
P07288	KLK3	136390_HSQPWQVLVASR	23.7281	24.7374	23.3402	24.0993	24.3148	22.4099	24.3915	24.304	23.7918	21.5772	24.1802	24.9034	24.8869	21.7431	25.1887	25.2604	24.64	23.4057	21.49	23.5416	24.3557	24.2603	24.8647	23.8193	23.908	22.475	22.7527	24.6615	23.7639	25.1332	24.309	23.8255	23.7629	24.0078	24.7374	24.5645	21.6968	22.5709	22.7436	24.9257	25.1535	23.9116	23.2107	24.5886	25.1088	23.437	25.2838
P07305	H1F0	19482_YSDMIVAAIQAEK	18.6355	19.2146	19.4761	18.481	19.1661	19.3881	19.6273	19.266	18.9534	19.1273	19.3071	18.989	19.5339	19.0124	19.7005	19.3452	19.5983	18.5462	19.1558	19.5532	19.1122	19.2601	19.5559	19.4732	19.133	19.2644	19.4046	18.7888	19.3194	19.3315	19.5097	19.0838	19.3633	19.0413	19.0634	18.9842	18.7395	19.516	18.6213	19.9338	19.6941	19.5357	18.8485	18.4606	19.8007	19.1934	19.3904
P07311	ACYP1	26400_VQGVFFR	17.6424	16.8107	17.0387	17.4142	16.3025	17.9341	17.012	17.3789	17.6776	18.3014	16.8375	17.6247	17.4307	17.4231	17.2818	17.6065	17.3876	17.7024	17.9768	16.7661	17.4562	17.623	17.4726	17.8116	17.0018	17.6095	17.7123	17.481	17.3027	17.1217	17.6963	17.1196	16.4672	17.4516	17.8063	17.6995	17.411	17.7651	17.6654	17.6882	17.1037	17.3563	16.4333	16.8109	17.7037	17.5762	17.8164
P07339	CTSD	5541_LSPEDYTLK	20.3786	20.5797	19.8257	20.3783	20.2569	20.7681	20.1274	20.9209	19.9324	19.2139	19.2359	20.3866	20.4809	19.6317	20.5757	21.4021	20.4052	19.6778	19.5586	20.4102	20.0239	20.2848	20.6019	20.2673	19.9895	20.4442	20.371	19.97	20.1154	20.5839	20.4563	20.4376	20.1783	19.9995	20.2138	21.2332	19.3155	20.1145	19.6744	20.2787	20.6775	20.4733	20.3438	20.9207	20.6678	19.9387	20.8933
P07355	ANXA2	4538_GVDEVTIVNILTNR	21.5718	21.6044	21.8395	21.5402	22.2261	21.6611	22.3483	21.6883	22.2532	21.6587	22.2722	21.3126	21.7009	22.0031	22.31	21.102	22.0993	21.0243	21.0006	20.9404	22.1173	21.7048	21.1719	21.214	21.9743	21.4004	21.6183	21.7431	20.9675	20.7267	22.2084	21.836	21.5321	22.135	21.2784	22.3776	21.3922	20.8161	21.3329	21.8071	21.1122	22.0128	21.5702	20.6598	20.8999	21.6048	21.9017
P07357	C8A	17872_AMAVEDIISR	20.6152	20.1889	20.8876	20.5175	20.2947	18.8182	20.691	20.9176	20.2842	20.6147	20.6799	20.3186	21.0711	20.7657	20.168	19.9385	20.6698	20.3776	21.523	20.7042	20.8417	19.7972	21.0083	20.9187	20.662	20.628	21.2204	20.1234	20.67	20.6988	20.6864	20.2197	20.2976	20.4591	20.2504	20.1835	20.6178	19.5925	20.7505	20.4617	20.1551	20.2012	20.2127	19.2338	19.5854	20.8113	20.4411
P07360	C8G	19092_SLPVSDSVLSGFEQR	19.3151	18.6959	19.2747	19.3813	19.1327	19.0432	19.0005	19.0571	19.0765	18.9455	19.3861	19.1798	19.0681	19.2673	19.0749	18.796	19.0882	19.1146	18.7348	19.0029	19.2115	19.0814	18.8918	18.9807	19.0156	18.8656	19.0812	19.2093	19.0583	18.6226	19.049	18.9792	18.7698	19.2114	18.935	18.6931	19.2932	19.0911	18.8073	18.9997	18.9476	18.765	19.2262	19.1544	18.656	19.3813	19.2584
P07384	CAPN1	3314_DFFLANASR	20.5192	20.3364	20.3188	20.2715	20.5057	20.1993	20.3625	20.316	20.5752	20.1353	20.1788	20.2834	20.4616	20.1847	20.6491	20.3215	20.4851	20.5645	20.2978	20.3806	20.2892	20.5351	20.2551	20.0294	20.3917	19.791	20.4137	20.2662	19.9853	19.9871	20.1567	20.3504	20.0395	20.1822	19.9878	20.3839	20.0828	20.5772	20.2321	20.6437	20.024	20.5816	20.2211	20.4056	19.8879	20.2353	19.9403
P07437	TUBB	1246_ISVYYNEATGGK	21.4816	21.2843	21.1986	21.3138	21.5032	21.3239	21.3081	21.3592	21.4207	21.0229	20.6531	21.253	21.4948	21.1053	21.9662	21.9838	21.7944	20.7234	21.3787	21.2861	21.2986	20.7446	21.582	21.2717	21.6146	20.9675	21.0387	21.6698	21.349	21.6243	21.6002	21.1819	21.5374	21.4554	21.5993	21.3914	20.6803	21.7315	20.9626	21.4472	21.6855	21.4738	21.4357	21.7672	20.8813	21.1625	21.2498
P07451	CA3	99977_GGPLPGPYR	21.488	22.0221	20.6202	21.0533	20.8805	20.713	20.5614	20.8277	20.5337	20.7072	20.3415	20.1698	20.8632	20.6483	20.6866	20.692	21.2449	20.8513	21.1949	20.9083	21.0166	21.5151	21.2543	20.4816	20.3337	20.7757	20.9173	20.8361	21.2036	21.1722	20.4274	21.0418	20.5196	20.8434	20.8505	21.4849	21.8376	21.0144	20.1401	20.7886	20.2998	20.5734	21.2676	20.9268	20.7242	21.0903	21.0506
P07585	DCN	106605_VSPGAFTPLVK	21.8946	22.9257	21.3266	21.1843	22.1827	21.0576	22.5208	21.3005	21.9906	22.961	22.0994	21.481	22.2341	22.5545	22.6449	21.8379	22.4882	21.4821	22.798	21.4235	22.3504	22.1987	22.1736	21.9123	22.1494	22.3332	22.3207	22.884	21.6421	22.3859	22.3465	21.4108	21.9874	22.6113	22.6325	21.8577	22.9413	21.1781	22.51	22.2751	21.9629	20.8535	21.3987	20.7217	21.9417	22.6362	22.4994
P07602	PSAP	1684_LVGYLDR	19.9597	20.0632	19.8572	20.3997	20.0961	20.1113	19.4859	19.7901	20.3812	20.4066	19.8597	20.1911	19.365	19.9944	20.4782	20.395	19.504	20.4828	19.8718	20.3333	20.1643	19.9572	20.0615	19.931	20.121	19.2214	19.9837	19.6167	20.0107	20.0202	19.6308	20.2842	19.9949	19.9946	20.1156	20.3683	19.6699	20.6032	20.1927	20.3655	20.1013	19.9045	20.2705	20.1768	19.514	19.5118	19.4283
P07686	HEXB	69695_GSYSLSHVYTPNDVR	19.1111	19.082	18.6552	20.1688	19.2054	19.2925	18.7911	19.2557	19.7529	18.2547	18.7667	18.5483	19.7916	19.1781	18.9793	20.2119	19.111	19.5677	18.4891	19.2323	18.8738	19.8187	18.7449	19.7788	19.1318	18.7463	18.9007	18.6695	19.4185	19.898	19.5965	19.5426	18.991	18.7361	18.9873	19.3357	19.3372	18.9331	19.6048	19.2645	19.6718	19.3596	18.9055	19.644	19.6104	19.0594	18.9718
P07737	PFN1	9677_TLVLLMGK	21.0336	21.148	21.6237	21.1718	21.3571	21.8581	21.5704	21.7568	21.0424	21.0558	21.2215	21.5643	21.6103	21.3187	21.3958	21.3992	21.0302	21.326	21.3517	21.248	21.346	21.2617	21.6692	21.5462	21.2974	21.5586	21.9339	21.2881	21.4711	21.5933	21.851	21.1897	21.602	21.202	21.611	21.4292	21.2758	21.4506	21.59	21.6816	21.7052	21.2754	21.0257	21.2393	21.5047	21.4577	21.7042
P07741	APRT	1062_IDYIAGLDSR	19.624	20.075	19.7005	19.9388	19.916	20.1603	20.0483	20.096	20.1502	19.8566	19.8795	19.8339	19.8622	19.6354	20.171	20.2983	19.9466	19.5979	20.3199	19.8749	19.7317	20.2449	19.052	20.2171	19.875	19.6751	19.9472	19.6636	19.8313	20.3171	20.135	19.6339	20.0795	19.8543	19.7511	19.8275	20.0325	19.9876	19.2588	19.8491	20.5099	20.182	19.5128	20.2218	20.422	19.9276	20.287
P07814	EPRS	3218_AYVDDTPAEQMK	19.5057	19.344	18.8471	19.2334	19.1293	19.1298	19.1075	19.5167	19.624	19.6096	19.0235	19.0178	18.9777	19.1481	19.022	19.2627	18.9228	19.4496	19.3929	19.0971	19.0161	19.2479	19.2063	19.1717	19.127	19.2317	19.1368	19.2231	19.7901	19.2007	18.8574	19.5068	18.954	19.1528	19.2876	18.992	19.244	18.894	19.6314	19.3058	19.2834	18.9546	19.1802	19.1763	19.6649	19.2771	19.0216
P07858	CTSB	45730_SGVYQHVTGEMMGGHAIR	19.5965	18.6619	18.3749	18.6951	18.9829	19.2938	18.5949	18.8418	19.6568	18.8012	19.3163	18.7531	18.7464	19.6671	18.7538	18.9512	18.9661	19.0317	18.9566	18.9345	18.8191	19.295	19.0349	19.2833	19.0834	18.4466	18.858	18.9841	18.4443	19.5892	19.066	18.9275	19.0668	18.3916	19.0354	19.4283	19.3965	18.4675	18.4766	18.9676	18.7113	19.0625	19.0274	19.0493	19.3674	19.1134	18.7402
P07900	HSP90AA1	38641_RAPFDLFENR	20.4361	20.6537	20.3115	20.7407	21.0183	21.0724	20.7585	20.688	20.8029	19.6514	19.9904	20.7914	20.999	19.7734	20.9418	21.2644	20.7054	20.4692	19.9482	20.6938	20.7497	21.3469	20.6756	20.4267	20.8258	20.0324	20.3677	20.6319	20.5085	20.7389	20.5712	20.5297	20.9076	20.8946	20.5144	20.8921	19.7108	20.7368	19.8734	20.4792	21.21	20.8667	20.3716	20.6856	20.7973	20.1475	20.5324
P07910	HNRNPC	8468_GFAFVQYVNER	20.8882	21.1977	20.4974	20.7515	21.4838	21.4469	20.8125	21.1624	20.7757	20.4071	20.1439	20.9301	20.982	20.5179	21.2817	21.7625	21.3159	20.7338	20.3969	20.9801	21.0205	21.3524	20.8524	21.3697	20.9304	21.3852	20.5529	21.1407	21.2351	20.6745	21.0321	21.4577	21.3705	20.6645	21.2468	21.8204	19.8432	21.6302	20.7852	20.849	21.3916	21.01	20.9441	21.2483	21.7287	20.6937	21.5318
P07919	UQCRH	14714_SHTEEDC(UniMod:4)TEELFDFLHAR	16.557	17.1901	17.4075	17.1552	17.2068	17.5919	17.1551	16.4238	17.9441	17.3595	16.6947	16.4998	16.8003	16.8943	16.9225	17.1882	17.1628	17.2645	17.3979	17.0789	17.0063	16.9286	17.0998	17.4068	16.8839	16.6934	16.1121	17.3591	16.7971	17.3585	17.2888	17.2323	16.5949	16.7584	16.6921	16.434	17.6699	17.0155	17.2261	17.2742	17.3734	16.5864	17.6418	16.9965	16.8515	17.0136	17.6479
P07942	LAMB1	83971_ELAEQLEFIK	19.2824	19.6277	18.9092	19.6601	19.1913	19.53	19.5259	18.919	17.9286	19.5892	20.3375	19.3319	19.2762	19.0851	19.5176	18.2958	18.6851	19.8302	18.6831	18.6452	18.3425	19.6759	18.4405	18.7107	18.8286	18.8746	19.1641	18.77	18.5082	18.3571	20.3463	18.8089	19.3897	19.1299	18.8409	19.209	18.3663	19.6608	19.2637	19.396	19.1313	19.3269	18.5696	18.9756	19.3038	18.3614	19.7275
P07951	TPM2	78218_LVILEGELERSEER	21.9657	21.2046	22.108	21.5611	21.5702	21.2576	20.526	22.4102	21.4638	21.7672	22.7238	22.06	22.2614	21.7421	21.46	21.7161	21.7958	22.0209	21.2083	21.746	22.1195	21.9012	21.415	21.4907	21.4889	22.2016	22.561	21.7303	21.5986	22.082	22.1896	21.9806	21.3422	22.3442	22.0971	21.5515	22.0288	22.2282	21.3036	20.6517	21.636	21.1699	21.6045	21.3506	21.0523	22.324	22.1107
P07954	FH	26448_AIEMLGGELGSK	18.219	19.2435	19.0597	18.857	19.0019	19.5962	19.0956	19.4829	19.3489	19.0931	18.8293	19.6929	19.0726	18.6986	19.1293	19.1868	19.0017	19.771	19.1086	19.361	19.2715	19.1073	19.165	19.5865	18.9003	18.9288	19.0999	19.0522	19.4814	19.3218	19.3582	19.043	19.262	18.4417	18.8371	18.8584	18.3951	18.8684	19.189	19.0692	19.3637	18.9925	18.3473	18.8703	19.2454	19.1799	19.3377
P07996	THBS1	4517_GTLLALER	19.0233	18.3687	19.5517	19.0299	19.6586	19.3798	19.0003	18.5865	18.3217	20.4737	19.4386	19.1986	18.5434	19.0273	18.984	19.5932	19.0167	18.7924	19.9796	19.6871	19.2216	18.98	19.577	19.1904	19.5266	19.0625	17.6929	18.8017	18.7995	20.0544	19.4364	18.5783	18.1837	17.6693	19.3787	19.1155	18.5828	19.5659	19.2594	18.9621	18.9058	19.958	18.6584	19.6703	20.1506	19.7697	18.9667
P08123	COL1A2	4267_GETGPSGPVGPAGAVGPR	18.4352	19.3805	18.6591	19.2015	19.3515	18.3426	19.6532	18.1302	19.5228	18.7067	18.9386	18.1903	18.8762	19.6313	19.6542	19.281	19.1917	18.2022	19.7937	18.8248	18.6103	18.6956	18.5823	19.1606	18.7551	18.5253	18.3595	20.4036	19.429	19.6302	19.6572	18.8373	19.2849	20.0227	19.2411	18.5829	18.7552	17.9659	18.2069	19.3039	19.1179	18.5685	18.3989	17.7549	18.3706	18.9244	18.6686
P08133	ANXA6	28880_EAILDIITSR	21.1758	20.8085	21.2712	20.6212	21.5884	20.9156	21.2507	20.7656	21.043	21.1724	21.625	21.0693	21.1602	21.5681	20.9693	20.9517	21.2664	20.2558	21.1703	20.7361	20.9657	20.078	21.2799	21.1426	21.5238	21.1236	21.3103	21.2316	20.8827	21.0241	21.628	20.8376	21.3111	21.3966	21.1596	21.0785	20.9758	20.8823	21.2328	21.321	21.0198	21.2695	21.2084	21.0226	20.4938	21.7227	21.5308
P08236	GUSB	77288_EVILPER	19.4838	19.5755	19.8227	20.0302	20.0136	20.2032	18.3441	19.401	19.4555	20.2638	18.5369	18.8663	19.9608	19.4011	18.7723	19.1327	18.6239	18.9073	20.2434	19.3372	19.1471	19.6139	19.1269	19.4826	18.9048	18.5436	18.276	18.9977	19.7151	19.0896	18.9932	19.7926	18.839	18.72	18.6904	19.7956	18.3546	18.5987	20.3913	19.3567	20.1468	19.2074	19.9902	19.15	19.8233	18.9515	18.994
P08237	PFKM	185_ALVFQPVAELK	17.3515	17.6237	17.5436	17.6167	17.0865	17.3663	17.366	16.8427	16.6206	18.0125	17.4605	17.7785	16.8378	17.7345	16.6871	16.8353	16.9355	18.6416	16.7071	17.6772	16.9475	17.6378	17.685	17.2668	17.3134	17.6936	17.4709	17.626	17.3161	17.0663	17.2282	17.8188	17.4499	16.614	17.7997	17.0857	17.3197	17.8514	18.2136	17.3869	17.1379	17.3577	17.1731	17.4321	17.3874	17.5971	16.5587
P08238	HSP90AB1	4635_HLEINPDHPIVETLR	19.3829	20.6191	19.7076	20.3164	20.4973	20.6027	20.174	20.674	20.2576	19.204	18.4459	20.2475	20.3548	19.391	20.1765	20.9635	20.4852	19.7084	19.2503	20.3202	19.8431	20.4232	20.0151	20.6041	19.9231	20.5353	19.7846	20.3227	20.3536	20.4126	20.4906	19.6926	20.6986	19.7295	20.4454	20.696	19.377	20.5	19.8812	20.096	20.7757	20.4412	19.7425	19.894	20.5479	19.8716	20.9005
P08294	SOD3	105256_AGLAASLAGPHSIVGR	18.8119	19.1394	18.6177	19.7483	19.5055	18.8776	19.7193	18.9155	19.5134	18.5997	18.8621	19.133	19.926	19.8399	19.5818	18.9634	19.4269	18.7445	19.8742	18.9492	19.5754	19.2986	19.2241	18.5299	19.0865	18.9555	18.8675	19.4827	19.7193	19.9026	19.4266	18.4711	19.4279	19.5513	19.5083	18.9635	19.5871	18.8201	19.0415	20.0722	19.7443	19.0045	18.9862	18.1114	19.8404	19.9135	19.5055
P08311	CTSG	102603_VSSFLPWIR	18.5343	18.5783	19.673	18.9376	18.9577	19.017	19.2818	19.1799	18.7317	19.5639	19.1467	19.2154	18.864	19.8057	18.1458	17.8895	18.9251	19.3463	19.8229	18.5745	19.3288	18.6736	18.5745	18.6759	19.3509	18.5548	19.7536	19.2507	19.4585	18.1252	18.9777	18.8922	19.0193	19.4971	19.1209	19.8546	19.4527	19.6264	18.3502	18.9987	19.2633	18.901	19.2402	18.8796	18.509	19.1682	18.8102
P08397	HMBS	19630_NILDVAR	19.3829	19.1881	19.3764	19.9602	19.0336	19.1292	19.0092	19.3439	19.248	19.3438	19.1148	19.6427	19.044	19.0691	19.2449	19.2582	19.2622	19.4545	19.0576	19.3816	18.9855	19.193	19.1276	19.8011	19.0289	19.0651	19.1575	18.9723	19.4458	19.4104	19.1491	19.5447	19.0345	19.2099	19.6973	19.5947	19.6301	19.284	19.1884	19.2046	19.1383	19.2735	19.025	19.2694	19.4389	19.4069	18.8852
P08473	MME	194474_LLPGLDLNHK	18.6916	18.4399	18.9587	18.1879	19.0469	18.4712	18.0823	18.1139	18.8985	19.1032	18.5561	18.5636	18.5857	17.9376	17.8947	18.5553	18.3567	18.7749	18.6739	18.53	18.3006	18.7188	18.8068	19.0114	18.8984	18.1926	18.6364	19.1922	18.9591	18.8345	18.561	18.5344	18.5878	18.1896	18.7567	18.7783	18.0098	18.3548	18.6697	18.3569	18.0162	18.5645	19.2184	19.2299	18.8533	18.4782	19.257
P08493	MGP	160424_YAMVYGYNAAYNR	17.8571	16.8516	17.5386	16.9186	17.0507	16.9596	17.0312	17.3649	17.5181	17.8936	17.966	17.5804	17.2389	18.098	17.1574	16.8127	17.4605	17.3512	18.3625	17.2361	17.7577	16.9368	17.7117	17.5204	17.1274	17.2952	18.0951	17.4271	17.581	17.7221	17.3056	17.4133	17.0178	17.3819	17.1486	16.5817	18.0281	17.2666	17.7708	17.5289	16.7509	16.8614	17.589	16.9263	16.879	16.9931	17.1263
P08559	PDHA1	520_EILAELTGR	18.8636	19.0851	18.8447	19.0712	18.8598	19.179	18.7241	18.5572	18.8147	18.2727	18.792	18.8274	19.051	18.7041	18.4895	18.8972	18.741	18.3404	18.7706	19.1719	18.5306	18.5646	18.7297	18.953	18.8115	18.5423	18.7657	19.1375	18.9793	19.0175	18.3964	18.8594	19.155	18.8787	19.03	18.7091	18.6326	18.8941	18.7191	18.7058	19.0737	18.8749	18.5512	18.6619	18.6902	19.2061	19.0664
P08572	COL4A2	108638_SVSIGYLLVK	17.4484	17.7917	18.365	17.6125	17.8658	17.9168	18.0807	18.1971	18.2716	18.0591	18.557	17.6814	17.8575	18.4553	18.5525	17.6221	17.2191	17.6584	17.4078	17.8034	17.496	18.3306	17.7181	17.1542	17.7282	18.4706	17.9607	17.7312	17.7334	17.5964	17.6537	17.6701	17.3544	17.3738	17.4224	17.215	18.4576	17.4239	17.7066	18.0147	17.9178	17.2589	18.1307	17.6376	18.3449	18.348	17.8526
P08574	CYC1	889_GLLSSLDHTSIR	16.6063	17.4144	16.5812	17.2199	17.539	17.7494	17.3717	17.3952	17.553	16.8523	16.743	16.8564	16.7011	16.9337	17.0658	17.238	16.7946	17.2906	17.8141	17.3551	16.9069	17.5228	16.9997	16.9166	17.6312	17.1511	16.6985	16.9655	17.4168	17.2832	17.1944	16.7527	18.0298	17.6781	16.4338	17.0764	17.1322	17.7342	16.9381	16.9607	17.4342	17.3822	17.7014	16.8242	16.6976	17.2919	17.0234
P08582	MFI2	169065_EAGIQPSLLC(UniMod:4)VR	19.5916	18.4799	18.3431	19.1169	19.1856	18.5652	17.2153	17.2276	17.5886	18.2974	18.9241	18.1747	18.5927	18.4357	18.5139	18.5069	17.6018	18.8611	18.8419	18.0269	18.2973	18.7392	18.6382	18.9727	18.1161	17.6373	19.0524	19.0741	17.5786	18.8407	18.0302	19.0277	18.289	18.9319	18.2922	18.8237	18.3997	18.2301	18.6754	18.8241	18.3344	18.6829	19.0026	17.6016	18.8472	19.2844	18.7176
P08590	MYL3	266881_NKDTGTYEDFVEGLR	20.0574	21.1399	20.1384	20.2624	20.8837	20.2278	20.1753	20.3094	21.0725	20.7935	20.7649	20.2807	19.9584	20.9238	20.3562	19.7977	20.1674	20.089	20.7003	20.2087	20.4574	21.2054	20.7237	20.1425	20.33	20.1884	20.7011	20.2742	20.0362	20.2446	20.4127	20.3298	20.4352	20.1119	20.136	19.797	20.9107	20.8884	20.1911	20.2178	20.0573	20.8843	20.4955	20.2976	20.8314	20.5729	20.1059
P08603	CFH	224497_SSNLIILEEHLK	17.2071	18.0841	17.7406	17.8419	17.6978	17.4521	18.5182	17.576	18.425	17.8745	17.8201	18.0292	18.6854	17.4924	18.5939	18.2216	17.3618	18.2401	17.7567	17.7367	17.4686	18.1422	17.9001	17.4935	16.9984	17.7516	17.5228	17.9704	17.8417	17.2004	17.235	17.9075	17.7185	17.6607	17.9106	17.3834	17.358	18.0859	17.9994	18.2666	17.4677	18.1123	18.4773	18.5672	18.2526	18.4485	17.8758
P08621	SNRNP70	95563_EFEVYGPIK	19.1829	19.3314	19.3823	19.079	19.4301	19.3238	19.1407	19.4419	19.126	18.643	19.2035	18.9201	18.9973	18.985	19.1068	19.2777	19.0099	18.8771	18.6492	19.5558	19.0905	19.0191	19.2132	19.3381	19.24	19.1562	19.3494	19.0456	19.0531	19.5573	19.0202	19.2782	19.2048	18.943	19.3217	19.317	19.5296	18.917	19.564	19.0413	19.429	19.105	18.9918	19.3966	19.0513	19.203	19.2535
P08648	ITGA5	35738_VYVYLQHPAGIEPTPTLTLTGHDEFGR	18.5176	17.8939	19.2084	18.9602	18.3841	18.716	18.1509	18.3974	18.6265	18.5747	18.9688	18.8077	17.9483	18.7192	18.1795	18.2659	18.4093	18.1075	18.623	18.0266	18.218	17.7009	18.2979	18.2927	18.5267	18.7699	18.9805	18.3	17.8286	18.1413	18.1042	18.4472	17.5595	18.4493	17.6678	18.1692	18.7747	17.9605	18.6654	18.4183	17.6139	18.2983	18.0783	18.811	18.3981	18.5202	18.2644
P08670	VIM	5151_KVESLQEEIAFLK	22.2699	23.3277	22.025	22.3253	23.0831	22.5169	23.0866	23.1526	22.6508	23.0047	22.4716	22.0987	22.3616	22.8963	22.8173	22.8911	23.1967	23.0055	22.4047	22.1313	22.9603	23.1922	22.4502	22.3604	21.9181	23.3908	21.9213	23.4841	22.2957	22.4419	22.8592	22.3698	23.0729	22.6177	23.4476	23.0775	22.293	22.3099	23.047	22.1201	22.719	22.0343	22.8836	21.9447	22.6291	23.0999	23.201
P08697	SERPINF2	35752_WFLLEQPEIQVAHFPFK	16.8493	15.9383	17.4519	16.8317	16.5475	16.4707	17.0647	16.1442	16.9262	16.6538	17.5371	17.0817	16.7634	16.6478	15.9489	16.2937	17.1601	15.5532	16.2212	16.9687	16.8972	16.78	15.9304	16.3644	16.981	15.8629	16.4858	16.9267	17.0748	15.9692	16.7323	16.0906	16.3723	17.2847	16.3008	17.2385	16.6982	15.7869	15.6869	16.8767	17.1608	16.759	16.0855	16.7105	15.487	16.6905	16.3656
P08708	RPS17	20246_LLDFGSLSNLQVTQPTVGMNFK	18.6228	17.1604	18.1513	18.1541	19.0516	18.5352	18.3602	17.5374	17.7231	17.3712	18.7759	17.3374	18.6938	18.1375	17.6848	18.0982	17.4645	17.7343	18.5504	17.9075	17.4959	17.4675	18.4648	17.9764	18.2051	17.9144	17.5452	17.7849	18.6342	17.4389	18.103	17.488	18.5076	19.0865	17.3192	18.6262	18.4215	18.0516	17.6874	18.0789	18.525	17.7957	17.953	17.9688	17.2468	18.7729	17.4272
P08727	KRT19	17782_AALEDTLAETEAR	22.139	21.6343	22.5255	22.2398	20.7486	21.9843	22.9208	21.9613	22.8191	20.404	21.451	22.0149	21.6727	20.06	20.9149	22.1405	22.1996	21.6907	20.5188	21.726	22.0281	21.1661	20.5443	22.466	21.7149	21.6604	22.3294	21.002	21.0282	20.9291	21.7446	21.9157	21.4151	22.189	21.9715	23.0821	19.9054	21.0923	21.2743	22.2732	21.4237	22.883	21.3899	22.8162	21.3913	20.5658	21.8547
P08729	KRT7	18724_LQAEIDNIK	21.0782	20.1772	20.5153	19.6146	19.6625	21.0449	21.1266	20.2948	21.0901	20.3078	20.5387	19.7357	20.5541	19.184	19.4072	20.4061	20.9157	20.3987	20.8718	21.1291	19.9137	19.7789	19.5504	20.3061	19.8188	20.4729	20.3485	19.7269	19.9208	21.4878	19.5799	19.7614	21.2406	19.3846	19.404	19.6977	19.7168	19.8237	20.4266	20.3047	19.4989	21.118	19.2409	19.913	20.349	19.7911	19.7762
P08758	ANXA5	7383_VLTEIIASR	22.5179	23.1077	22.371	23.0822	23.0178	23.1649	22.9062	23.2306	22.9528	22.2261	22.3162	22.8405	23.1529	22.2651	23.073	23.3355	22.8663	22.7339	22.4599	22.7799	22.8518	23.1035	22.6739	23.0177	22.6395	22.6871	22.3945	23.0553	23.0211	23.2563	22.9507	22.9015	23.2971	22.6222	23.3355	23.5171	21.946	22.7313	22.721	22.7606	23.2978	23.0531	22.1176	23.0253	23.0845	22.5533	23.0206
P08865	RPSA	28979_FTPGTFTNQIQAAFREPR	20.3833	21.0572	20.4934	20.382	20.7499	20.6805	20.5956	21.0432	20.1996	19.8819	20.2108	20.7599	20.7036	20.1103	20.7523	21.2628	20.6714	20.2903	20.3002	20.4719	20.8694	21.1403	20.4758	20.8197	20.4473	21.1109	20.7761	21.1137	20.6763	20.3355	20.7721	20.908	20.7838	20.2103	21.0718	21.5695	19.7826	20.8112	20.4446	20.537	21.0899	20.8439	20.7519	21.1881	21.3235	20.4586	21.3396
P09012	SNRPA	110268_LVPGRHDIAFVEFDNEVQAGAAR	17.5711	17.6535	17.5539	17.1589	17.0744	17.5542	17.3081	17.894	17.5508	17.5283	17.999	18.1568	17.1225	16.9705	17.3686	16.5528	16.9927	17.9618	17.4135	17.0008	17.4537	17.0797	17.4988	17.1652	17.0975	18.1496	17.786	17.6059	17.8681	16.9952	17.062	16.7273	17.3803	16.6717	17.5102	17.6429	17.1743	17.6941	16.978	17.3743	17.6617	16.8212	18.0977	17.5962	17.8442	17.2789	17.9671
P09110	ACAA1	34141_QVITLLNELK	19.3596	18.4445	18.5928	18.7671	18.8469	19.404	18.5288	19.1416	18.5631	19.3913	18.858	18.673	18.6324	19.6361	19.5931	18.8872	18.9604	19.2762	19.6372	18.2058	18.8601	18.8252	18.9566	19.1021	18.6647	18.8756	19.3813	19.1404	19.0702	18.8161	19.4678	19.2418	19.2317	19.7616	19.5098	19.4455	18.9242	19.4658	19.2167	18.6468	19.0216	18.1849	19.2804	18.6631	19.3408	19.6078	19.2302
P09211	GSTP1	3013_ALPGQLKPFETLLSQNQGGK	19.7853	19.2081	20.2797	19.7784	20.6088	19.894	20.4907	20.56	20.0594	19.889	20.4226	19.7984	20.058	19.541	20.7451	20.0615	21.2494	20.5445	20.0404	20.5511	21.0142	20.3129	20.599	20.6083	20.2814	20.5445	20.2891	21.166	19.8807	20.1319	20.8183	20.2181	19.9861	20.318	20.4997	20.5088	20.2197	19.9247	20.4652	20.7569	19.9116	20.5203	20.3112	19.6314	20.0326	21.0205	20.59
P09234	SNRPC	30515_FYC(UniMod:4)DYC(UniMod:4)DTYLTHDSPSVR	17.1722	17.7111	16.907	16.8833	17.5466	17.0086	17.0587	17.3289	18.1444	18.0511	17.8329	17.382	16.803	17.1899	18.0458	17.7773	17.2989	17.8715	17.8885	17.837	17.3776	17.2689	17.1108	17.5089	17.3447	17.5026	17.9807	17.9415	17.7358	17.1104	17.197	17.2244	17.1121	18.0234	17.5763	17.1933	17.6608	17.7357	17.8885	17.3117	17.9112	17.6132	17.1416	16.8986	17.4913	17.4835	17.5118
P09237	MMP7	267186_RFYLYDSETK	18.6833	19.3419	18.61	19.5416	18.5993	19.1185	18.9879	18.5943	19.7337	19.1551	19.5969	18.2234	19.1043	19.1567	19.6795	18.1329	19.6052	18.4585	19.5457	18.5915	18.4606	19.4263	18.5046	18.2498	19.5623	18.6707	19.3808	18.9727	19.1718	19.4834	18.7665	18.8099	19.1274	18.9253	18.9434	18.7613	18.5133	18.0351	19.2004	18.7534	19.2181	19.1851	19.1395	18.8904	18.9057	19.3255	19.2909
P09382	LGALS1	6344_SFVLNLGK	22.2255	22.2483	22.2208	21.6257	22.5441	21.9768	22.3834	22.4021	22.3094	21.7864	22.05	22.3161	22.3866	22.2013	22.1902	21.6526	22.186	21.6868	22.7917	22.3482	22.3641	21.9696	22.4484	22.4613	22.1552	22.6805	22.5037	22.5129	22.0225	22.3068	22.4237	22.0167	21.9954	22.3903	22.6625	22.1224	22.4071	21.6139	22.2346	22.2465	22.0964	21.6844	22.1149	21.4469	21.5911	22.5509	22.4717
P09417	QDPR	18881_NRPSSGSLIQVVTTEGR	19.7026	19.6126	19.2849	19.8478	19.635	19.1878	19.5818	20.0457	19.5758	18.8315	19.4879	19.5773	20.0209	18.6378	19.5615	19.1938	20.1093	19.3525	19.5572	19.5984	19.6454	19.5685	19.4409	19.7677	19.8044	19.4282	19.6398	19.957	19.7796	20.0846	19.855	19.5998	19.9845	19.4652	19.5605	20.3007	19.2713	19.695	19.8063	19.6485	19.8995	19.8167	19.2902	19.6552	19.5539	19.2504	19.642
P09429	HMGB1	18568_KLGEMWNNTAADDKQPYEK	20.2637	20.2244	19.8743	20.0321	20.4738	20.4942	20.239	20.6567	20.9038	20.3755	20.2459	19.9419	20.0995	20.0338	20.277	20.7268	20.2825	20.5233	20.06	20.3433	20.463	20.4671	20.5002	20.4422	20.6044	20.1894	19.9735	20.3703	20.4816	20.535	20.5948	20.662	20.5106	19.9834	20.4285	20.9189	19.9221	20.1787	20.2628	19.7779	20.2564	20.6775	20.6254	20.3587	20.7446	20.6343	20.1937
P09467	FBP1	18069_EAVLDVIPTDIHQR	19.4123	19.6999	19.2016	20.0522	19.3899	19.1116	19.51	20.1523	19.2732	19.3313	19.1561	19.8023	19.5238	19.6629	18.8774	20.268	19.6998	19.3167	19.029	19.6097	19.7461	19.8574	19.7794	19.7986	19.7346	19.8376	19.4196	19.4196	19.8431	19.8136	19.899	19.4948	19.5109	18.9353	20.2972	20.2355	19.5578	20.4277	19.8141	20.1347	20.4854	19.9038	19.6251	20.393	20.2785	19.4838	20.2229
P09486	SPARC	6221_RLEAGDHPVELLAR	15.5983	16.665	15.048	16.9651	16.1178	17.4048	15.7913	16.4713	16.4577	17.0827	15.8449	16.1037	16.7929	15.6228	16.32	15.9005	16.5346	16.7899	17.1062	15.7373	15.9563	15.7194	16.4531	15.997	16.9889	16.0293	16.7682	17.0065	16.5129	16.4949	16.2852	16.5437	16.0243	15.8728	16.4016	15.5862	16.3224	16.5397	17.1588	16.1752	16.1173	16.4287	16.6698	15.8353	15.8471	16.6081	16.4914
P09493	TPM1	8879_KLVIIESDLER	22.4071	21.7984	22.4973	22.3305	21.886	21.9983	22.3078	22.4193	21.7868	22.5187	22.4276	22.2015	22.6652	21.5729	21.7852	21.1837	22.0506	22.5805	23.1861	22.5481	22.6146	21.6477	22.7985	22.606	21.7508	22.3384	22.8252	21.8521	22.3997	22.2418	21.7574	21.8815	22.0436	22.2116	22.0863	21.4222	23.0543	21.6173	22.7371	22.5214	22.2252	21.4405	22.4087	20.393	22.3117	22.5443	20.6872
P09496	CLTA	3788_ELEEWYAR	18.135	18.3227	18.1892	18.3583	18.3179	18.5623	18.1609	18.6324	18.3392	18.837	18.8183	18.2857	18.5611	18.258	18.5124	18.6505	18.6793	18.07	18.6515	18.1817	18.2875	17.9212	18.1011	18.1787	18.4947	18.3476	17.9733	18.7711	18.3334	18.7081	18.5531	18.6287	18.4255	18.0238	18.421	18.5244	17.8467	17.9689	18.5504	18.2226	18.4674	18.4016	17.9698	18.405	18.4305	18.8808	18.2465
P09497	CLTB	27448_DLEEWNQR	19.0748	19.0523	18.9955	19.0516	18.6997	18.7354	18.7596	18.3798	19.0652	19.3583	19.084	19.3968	19.0886	19.1447	19.2055	19.2393	18.0954	18.719	19.073	18.858	18.5999	18.9629	18.3847	18.4208	19.1047	18.7195	18.6616	18.6587	19.1584	18.9756	18.9269	18.9326	18.3635	19.1699	18.0625	18.4176	18.6173	18.7838	19.0616	19.0313	18.4296	18.869	19.0044	18.9613	19.0418	18.6222	17.8697
P09525	ANXA4	12124_GLGTDDNTLIR	19.7883	19.8578	19.8646	19.7794	19.7733	19.5965	20.2142	19.9327	19.6579	19.3632	19.8129	19.7967	20.3241	19.7076	20.1978	19.8216	20.0347	19.6456	20.1913	19.9502	20.1202	19.8417	19.9916	19.9474	19.7781	19.5573	19.8199	19.9311	19.8062	20.1722	19.7583	20.0679	19.5888	20.0581	20.2278	19.9928	19.6513	19.3641	19.6351	20.0205	19.8845	19.9192	19.7477	19.9631	19.7856	19.7114	19.9885
P09543	CNP	16815_AIFTGYYGK	18.218	18.0887	17.1091	18.2898	18.3738	17.8583	17.6271	17.5799	18.8844	18.4782	17.989	17.8302	19.7862	18.4957	17.6905	18.5403	17.6324	18.3695	17.9124	18.432	17.6779	17.9201	17.668	18.0087	18.6167	17.3809	17.9217	18.5706	17.6642	17.8158	17.7661	17.9952	18.077	18.239	18.0387	18.6622	17.6113	18.462	15.9416	17.6318	17.3349	18.251	18.4882	17.4401	17.6786	17.9502	17.6941
P09619	PDGFRB	217381_YVSELTLVR	17.3021	16.828	16.5518	17.1671	16.1595	16.5216	16.8755	17.1161	16.1967	17.6699	17.0148	17.0403	17.1126	17.314	17.2124	16.1231	16.9045	17.4026	16.9877	16.604	17.0242	17.2865	17.0152	16.3307	16.665	16.843	16.8541	17.2106	16.6562	17.2779	16.2708	16.8119	16.2031	16.541	17.2126	16.8818	16.9691	16.0556	17.2806	17.2904	17.2167	16.79	16.8918	16.7356	16.6786	17.0343	16.0825
P09622	DLD	466_EANLAASFGK	19.9526	19.8046	19.5529	19.7751	19.2935	19.2747	19.3649	19.5495	19.7917	19.8068	19.6279	19.7533	19.3345	19.3082	19.5778	19.935	19.8609	19.6301	19.7634	19.2205	19.6196	19.6426	19.8347	19.6479	20.2176	19.6975	19.0271	19.4586	19.753	19.775	19.5844	19.9274	19.3271	20.027	19.3401	19.6406	19.3039	19.3371	19.4685	19.4186	19.4219	20.2249	19.2935	19.4014	20.1421	19.3864	19.5015
P09651	HNRNPA1	8484_GFGFVTYATVEEVDAAMNARPHK	19.1523	19.1775	19.3088	19.052	19.3247	19.8024	19.304	19.5632	19.1101	18.4433	18.955	19.3502	19.3629	19.1389	19.311	19.5219	19.8183	18.7231	18.5892	19.7289	19.5997	19.2075	19.4179	19.6786	19.8888	20.2329	19.4313	19.5055	19.502	19.0034	19.7336	19.8408	20.1843	18.6733	19.6472	20.1663	18.5929	20.6178	18.8899	19.5282	19.9336	19.5567	19.4249	19.7898	19.6375	19.1775	19.7778
P09661	SNRPA1	17422_NAIANASTLAEVER	20.1846	19.7784	19.465	19.5506	19.8442	19.9286	19.3538	19.3405	20.3002	19.6858	20.3094	19.6341	19.7937	20.1638	19.5043	19.6423	19.4677	19.483	19.9757	20.0772	19.8123	18.9042	19.7303	19.2863	19.5143	19.6291	19.3038	19.6249	19.6609	19.7008	19.8524	19.4938	19.6782	19.434	19.6994	19.8585	19.7451	19.6287	20.0324	19.3476	19.1568	20.2537	19.9809	18.9936	20.0523	19.8678	19.5726
P09668	CTSH	127631_VNHAVLAVGYGEK	19.2546	19.8139	19.0202	19.5058	19.4547	18.9364	19.2859	19.4523	18.8937	19.3194	19.0272	18.8899	19.3461	19.3493	19.5736	19.9334	19.4861	19.2104	18.7739	19.1298	19.4152	19.2077	19.289	18.718	19.1328	19.0226	18.9611	19.5721	19.3759	19.6428	19.1871	19.4004	19.4983	19.2386	19.464	20.1927	19.4835	18.9472	18.8625	19.2643	19.7552	19.1937	19.1418	20.0228	19.6676	19.1185	19.6276
P09669	COX6C	16098_AYADFYR	18.3382	18.1717	18.3565	18.5198	18.1384	18.4035	18.2274	18.151	18.5439	18.1939	17.7595	18.0355	18.0418	17.9811	17.8697	18.3975	18.3211	18.0386	18.27	18.5716	17.5795	18.1546	18.365	18.2517	18.4375	18.2703	17.7136	17.6832	18.5562	18.4187	17.9312	18.5927	18.8117	18.2482	17.8982	17.9851	17.8987	18.7362	17.8306	18.1969	17.9617	18.6169	18.4884	17.9449	17.6936	18.2524	17.7285
P09758	TACSTD2	268512_DIKGESLFQGR	18.3128	18.2152	18.1148	17.9162	18.3334	17.8209	17.8145	17.5924	18.2193	18.4553	17.8634	18.3434	18.07	18.1759	18.022	18.1952	18.4629	17.8577	18.6875	18.3355	17.8832	18.2651	17.8572	18.8999	18.3032	18.5924	17.5018	18.3453	18.2703	18.3364	17.9647	18.6307	18.2461	17.9528	18.3122	18.0542	17.5897	17.6845	18.3795	18.627	17.9034	18.0059	18.1208	18.342	18.188	18.1092	18.1502
P09871	C1S	19121_SSNNPHSPIVEEFQVPYNK	17.1939	17.4415	17.7541	17.0031	17.3061	17.3152	17.6742	17.0421	17.2602	17.47	17.8533	16.9937	17.4074	17.791	16.985	16.787	17.2331	17.4005	17.3508	17.7496	17.3972	17.5878	17.5927	16.6787	17.0145	17.7406	16.7369	17.7629	17.3912	17.3768	17.2701	17.4608	17.2516	17.302	17.668	16.6042	17.6336	17.8419	17.5645	16.8559	16.5386	16.8973	17.7346	16.979	17.7578	17.4044	17.1805
P09874	PARP1	5934_NREELGFRPEYSASQLK	18.691	18.3103	18.6799	18.5232	18.9432	18.3634	19.082	18.3755	18.7811	18.4189	18.4106	18.2669	18.3424	18.7015	18.6334	18.3278	18.9513	18.6923	18.7943	18.2793	18.746	19.3251	18.7149	17.8767	18.5044	18.5196	18.5534	18.7776	18.4558	18.6866	18.2634	18.6148	18.456	18.0887	18.3523	18.6985	19.3786	18.7049	18.4228	18.1516	18.4212	18.5078	18.3909	18.1985	18.8718	18.485	18.2523
P09936	UCHL1	5319_LGFEDGSVLK	18.0838	18.4595	17.6752	17.8813	18.4203	17.4016	18.3699	18.0898	18.5763	18.672	17.0373	18.3687	18.2074	18.9214	18.2305	17.6673	17.9079	17.7076	18.6582	18.2308	17.8569	18.7676	17.8628	17.9726	18.215	18.1894	17.4467	18.696	18.2787	18.5503	18.5159	18.383	17.9535	18.0838	18.6159	17.8783	18.4861	18.0812	18.1716	17.7457	17.6036	17.5934	18.6615	17.9661	18.663	18.5182	18.3616
P09960	LTA4H	18019_DLSSHQLNEFLAQTLQR	18.8534	18.6993	19.1497	19.3065	19.1953	19.3227	19.3885	19.216	18.9468	18.6891	19.627	19.3293	18.7258	18.8858	19.2765	19.1306	18.9039	18.9602	18.6761	18.6415	19.0352	18.8403	18.969	19.0451	19.3216	19.1386	18.8975	19.2221	18.4657	18.7847	19.416	19.0042	19.4602	19.0633	19.0914	19.3419	18.6032	19.202	18.8658	19.0453	19.4803	19.3398	19.1195	19.2402	19.1899	19.0748	19.1715
P09972	ALDOC	8603_GVVPLAGTDGETTTQGLDGLSER	19.8972	20.5292	19.8294	20.4039	20.108	20.0993	20.3508	19.996	20.0142	19.6672	20.3448	20.2133	20.4072	20.2826	19.904	20.2134	20.0003	19.1434	20.2189	20.141	19.5559	19.2312	20.3313	19.9855	20.232	20.3842	20.3272	19.3882	19.947	20.0808	20.2874	19.6058	20.0058	20.3267	19.3265	19.6937	20.5563	19.5034	19.9395	20.3342	20.593	20.3171	20.0675	19.5722	19.5562	20.2003	20.3733
P0C0L4	C4A	31457_DSSTWLTAFVLK	16.731	16.2838	17.3062	17.3061	16.5732	17.6966	18.1025	16.9528	17.2922	16.4487	17.4296	17.1496	16.9507	16.1797	16.7601	17.7352	16.3515	17.4953	17.6057	16.5707	16.9927	17.6408	16.3398	16.5609	16.9375	17.2878	16.4951	16.9645	17.5042	16.5639	16.8137	16.7339	17.3021	17.0912	16.8555	17.5419	17.0047	15.6208	17	17.3976	17.5289	17.1742	17.0484	16.5991	16.2332	17.2714	16.9851
P0C0L5	C4B	228620_LQETSNWLLSQQQADGSFQDLSPVIHR	19.0872	18.5818	18.7468	18.32	19.0118	18.9358	18.3573	19.0986	18.9401	18.4549	18.8969	18.9806	18.0238	18.847	18.3571	18.4828	18.7696	18.6201	18.7758	18.1077	18.7874	18.4723	18.6895	18.5098	18.9212	18.9896	18.8322	18.7536	18.7484	18.6628	18.7143	18.7991	18.6681	18.4053	18.0289	18.6541	18.9455	18.0239	19.1936	18.6257	18.959	18.7279	17.9537	18.7946	18.9434	18.8837	19.1135
P10155	TROVE2	13278_LGLENAEALIR	18.866	18.5502	18.3437	18.2081	18.883	18.3947	18.4212	18.4385	18.3795	17.9995	18.1493	18.4766	18.3247	18.4188	18.8227	18.7995	19.048	18.7282	17.9911	18.2536	18.582	18.5781	19.3524	18.5763	18.809	18.8019	18.3874	18.835	18.4603	18.285	18.6656	18.656	18.9298	18.6169	18.5331	18.6661	18.5592	18.801	18.3708	18.1815	18.337	18.4859	18.4816	18.4233	18.6275	18.5645	18.6216
P10253	GAA	64497_GAYTQVIFLAR	18.3603	19.1356	18.721	19.6785	19.5465	19.6255	18.9848	19.4044	18.9906	19.4204	18.9185	19.2582	19.2798	19.0689	19.8256	19.7804	19.8475	19.5058	19.0793	18.7637	19.6986	19.945	19.421	19.3772	18.7506	19.0114	18.7247	18.7259	19.5572	19.5411	19.518	19.3802	19.2335	18.9175	19.8772	19.3779	18.6204	18.2689	19.7622	19.4226	20.186	19.7962	19.2139	20.0737	20.3706	18.7602	19.5334
P10301	RRAS	101012_LFTQILR	19.0697	17.9811	19.4268	19.0971	18.9867	18.7182	19.1425	18.7126	18.5256	19.2672	20.0073	19.1369	19.2104	19.2199	18.5022	18.4288	18.7342	18.8929	19.4965	19.333	18.5978	17.4504	19.0853	18.6389	19.1651	18.8893	19.1589	18.3401	19.0629	18.9795	18.78	18.0494	18.8563	19.1362	18.8443	18.2525	19.6046	19.1381	19.2856	19.144	18.7873	19.127	18.7939	18.4134	17.6018	19.453	18.3797
P10515	DLAT	8751_ILVPEGTR	20.9229	20.6433	20.6612	20.7869	20.6489	20.8598	20.744	21.2568	21.3079	20.8252	20.2709	20.5821	20.0387	20.687	20.5955	20.5385	20.9686	20.6562	20.6455	20.7672	20.8292	20.8348	21.0297	20.9098	20.5259	20.9461	20.7729	20.9043	20.9293	21.001	20.8198	20.8601	21.1101	20.3133	20.9398	20.5501	20.706	20.6329	20.4139	20.4491	20.6172	20.6063	20.8789	20.6106	20.8348	20.7282	20.8502
P10599	TXN	14998_TAFQEALDAAGDK	21.1266	21.4036	20.5827	21.0473	21.2156	21.471	20.9187	21.802	20.8397	20.4827	20.8121	20.8962	20.8031	20.6834	21.6862	21.8234	21.2128	20.5539	20.9543	21.3389	21.1538	20.2598	21.3942	21.9373	21.3634	21.7362	20.9902	21.2108	21.2674	21.6491	21.4492	21.3628	20.9874	20.7135	21.8672	22.0196	19.9267	20.4563	21.416	21.6842	22.2544	21.7291	20.2502	21.7523	22.0633	21.3198	21.8669
P10606	COX5B	1700_LVPQQLAH	19.6519	19.5063	19.3852	19.4408	19.7386	20.7122	19.517	19.7953	20.7008	20.8906	18.8085	19.5866	20.343	19.3475	20.0314	20.3209	19.9711	19.5344	19.7185	19.8688	19.859	20.2146	19.9304	20.8977	19.9106	19.7926	20.1775	20.4973	20.2177	20	20.1696	20.6014	19.743	20.2573	20.3672	20.1731	20.2771	19.9059	20.538	19.1809	20.3191	20.2789	19.1349	19.2033	19.5426	19.847	20.2178
P10619	CTSA	56538_EFSHIAFLTIK	17.4045	17.9641	17.7211	18.2039	18.3648	18.4748	18.0006	18.4773	17.6432	17.1542	17.302	17.7139	17.863	17.9246	18.1863	18.4222	18.3508	18.1131	16.8686	17.7083	18.0689	18.1716	17.801	17.6837	17.0934	17.9423	17.5582	17.8195	17.9349	17.6199	18.1412	17.8602	18.1366	17.4063	17.9239	17.9337	17.5589	18.4619	17.7915	18.1374	18.6171	18.0533	18.3353	17.9587	18.4701	17.5332	18.0672
P10643	C7	228624_LTPLYELVK	18.4758	16.9272	16.8458	18.9877	17.1942	16.9214	17.8629	18.2433	17.7369	17.5228	17.4915	17.9275	17.0907	18.0886	18.4056	18.0193	17.5582	17.989	17.839	17.8349	17.4487	17.5656	17.3991	18.8972	18.6653	18.1743	17.1591	18.8467	17.5642	17.8271	17.9099	17.0189	17.2434	17.9658	17.7796	17.8663	18.4364	18.3011	17.9659	17.4219	17.4695	17.2552	17.4283	18.6399	18.0506	17.7798	18.5035
P10644	PRKAR1A	30148_RSENEEFVEVGR	18.3165	18.5191	18.3486	18.9075	17.8344	18.2461	19.0136	18.4523	18.5622	18.6733	18.1346	18.5595	18.4501	18.1349	18.5258	17.9168	18.7054	18.073	18.2702	19.0136	17.9757	18.1972	19.1616	18.0845	18.7024	18.1609	18.7444	18.3453	19.3744	18.2633	18.2786	18.1334	18.5102	18.422	18.5453	18.0466	17.9091	18.1252	18.1164	18.373	17.8759	18.0151	18.1098	18.092	18.6187	18.4711	17.8068
P10768	ESD	17826_AFSGYLGTDQSK	19.6058	19.2677	19.0286	19.3175	19.0842	19.2477	18.8045	18.9753	18.7936	19.245	19.5082	19.4354	19.2131	19.318	19.3947	18.5159	19.7163	19.115	19.5261	18.3717	19.4805	18.8762	18.8193	19.3664	19.5397	19.0259	19.4103	19.4782	19.2062	19.602	19.4145	19.464	19.2361	19.3708	19.3802	19.4428	18.8786	19.2762	19.1688	19.5475	18.7896	19.4259	19.3197	19.0017	18.8961	19.1699	19.017
P10809	HSPD1	1326_KISSIQSIVPALEIANAHR	20.2225	20.8977	20.3656	20.6129	20.6713	21.9479	20.2905	20.9495	19.9174	19.3516	19.9743	20.2933	20.3234	20.0377	20.434	21.3235	20.5857	20.0577	19.5303	20.4803	20.0975	20.222	20.375	21.8174	20.3664	20.789	20.5297	20.5186	21.2365	20.421	20.9356	20.9625	21.5831	19.8246	20.5313	21.6823	19.6019	20.9634	20.2177	20.2178	21.6032	20.8476	20.164	20.4371	21.074	20.2548	21.2302
P10909	CLU	15184_TLLSNLEEAK	20.1386	20.3166	20.0401	19.987	20.7199	19.882	20.7324	20.5271	20.9442	20.3261	20.4687	20.6009	19.8213	20.3153	19.5687	19.5069	20.4532	19.7317	20.2726	20.051	19.6198	19.8693	19.7755	20.161	19.9268	19.9844	20.2466	20.2771	20.5431	19.9417	20.0317	19.7727	19.7736	19.817	20.3451	20.2709	20.2775	20.0098	19.9017	20.6172	19.6974	19.8582	20.2451	20.2988	19.8413	20.3183	19.8025
P10916	MYL2	266873_NDLRDTFAALGR	20.788	21.6656	20.3602	20.4865	20.9246	20.3826	20.6388	20.261	21.1453	20.4339	20.5796	20.4193	20.2805	20.4714	20.4116	20.4855	20.4466	20.4455	20.9699	20.971	20.643	20.0917	20.7353	20.7923	20.4397	20.1153	20.3192	20.664	20.6011	20.7407	20.6467	20.1614	20.4622	20.5279	20.5969	21.0631	21.1481	20.354	20.4541	20.5466	20.6613	20.7341	20.5097	20.7623	20.4919	20.5927	20.5257
P11021	HSPA5	323_DAGTIAGLNVMR	20.2261	21.0604	20.3688	20.518	20.7282	20.6768	20.7395	21.0214	20.2403	20.1701	20.4836	20.94	20.7747	20.6	20.9247	21.414	20.914	20.324	20.609	20.397	20.6226	21.0378	20.8283	20.7878	20.7616	20.981	20.6267	20.8793	21.051	20.9563	20.8332	20.7805	20.9403	20.7679	21.1448	21.1971	20.724	20.6146	20.4933	20.7086	21.0899	20.7962	20.6512	20.7716	21.1466	20.4549	20.9808
P11047	LAMC1	229049_LLNNLTSIK	20.8742	21.1862	20.5977	21.3602	21.6267	21.4233	21.1184	21.5788	21.0548	20.3634	20.9643	21.1708	21.4237	20.6122	21.3117	21.4186	21.0354	20.893	21.0447	21.2876	21.298	21.045	20.8781	21.6178	20.8719	19.9845	20.8414	21.4627	21.3153	21.3717	21.4237	21.2294	20.0701	20.9467	21.5003	21.6489	20.7893	20.855	21.2214	21.184	21.279	21.3383	20.3343	21.0476	21.3774	20.8502	21.2774
P11055	MYH3	6472_SLSELTTQK	19.375	19.9512	18.4811	19.5015	18.5686	19.2763	18.551	19.1056	19.8995	19.5738	18.2093	18.7152	18.2348	19.4139	18.7556	18.4871	18.6606	20.1584	18.9654	18.2284	18.869	19.3893	19.5932	19.6865	19.447	18.2242	19.0456	19.1548	19.1765	19.5337	19.0377	19.1164	19.0722	18.9367	18.4739	18.5407	19.4572	18.5671	19.6892	18.9187	17.8697	18.7482	19.0491	18.6246	19.454	19.0132	18.3674
P11117	ACP2	107567_FVTLLYR	18.0819	18.8943	17.7136	18.0198	18.1816	17.2245	17.2271	18.2833	15.851	17.1215	17.2479	17.5946	18.765	17.7823	16.6423	17.1001	17.7695	17.7972	17.2275	18.3793	17.1918	16.8561	17.6548	17.9949	17.5464	17.0838	17.6433	17.6042	17.2732	18.4213	18.0627	16.0144	18.6316	16.9799	17.2303	16	16.4499	16.1766	17.9562	17.8393	18.5938	15.8691	17.6935	18.6334	16.6526	17.939	17.8244
P11137	MAP2	108717_TPGTPGTPSYPR	17.1978	18.9657	19.272	18.9041	18.4014	17.6222	18.727	18.5329	17.3642	19.2809	19.6248	17.6876	18.14	19.2501	18.6588	18.1284	19.5229	17.9315	19.2843	17.9649	18.4506	18.8892	19.1018	18.6274	17.8459	18.4695	19.0728	18.2464	18.5749	19.1187	17.3284	18.9154	17.9377	18.2636	18.8509	18.3994	19.1911	18.6109	19.1522	18.487	18.6619	17.671	19.5933	18.6731	19.1508	18.9628	18.1074
P11142	HSPA8	6544_SQIHDIVLVGGSTR	21.9227	22.287	21.6144	22.0782	22.2083	22.1269	21.979	22.3663	21.8454	21.4018	21.4281	22.1044	22.2014	21.4011	22.2489	22.7682	22.4328	22.0958	21.7354	22.2845	22.0164	21.9727	22.16	21.938	21.6959	22.1502	21.9221	22.1726	22.2139	22.3118	22.0664	21.9684	22.087	21.6899	22.5109	22.3572	21.4159	22.1908	21.7675	21.9986	22.3512	22.3536	21.9031	22.3119	22.5183	21.5847	22.3164
P11171	EPB41	88977_LFSSFLK	19.2797	19.2042	19.6686	19.1198	19.2769	19.3599	19.0804	18.8924	19.5624	19.0859	18.7771	19.3248	18.5739	19.1443	18.627	19.2306	18.9978	19.0178	19.1754	19.394	18.7234	18.7814	19.0483	19.0909	18.7118	18.5504	19.1086	18.9253	18.967	19.2083	18.7436	19.0498	19.0145	19.1923	18.9223	18.7673	18.8569	19.1191	18.6916	18.4274	18.8829	18.8149	19.3217	19.1984	18.9255	18.8621	18.7645
P11177	PDHB	4876_ILEDNSIPQVK	19.2725	19.8577	19.2114	19.2191	19.2546	19.6866	19.1298	19.3256	19.1398	19.5689	19.1958	19.5069	19.5704	18.8154	19.2671	19.4809	19.2603	19.44	19.5271	19.3532	19.51	18.9259	19.2206	19.5872	19.137	19.2528	19.3521	19.2573	19.6643	19.5852	19.3591	19.4827	19.5619	19.3815	19.3337	19.3912	19.2713	19.6717	19.3776	19.2103	19.2588	19.5338	19.0381	19.3205	19.7734	19.4982	19.2779
P11182	DBT	112057_EDILNYLEK	18.4054	18.6023	18.8766	18.6737	19.0373	19.1117	18.1364	18.8199	18.7158	18.9683	18.4495	18.3181	18.5451	18.3673	18.3354	18.9975	18.6234	18.3639	17.7132	18.9591	18.6917	19.4023	18.3522	18.7748	18.7355	19.2166	18.439	18.6792	18.7012	18.5559	18.7728	18.8364	19.0527	19.5787	18.3836	18.6394	18.2334	18.031	18.6697	18.7691	18.7576	18.5622	17.8301	18.571	18.666	18.169	18.5309
P11216	PYGB	5621_LVTSIGDVVNHDPVVGDR	20.0602	19.5142	20.1874	20.0762	20.4721	20.0874	20.537	20.249	19.9918	19.2082	20.3858	20.3313	20.7142	19.3089	20.9357	20.0267	20.7571	19.9854	20.0915	19.7286	20.9009	20.0295	20.3619	19.8194	20.547	19.6921	20.181	20.0889	19.9937	20.1628	20.6255	19.7527	20.006	20.4089	19.6016	20.1676	20.1103	19.4368	19.8581	20.4098	20.3268	20.348	19.8735	19.4908	19.8584	20.1193	20.4581
P11217	PYGM	116014_ILVDLER	18.677	19.5052	19.4144	18.3643	17.9453	18.56	19.1792	18.6132	18.5343	20.8624	20.1264	18.9538	18.6241	18.9221	19.1854	18.6207	18.8537	19.3365	18.4249	19.2294	18.0952	19.2636	18.622	18.4565	18.8067	18.1005	18.8081	18.8733	19.608	18.1026	19.4013	19.1054	19.5391	18.9402	18.2239	19.6772	18.8735	18.2149	18.9217	17.91	19.0337	20.0749	19.6291	21.0808	18.5183	19.1213	18.7719
P11277	SPTB	11010_DLTSVLILQR	17.2041	17.3027	16.9709	18.3862	17.9653	16.5197	17.852	17.5573	16.8996	17.7654	17.529	18.0557	19.1178	17.1656	17.7884	18.8463	17.4748	17.7348	19.1939	16.8614	17.9836	18.0958	18.0491	17.2802	18.4011	18.1799	16.7913	17.5722	18.5865	17.6983	17.8279	17.6739	18.3472	17.5432	18.8911	19.2875	17.1855	18.7248	19.519	17.3976	17.9779	17.8652	18.6712	18.6997	17.914	17.5511	18.0888
P11279	LAMP1	2348_TVESITDIR	19.2283	19.556	18.9396	20.51	19.6302	19.231	19.1011	19.2189	18.8438	18.6372	19.1655	19.395	19.6127	18.5781	19.7549	20.6655	19.2616	19.0775	19.0044	19.1599	18.8517	19.1175	19.7938	18.575	18.884	18.5067	19.0048	19.1159	19.1968	20.1203	19.9278	19.1998	18.9952	18.9035	19.0618	19.163	18.3448	18.2796	18.6656	19.9193	20.1662	19.6422	18.4921	20.3276	20.0108	19.1158	19.769
P11310	ACADM	70405_NTYYASIAK	19.5071	17.9333	19.8093	20.1582	17.6451	21.0545	19.4525	18.7959	19.4677	19.9831	19.9851	18.7944	18.2635	18.338	18.2268	17.5669	19.015	20.02	18.8612	19.3759	18.2532	20.2406	18.8961	19.9674	18.9939	18.4541	21.1871	20.6235	19.9515	20.0401	19.3328	18.3202	20.4381	19.1264	19.2115	20.1836	21.2007	18.7415	18.9371	19.016	17.5146	19.1114	20.9261	19.3586	19.2146	19.8155	17.5968
P11413	G6PD	12297_GYLDDPTVPR	19.4056	19.3056	19.601	19.6546	19.1468	18.7786	18.9837	18.6416	19.5499	19.181	19.3117	19.618	19.3459	19.7577	19.1564	19.6534	19.9321	19.3269	19.1357	19.6459	19.6059	19.704	19.4402	19.8123	19.2828	19.0855	19.8149	19.5384	19.0697	19.1583	19.2782	19.7373	18.9336	19.9716	19.4412	19.4972	19.2843	18.9401	19.9804	19.4061	19.2491	19.5042	19.3724	19.114	19.339	19.612	18.8277
P11498	PC	35691_VVEIAPAAHLDPQLR	18.1749	18.4548	18.0166	18.1242	18.3155	17.9202	18.162	18.2835	17.8328	18.0049	18.9474	18.5328	18.7006	18.2309	18.4609	19.064	18.2458	18.5126	18.9444	17.8746	18.6476	18.4536	18.1166	18.5816	17.9463	17.6393	18.2486	18.4188	18.1009	18.9761	17.9255	18.1245	18.027	17.7437	18.0216	17.9522	18.0118	17.6426	19.4355	17.787	18.6476	18.5727	17.7401	18.6171	17.8971	18.0059	18.476
P11586	MTHFD1	19687_VLLSALER	18.8952	19.1862	19.4707	18.8054	19.5842	19.3787	19.243	18.7684	18.4985	19.2022	18.527	19.2698	19.0626	19.171	19.093	18.4826	18.5503	19.38	19.6377	18.8611	19.1735	19.1189	18.8714	19.1492	19.0834	19.3862	19.0995	19.023	18.9142	19.057	18.964	18.9588	19.0276	19.1025	19.1624	18.6665	18.804	19.1411	19.0321	19.2611	19.0773	19.2776	19.197	19.0349	18.8803	18.7254	18.992
P11678	EPX	208484_AADYM(UniMod:35)HVALGLLEEKLQPQRSGPFNVTDVLTEPQLR	18.5666	19.2992	18.5585	19.0901	19.3653	18.781	19.5944	19.0461	18.3865	18.0141	19.0362	18.7096	18.5313	19.3308	19.2064	18.7253	18.3376	18.2517	18.2474	18.4615	19.2624	18.4281	18.9915	18.4013	18.8308	19.2045	18.2995	19.5043	18.5781	18.5871	19.1909	18.2488	19.0228	19.1926	19.0705	17.9023	17.7408	18.5908	18.4661	18.9931	19.1302	18.7381	19.0325	18.6501	18.0924	19.3267	19.143
P11766	ADH5	4749_IDPLAPLDK	20.0895	19.8985	20.2541	20.1196	20.6398	20.195	20.3526	20.3541	20.0132	19.9907	20.5913	20.4379	20.859	20.262	20.8243	20.7561	20.8532	19.2806	19.9802	20.3045	20.127	19.6824	20.4607	20.3285	20.4618	19.749	20.1438	20.5211	20.3465	20.8198	20.3448	19.957	19.9909	20.2808	19.6974	20.0933	20.0066	19.3809	20.1234	20.6004	20.9707	20.5657	19.8081	20.2441	20.1478	20.1758	20.6389
P11940	PABPC1	8232_EFSPFGTITSAK	19.1839	19.3172	19.3183	18.9975	19.4868	19.2288	19.1558	19.465	19.7994	19.5964	20.0782	19.4267	19.635	19.0675	19.6939	19.8385	19.7582	19.2302	18.8131	19.4551	19.4038	19.0525	19.1448	18.9654	19.147	19.3524	19.5802	18.8703	19.2956	19.1512	19.3255	19.371	19.2313	19.4861	19.5541	19.7839	18.6498	19.5561	19.531	19.2432	19.3994	19.1093	19.5207	19.3719	19.5222	19.1717	19.5328
P12004	PCNA	730_FSASGELGNGNIK	18.2676	17.944	17.4619	17.2058	17.5584	17.4013	17.4356	17.6329	17.1534	18.4876	18.0705	17.3616	17.4453	18.2245	17.7702	17.8664	17.5692	18.1435	18.3815	17.6928	18.0576	17.121	18.1427	18.4203	18.0394	18.6024	17.6156	17.637	17.2087	17.6754	17.324	18.1634	17.2215	17.3812	17.9361	17.8032	17.8957	18.2006	17.5317	17.6218	17.3145	17.6987	17.9819	17.266	17.3813	17.886	17.0346
P12036	NEFH	77611_HQADIASYQEAIQQLDAELR	17.4071	17.6216	17.9329	17.6176	18.506	17.9274	18.0158	18.1547	18.0269	17.4807	17.9595	17.3816	17.3153	18.2269	18.0397	17.0808	18.3566	18.0605	17.7029	17.8165	18.4598	17.5498	17.6141	17.771	17.6204	17.5777	17.4304	18.1039	17.2406	17.3524	17.7675	17.7447	17.9235	18.0751	17.0282	17.6157	18.3716	17.1801	16.9796	17.9292	17.8809	17.4709	17.8913	17.3385	17.449	17.7529	17.923
P12074	COX6A1	121073_TKPFPWGDGNHTLFHNPHVNPLPTGYEDE	15.2275	17.3853	17.1707	16.686	16.7562	17.6701	16.9709	17.0268	16.9356	16.2858	15.8858	16.9383	16.4495	17.4846	16.2482	16.9535	16.6037	17.263	16.4938	16.3989	16.4469	16.5416	16.4843	17.9253	15.9095	17.0487	17.446	17.4575	17.1007	16.7904	17.0559	17.2401	17.3544	16.6596	17.1687	17.2055	17.6729	17.6279	17.1825	15.4651	17.5341	17.2385	15.7166	16.5023	16.4957	15.9999	15.8304
P12081	HARS	3116_ASAELIEEEVAK	18.1423	18.1765	18.7955	18.3014	18.1619	18.294	18.3537	18.0679	18.7401	18.6787	17.6536	18.473	18.2845	18.2659	18.868	18.3053	18.2998	18.2229	19.0407	18.1476	18.4213	18.119	18.3898	18.4026	19.021	18.6708	18.145	18.6014	18.0706	18.5226	17.8689	18.5097	17.8677	17.741	18.1297	18.3123	18.291	17.9704	18.4775	17.9964	18.0548	17.7001	18.1055	18.3264	18.6294	17.8107	18.2944
P12109	COL6A1	7206_VFSVAITPDHLEPR	21.334	21.8591	21.6593	22.491	21.6542	20.8811	21.9912	20.6828	21.9696	21.857	22.2293	22.2243	21.5469	22.183	21.7902	21.9182	21.3771	22.5091	21.1624	21.9508	21.3616	22.9553	21.6899	21.3995	21.668	21.1009	20.6289	20.4625	20.9003	21.9355	21.9983	20.7821	22.0528	21.6595	22.0101	20.9789	22.4696	21.9264	22.154	21.3709	22.1907	21.6998	21.5176	22.5133	21.4525	21.791	21.1592
P12110	COL6A2	106210_NFVINVVNR	21.1231	21.4273	21.4798	22.0301	21.2457	20.5769	21.5767	20.3303	21.6924	21.5788	21.8142	21.9438	21.1731	21.922	21.4967	21.7083	21.1513	22.1251	21.0123	21.7602	21.0332	22.3071	21.2653	21.0719	21.1694	20.6308	20.1702	20.3015	20.9182	21.7096	21.5732	20.3927	21.7308	21.8796	21.6931	20.6661	22.1484	21.7836	21.7372	20.9813	21.7851	21.4662	21.63	21.8333	21.1157	21.4577	20.7681
P12111	COL6A3	23688_LSDAGITPLFLTR	21.5898	22.042	21.9235	22.6312	21.7119	21.1149	22.0324	21.0915	21.826	22.2448	22.4408	21.9548	21.3383	22.4567	21.6176	22.1542	21.7834	22.4913	21.7645	21.897	21.8114	22.6328	21.8147	21.8548	21.8924	21.4846	21.075	21.3216	21.6481	21.8487	21.946	21.2527	22.0929	22.3012	21.9778	21.5316	22.3346	21.868	22.2658	21.6191	21.9968	21.8275	22.1681	22.2036	21.5739	21.9678	21.3508
P12235	SLC25A4	21369_DFLAGGVAAAVSK	18.1932	18.1275	18.1632	18.1551	18.3376	18.7776	18.0895	17.9329	17.8116	17.8755	18.5104	18.3656	18.2415	18.1683	18.6481	17.8387	18.5084	18.1373	18.4176	18.3316	18.1552	18.4413	18.3467	18.0683	18.167	18.2611	18.3577	18.2689	18.2858	18.1568	18.2384	18.0692	18.0389	17.9644	18.2145	18.2617	18.4504	17.932	18.5501	17.8237	18.1897	18.4028	18.5017	18.2436	18.9236	18.354	18.1313
P12236	SLC25A6	340_DFLAGGIAAAISK	18.0344	18.5861	18.6558	18.1079	19.0917	19.1167	19.0537	18.686	18.4617	18.204	18.724	18.8347	18.2891	18.3587	19.2607	19.326	18.8532	18.5428	18.6514	18.6034	18.749	18.8905	18.8775	19.1602	18.5974	18.9937	18.4088	18.8925	18.4255	18.3582	18.9133	18.7558	19.1885	19.0778	18.6885	18.9667	18.6095	19.7825	18.7373	18.5679	19.1175	19.1122	19.0616	19.4655	18.6824	18.6601	19.2449
P12259	F5	230447_QHQLGVWPLLPGSFK	18.7897	19.1207	18.268	18.9819	19.1245	18.8006	18.8069	19.0505	19.1269	19.0063	18.9608	18.6448	18.8363	19.0396	18.6396	18.9776	19.1927	18.7824	19.2926	18.8415	18.9892	19.5484	18.7015	18.6928	18.951	19.1662	18.9452	18.7077	18.4752	18.0942	18.9698	18.2618	18.7266	19.2615	17.9497	18.9596	19.1854	19.0834	19.3839	18.7711	19.1544	18.8237	19.3431	18.7993	18.2137	18.9625	19.2197
P12268	IMPDH2	101866_RFGVPVIADGGIQNVGHIAK	18.587	18.9988	19.2854	19.3167	19.2275	19.5076	19.0367	19.2379	18.8712	18.9992	18.6621	19.2547	19.4507	18.7814	19.6093	19.4783	19.2403	19.6287	18.9108	19.423	19.1703	19.6544	19.0897	19.1772	19.1523	19.638	19.2216	18.8954	19.0658	19.0571	18.9077	19.1702	19.3316	19.1233	19.3422	19.5087	19.3534	19.7832	18.9825	19.0742	19.3282	18.8125	19.4456	19.0417	19.9727	19.1525	18.8864
P12270	TPR	20365_NIAIQSQFTR	20.8577	20.3744	20.5673	20.3116	20.4227	20.6185	20.3519	20.5393	20.5142	20.9892	20.778	20.6754	20.6175	20.782	20.2421	20.3146	20.329	21.0208	21.075	20.6535	20.4418	20.5472	20.7197	20.7586	20.6525	20.7175	21.1635	20.4678	20.8826	20.7099	20.5932	20.7784	20.5887	20.4819	20.8986	20.331	20.8374	20.5167	21.0007	20.6287	20.534	20.4635	20.7073	20.6319	20.2823	20.7226	20.0779
P12273	PIP	30816_TVQIAAVVDVIR	18.1479	18.3871	18.7369	18.1045	18.5685	18.2312	18.2105	17.6082	19.2473	17.5782	18.6848	18.4979	18.603	18.4918	18.8099	18.2889	19.0924	19.1476	18.5504	18.1489	17.7256	18.6078	17.5409	18.8934	18.2745	18.5076	18.5267	18.5638	18.4315	18.5755	17.8934	19.2466	18.2482	17.4932	17.4695	18.2364	17.3791	18.0575	19.4116	18.4424	18.2237	18.8518	19.418	19.2525	18.6187	18.7072	18.4893
P12277	CKB	2519_VLTPELYAELR	21.3549	21.5194	21.2923	21.7844	22.0526	21.0497	22.0855	21.778	21.4269	20.6827	21.6876	21.7129	21.5266	21.0279	23.2425	22.143	22.5178	22.2086	21.4011	21.925	22.7562	22.3617	22.4263	21.8308	21.7391	21.5556	21.0023	21.9025	21.4284	21.5281	21.8253	21.0924	20.6473	21.6692	21.5524	21.1952	21.6135	21.6315	22.207	22.4792	22.1904	21.7249	21.2774	22.234	22.264	21.5054	22.6132
P12429	ANXA3	14644_SEIDLLDIR	20.1286	20.7603	20.4856	19.9543	20.5787	20.3686	20.1464	20.6134	20.2674	19.6725	20.3114	20.0463	20.1087	20.3823	20.38	20.1191	20.6595	19.4641	19.9199	19.7574	20.5654	20.0524	20.4472	20.3052	20.4618	20.1896	20.5375	21.0257	20.0538	20.3569	20.4578	20.3694	20.397	19.5995	20.2974	20.9894	19.1212	19.7497	19.9582	20.9882	21.1769	20.9871	19.8833	20.4784	20.8719	20.1824	20.775
P12532	CKMT1A	42913_RGTGGVDTAATGGVFDISNLDR	19.2315	19.4158	19.5806	19.2116	20.1352	19.5433	19.526	19.5014	19.4166	19.4606	19.5382	19.444	19.2364	19.9961	19.7003	18.8864	19.8491	20.1449	19.7429	19.383	19.1037	18.9315	19.813	19.3923	19.0781	19.4682	19.3208	18.9165	19.8592	19.715	19.8425	19.2365	19.2337	19.4526	19.4714	19.6168	19.4081	19.6758	20.228	19.5466	20.0872	19.4848	19.6447	19.277	19.5332	20.0568	19.3888
P12694	BCKDHA	45976_VDGNDVFAVYNATK	18.0977	17.7274	17.3369	17.5399	17.7472	18.2039	17.2132	17.5827	17.5939	18.2442	17.3933	17.4107	17.7305	17.4536	17.5762	17.3993	17.6182	18.0832	17.9686	17.6071	17.4394	17.4384	17.4132	17.9628	17.4134	17.3967	17.1693	17.4693	18.1045	17.5045	17.433	17.4326	17.5477	17.0004	17.2615	17.4086	18.024	17.8367	17.852	17.7247	17.6403	17.5107	17.9123	17.8154	17.6979	17.7082	17.7864
P12814	ACTN1	10279_AGTQIENIEEDFRDGLK	21.2431	20.8808	21.6748	21.3391	21.0142	20.9545	20.6554	21.1023	21.0736	21.0447	21.8089	21.449	21.1496	21.2715	20.7205	20.7507	21.0295	21.0183	20.9515	21.3409	21.0633	20.8906	21.0655	21.2082	21.5258	21.1068	21.2954	20.7979	21.226	20.8958	21.1888	21.0264	21.168	21.4066	21.0208	20.665	21.1127	21.2315	21.2434	21.043	21.143	21.0419	21.4139	21.0361	20.3613	21.5642	21.1986
P12821	ACE	234325_YVELINQAAR	17.6285	17.363	16.9056	17.6806	18.0221	18.4464	17.875	17.5466	17.014	17.5802	17.4987	17.6923	18.0247	17.1394	17.4555	17.9017	17.3823	17.4133	17.9519	17.7691	16.7744	17.9267	17.777	17.1875	17.9226	18.1057	17.8	17.5539	17.2302	17.9066	16.8369	16.8096	17.4257	17.8614	17.0748	17.8279	17.6681	18.5749	18.0095	17.1344	17.6072	17.7675	17.8613	17.3803	17.3221	18.1169	17.5682
P12829	MYL4	7197_VFDKESNGTVMGAELR	22.2363	21.4556	22.1912	21.9338	22.2957	22.3326	21.6944	21.9865	21.4058	22.5968	21.785	21.1796	22.1483	22.0853	21.84	22.338	21.9022	22.9673	22.6279	21.7478	22.4501	22.7513	22.3023	21.9565	22.2839	22.0348	22.188	22.172	22.2851	22.2856	22.1578	22.3439	21.8874	22.2336	22.1404	22.3042	22.0275	21.4071	22.4043	21.6936	21.6843	22.0782	22.2091	22.1131	21.9869	21.5851	21.9572
P12830	CDH1	33586_NDVAPTLMSVPR	21.7452	21.3255	21.2832	21.4631	21.7782	21.7532	21.1734	21.3863	20.7504	21.4996	21.4082	21.2764	21.6789	21.1476	21.319	21.3224	21.4329	21.7328	21.6946	21.2571	21.5217	21.5802	21.4774	21.3373	21.5563	21.5426	21.4491	21.3316	21.7139	21.3448	21.5086	21.4555	21.2996	21.3005	21.3867	21.4978	21.2819	21.4384	21.6609	21.5097	21.2053	21.2232	21.6676	21.5219	21.3734	21.6979	21.4932
P12883	MYH7	266346_VRELENELEAEQK	19.8275	21.2844	19.018	20.5093	19.4611	19.4281	19.0435	19.1715	19.0271	20.5177	19.9443	19.6544	19.8736	19.2326	19.9338	19.8865	19.4069	19.8777	20.4081	20.1621	20.6585	20.2402	19.9756	19.4313	19.572	19.9247	20.5481	20.0354	19.1891	18.9897	20.049	20.5791	19.0059	19.5821	19.7763	20.2285	20.8154	20.6486	19.1181	20.3196	19.7705	19.5611	20.3345	19.9502	19.9305	19.0073	18.8288
P12955	PEPD	65508_STLFVPR	17.6817	17.5242	17.3155	17.6645	17.9018	16.8186	17.6278	18.0578	16.8437	17.2142	18.1971	17.3262	17.6206	19.0101	18.447	18.4891	17.5608	17.7796	18.6537	17.6547	17.4935	17.5316	17.2189	18.5898	17.4622	18.3278	17.6647	18.0112	17.6021	17.9422	17.6997	17.9993	17.6043	18.0104	18.4383	17.4109	17.9331	18.8028	17.7217	18.2533	18.211	17.9513	17.3194	17.9114	17.9489	15.9807	17.7718
P12956	XRCC6	5845_NIYVLQELDNPGAK	21.1856	20.1502	19.4255	20.7124	20.9939	20.9051	20.7139	21.0867	20.0255	21.4409	21.3316	19.5105	21.2766	21.1964	20.9689	20.3987	20.0959	21.0656	21.326	20.5617	21.1722	20.4461	19.9213	21.5221	21.0538	21.1694	21.6654	21.3247	21.2944	20.5529	21.0696	21.2579	20.8152	21.1933	20.5847	21.0203	21.2033	20.6283	21.3013	21.0213	19.9265	20.4387	20.8885	19.6979	19.8388	21.221	21.2631
P13010	XRCC5	9669_TLFPLIEAK	18.454	19.7198	19.9192	19.8079	20.3671	20.2634	20.0923	20.3065	19.9867	19.5189	19.402	20.1074	19.8851	19.2393	20.0079	20.1696	20.4147	19.9574	19.1028	20.1351	19.9845	20.0546	19.9015	20.1882	20.0482	20.3491	19.71	20.3391	20.0379	19.6652	20.157	20.2034	20.7423	19.9086	20.835	20.7459	18.7354	20.8149	19.6494	19.8923	20.3169	20.5178	20.0588	19.4792	20.4671	19.7154	20.4021
P13073	COX4I1	128124_HYVYGPLPQSFDK	20.2143	20.4647	19.9182	20.1155	20.0704	20.5946	20.1784	20.0714	20.6297	19.4709	19.6322	20.1197	20.4513	19.8294	19.9693	20.5263	20.0546	20.1335	20.1007	20.1026	19.8111	19.7944	19.9673	20.635	20.1586	19.9414	20.0685	20.1359	20.2967	20.289	19.9619	20.6073	20.3859	19.884	20.0919	20.4429	19.9734	20.4675	20.0059	19.9828	20.4191	20.3201	19.9917	20.3811	20.2062	19.8243	19.9068
P13473	LAMP2	16356_IPLNDLFR	19.0914	19.0022	18.628	19.3387	20.3337	18.5146	18.6047	18.5317	17.999	16.4434	17.9502	18.4009	20.3907	17.7734	20.4564	21.0684	19.1249	17.5222	16.6937	18.7667	18.5901	18.3574	19.879	18.5632	19.3476	17.1665	17.6034	19.2893	18.9337	19.4515	19.6904	18.7479	18.3441	19.3387	17.8276	18.6433	17.1731	17.3688	17.8219	20.3302	20.7923	20.3063	17.7725	20.1354	20.0232	18.9248	20.3365
P13489	RNH1	7416_VNPALAELNLR	19.6726	20.008	19.9742	20.1581	20.4131	19.8771	20.2954	20.1876	19.7671	19.816	20.2189	20.0567	20.1376	19.9172	20.2101	19.8924	19.9209	19.3578	19.6365	19.8754	20.0563	19.7062	20.043	20.0694	20.2682	20.0777	20.1968	19.7333	19.7646	20.1416	20.0961	19.6643	20.005	19.9544	20.2369	19.8944	19.7483	19.5548	19.829	19.8899	19.938	19.8203	19.5865	19.7121	19.8629	19.9428	20.162
P13611	VCAN	33013_LLASDAGLYR	18.9207	17.7907	18.8091	18.0994	18.3859	17.8159	18.0719	17.8652	17.76	18.6268	18.0065	18.9088	18.0468	17.8521	17.6792	19.0124	17.9872	18.5718	18.7676	19.0443	18.7849	18.2433	18.8862	19.0622	18.7984	18.3351	18.8501	17.8254	18.9007	19.1985	18.9446	18.966	18.7307	18.3359	18.7692	17.7416	17.9462	17.7637	18.7901	18.646	17.6337	18.9381	18.8229	17.6501	18.5983	18.6974	18.6424
P13639	EEF2	2532_VNFTVDQIR	20.9062	21.399	20.7634	21.0996	21.3555	21.2569	21.1289	21.3544	21.4333	20.6487	20.5217	21.3041	21.4484	20.6494	21.3085	21.6718	21.3272	21.2874	20.9291	21.0347	21.229	21.4509	21.1604	21.1755	21.1304	21.0508	20.9902	20.8192	21.0269	21.251	21.1135	21.3339	21.4302	20.9776	21.0142	21.733	20.5853	21.0074	21.0261	20.6641	21.5685	21.68	21.2774	21.6492	21.1876	20.7518	21.2656
P13645	KRT10	19575_IRLENEIQTYR	18.6556	18.7198	18.0821	19.5345	18.0761	18.5272	18.5641	18.7361	19.4866	18.1971	18.8924	18.9702	18.2116	18.7055	18.4148	18.0455	17.8163	18.437	18.2346	19.0795	19.0208	18.8012	18.0311	19.2681	19.2444	18.5625	19.536	18.5837	18.8871	18.6412	18.6872	19.4686	18.5938	18.7164	18.7715	18.6606	18.8519	18.6996	18.7449	18.8521	18.1452	18.2539	18.3546	18.9812	18.7982	18.3741	18.2796
P13646	KRT13	257061_DYSPYYK	22.0681	18.9902	19.597	20.9398	21.3755	21.5385	20.1024	18.8995	21.9569	21.8001	20.5288	20.9013	21.0486	21.6972	20.7823	21.03	21.5057	20.9239	19.2066	19.5306	19.259	19.4799	19.5989	20.3328	21.4409	18.5832	18.2191	21.4007	21.89	21.6751	21.5568	18.6513	20.9359	21.6196	21.0563	21.0442	20.9423	20.2953	21.2353	20.7416	20.3885	20.8469	21.446	21.1286	20.2113	21.2701	20.3521
P13647	KRT5	108499_SFSTASAITPSVSR	21.1022	19.4581	21.5192	20.6208	21.1483	20.6732	21.6152	20.4515	21.5075	19.582	20.3392	20.6742	20.9968	20.2487	20.4599	18.8553	20.7311	19.9329	20.1682	20.652	20.7447	20.1534	20.5663	19.4792	20.6685	19.281	20.8603	20.1313	19.6244	20.081	20.8383	21.0856	19.7289	20.8693	19.929	20.8893	19.3493	18.7575	20.2311	21.4389	19.6594	21.6484	20.3302	18.9488	20.0221	20.1041	20.3157
P13667	PDIA4	65367_RFDVSGYPTLK	20.5583	21.0501	20.2434	21.2491	20.9132	21.2392	20.0581	20.918	20.8585	20.7912	19.8666	21.0898	21.1102	20.1712	21.1098	21.4924	20.802	20.7925	19.7135	21.2905	20.3688	20.9793	21.0714	21.1637	20.8157	20.8811	20.2306	20.6942	21.374	20.8828	20.6767	21.0003	21.2052	20.5176	21.1152	21.2323	20.1056	21.523	20.5719	20.7696	21.326	21.0535	20.4933	21.0829	21.1399	20.3285	21.1869
P13693	TPT1	3421_DLISHDEMFSDIYK	17.6371	18.5429	17.9983	17.592	18.0709	18.4859	17.8853	18.5802	18.3369	18.1742	17.8423	18.5335	18.5243	18.6282	18.6145	18.3446	18.6551	18.1579	17.8956	18.5175	18.435	18.4275	18.4049	17.7352	18.284	17.988	18.028	19.0317	18.0508	18.2389	18.5412	17.7839	18.4993	18.3955	18.7464	18.6123	18.0553	18.8719	18.8447	18.6876	18.7695	17.9642	18.5094	17.9306	18.4671	18.0163	17.9781
P13716	ALAD	32795_LAEVALAYAK	17.31	17.9439	17.4126	18.1351	18.4521	18.0077	18.0121	18.203	17.6619	18.0557	17.3923	18.7676	18.1829	17.6948	18.3008	17.7805	18.1867	17.4715	17.8192	17.8128	18.1682	18.7035	18.2718	17.4331	17.7386	18.5901	18.9057	17.0549	17.855	17.6638	18.1028	18.4769	17.6174	18.536	18.1586	17.9897	17.5282	16.8845	18.1412	17.8944	17.8991	17.6827	17.6037	17.9313	19.0829	19.0981	17.983
P13760	HLA-DRB1	226753_VYPEVTVYPAK	17.016	17.6244	17.4301	18.178	17.5782	18.0357	17.1432	17.2559	17.4456	17.8965	17.4586	17.7613	17.244	17.301	17.4646	17.5684	17.4966	18.2005	17.8443	18.1903	17.1092	18.097	17.5251	17.2412	17.4818	17.4741	17.5798	17.3605	18.4026	18.0241	17.365	17.6842	18.6026	17.7077	17.3505	18.8408	17.4233	17.4327	17.1344	17.0921	17.3266	17.6867	18.5185	17.3654	17.6418	17.9669	17.557
P13796	LCP1	26123_YPALHKPENQDIDWGALEGETR	19.4398	19.3744	19.4081	19.1957	19.4516	20.0098	19.8481	19.612	19.6218	19.1534	19.7416	19.7228	19.3716	19.4195	19.8083	19.2583	19.0596	19.2739	19.6147	19.7251	19.3387	19.6525	19.4588	19.4854	19.6182	19.2777	19.2036	19.4559	19.3939	19.1972	19.5804	19.2918	19.318	19.5532	19.2234	19.2473	19.2316	19.2097	19.3659	19.6483	19.6676	19.6024	19.8406	19.1105	19.1813	19.7542	19.4369
P13797	PLS3	7596_VYALPEDLVEVKPK	16.8159	16.694	16.9098	17.2024	17.1952	16.9078	17.7651	17.2143	17.5302	16.9309	17.335	16.7869	17.5124	16.8688	16.4428	17.4777	17.4301	17.3233	16.9533	16.8216	17.0698	17.6032	16.8402	16.6868	16.4373	17.5056	17.2366	16.526	17.477	16.89	16.8586	16.4453	16.8093	17.3784	16.78	17.0689	17.3855	17.1996	17.2111	16.9522	17.1286	16.921	17.2185	16.8125	16.7269	17.6031	16.2796
P13798	APEH	34418_SFNLSALEK	17.1846	18.4928	18.8695	18.519	18.8409	19.6184	17.6944	18.9947	18.0081	19.3809	17.9608	19.8271	18.0317	17.3629	17.8598	17.8889	18.5516	18.5822	18.5706	17.4381	18.0316	18.6855	18.6867	17.3835	18.1942	18.1598	17.6622	18.701	19.3598	17.9457	17.9004	18.4101	19.1163	19.3639	18.266	18.8218	19.5605	17.2706	19.4772	17.5239	19.1402	17.8342	18.7263	17.606	18.5859	19.9526	18.5635
P13804	ETFA	7574_VVPEMTEILK	18.3434	19.3533	18.6231	18.6342	19.1839	19.9253	19.0687	19.3955	18.0687	18.0829	18.3565	19.2468	19.3736	18.1632	18.6888	19.2649	19.3897	18.7202	18.2887	19.0982	18.7753	19.2068	18.9753	19.9883	18.7213	19.3165	18.809	18.9738	19.631	18.8627	19.0555	18.8408	19.4654	18.9021	19.17	19.6059	18.6274	19.1151	18.7033	18.8695	19.4944	19.2421	18.4109	18.5206	19.1222	18.4658	19.2285
P13805	TNNT1	267072_YEINVLYNR	20.9462	21.6696	20.5559	20.5308	20.4166	20.5387	20.3278	20.2463	21.3707	20.9959	20.8487	20.1677	21.1375	20.9053	20.7285	20.4658	20.2102	21.445	21.1777	20.2907	20.9748	21.3893	20.8269	21.0175	20.7658	20.7454	21.3751	20.227	20.8687	20.8604	21.0443	20.79	20.878	20.9879	20.7514	20.9125	21.1956	20.6507	21.0028	20.4121	19.9297	20.386	20.5544	20.732	20.3576	21.3615	20.5345
P13807	GYS1	6966_TQVELLEAPTPALKR	16.9254	15.3442	16.6489	16.0854	15.4821	16.8214	16.2025	15.9175	15.347	16.486	17.1655	17.0927	16.96	16.0589	16.5384	16.3766	16.1161	16.7729	16.8895	16.2587	17.3714	17.4257	16.2932	17.3615	16.3883	17.3685	15.6257	16.1145	17.012	17.1153	16.8259	16.6055	15.779	15.8895	17.2888	15.7361	16.9752	16.3385	17.0813	16.5975	16.9717	17.3971	16.2948	17.11	16.6189	17.5619	16.4846
P13861	PRKAR2A	198_APASVLPAATPR	19.8568	19.3322	19.2001	19.3707	19.3147	19.1141	19.2623	19.2145	18.8253	19.5592	18.8899	19.1485	19.3636	18.836	19.69	19.8741	19.474	19.2241	19.448	19.0441	19.1179	19.525	19.4121	19.1884	19.2071	18.9597	19.2369	19.484	19.1127	19.4761	19.1367	19.1132	19.1814	19.021	19.346	19.1578	18.971	19.3629	19.1144	19.3678	19.492	19.2638	19.1325	19.5057	19.1866	18.9583	19.4664
P13929	ENO3	211200_HIADLAGNPDLILPVPAFNVINGGSHAGNK	18.0565	21.4106	20.729	21.0726	20.5972	19.7028	20.8418	21.0128	19.9236	20.6551	20.3558	20.9821	19.8379	20.2709	20.5809	19.8236	20.1423	20.2163	20.0176	20.079	20.2336	18.8417	18.8703	20.9212	19.8475	21.0672	19.7901	19.9444	20.5396	19.9096	20.5762	20.4646	18.8167	20.4322	19.7498	18.5834	19.3863	18.0318	21.1067	19.3954	21.0432	20.588	21.3052	21.1363	20.894	19.9763	21.1382
P13995	MTHFD2	5591_LVGDVDFEGVR	17.3009	16.6016	17.0834	16.1448	16.4069	16.8209	16.4949	16.9974	17.5775	17.8299	17.319	17.0652	16.7606	17.1827	15.6544	17.6833	16.0247	17.3536	17.6373	16.4023	16.5277	16.6872	16.9485	16.962	17.2551	17.1606	17.2319	17.4084	17.0409	16.8751	16.8584	16.7327	17.0782	17.1535	17.3426	17.0601	17.8997	16.4279	17.6571	17.2197	16.9786	17.2302	16.9481	16.4913	17.646	17.6955	17.2182
P14174	MIF	6009_PMFIVNTNVPR	21.1914	21.6696	21.4947	21.6552	22.1613	22.5364	21.8795	22.4162	21.0485	21.078	21.2121	21.9399	21.9235	21.1761	21.9732	22.6896	22.2848	22.2505	21.9247	21.7321	21.6004	22.1458	21.9558	22.45	21.6978	22.3605	21.7161	21.8543	22.2767	21.8451	22.1065	22.0584	22.3412	21.6202	23.1093	22.5498	21.2251	22.7584	21.7635	21.7463	22.5963	22.1448	21.5152	22.5173	22.0446	21.6383	22.5328
P14314	PRKCSH	3899_ERESLQQMAEVTR	19.7396	19.5796	19.551	19.4173	19.4204	19.3715	19.2551	19.6438	19.6666	19.4211	19.1059	19.2204	19.2669	19.7207	19.3741	19.6624	19.659	19.339	19.7393	19.6697	19.7179	19.3365	19.7212	19.6048	19.3905	19.7163	19.7811	19.7959	19.7755	19.8298	19.8118	19.8889	19.7129	19.5885	19.6982	19.5212	19.6812	19.0975	19.4675	19.5949	19.233	19.68	19.6926	19.3184	19.8141	19.5639	19.389
P14317	HCLS1	158923_SAVGFDYK	20	20.472	20.7602	20.3371	19.0692	19.6431	19.5992	19.9898	20.0639	20.616	20.3656	20.1199	19.7595	18.5578	19.2761	19.0306	18.655	19.4247	20.0123	20.2542	19.2042	19.3739	19.0726	20.0967	20.1525	19.6892	18.5207	19.891	20.2851	20.0751	20.1712	19.9657	20.0642	20.4751	18.3027	19.5764	19.4081	20.1836	19.1844	19.113	19.4519	19.7526	20.3914	19.9085	19.5113	20.6412	19.3166
P14406	COX7A2	843_GGVADALLYR	19.6473	20.0783	19.7879	20.0007	20.0243	21.085	19.9446	20.2756	19.5593	19.0508	19.159	20.0544	20.4182	19.3354	20.0411	20.4453	19.9678	19.427	19.4588	20.2367	19.8134	20.077	19.792	21.1797	19.794	19.9748	19.8622	19.7775	20.3916	20.2342	19.9892	20.1913	20.4597	19.8273	20.2381	20.595	19.2301	20.6068	19.3603	19.8519	20.86	20.05	19.4933	20.3862	20.3974	19.5857	20.0392
P14543	NID1	28238_NGFSITGGEFTR	20.069	19.491	19.8487	20.0282	19.6061	19.779	19.8765	20.0077	19.7708	19.8737	20.0093	19.7549	19.7542	20.1987	19.2947	19.349	19.4475	19.7105	19.7388	20.0396	19.6462	19.3638	19.717	19.5346	19.8472	19.9195	20.0449	19.7749	19.6699	19.8692	19.8259	19.8752	19.6224	19.7301	19.9738	19.4928	19.9833	19.2303	20.0225	19.9089	19.599	19.2699	19.7772	19.8958	19.7149	20.124	19.6827
P14550	AKR1A1	44793_GLVQALGLSNFNSR	19.1003	19.3367	19.4521	19.6613	19.5122	19.7408	19.3551	19.9432	18.9671	18.5277	19.2062	19.4076	19.498	18.8829	19.7887	19.706	19.6247	19.3717	19.2721	18.9878	19.7148	19.5477	19.3451	19.5922	19.5335	19.102	19.1276	20.0938	19.5048	19.5695	19.7608	19.4832	19.5744	19.5357	19.8394	19.938	18.3611	19.429	19.4492	19.6335	19.7473	19.4159	18.8744	20.1732	19.8521	18.9021	20.0488
P14555	PLA2G2A	125684_EAALSYGFYGC(UniMod:4)HC(UniMod:4)GVGGR	17.8882	16.6358	17.2416	18.6736	17.9014	18.3064	17.4312	18.2096	18.3742	17.673	17.4572	17.037	17.2919	17.4822	17.2717	17.5857	18.1657	17.1908	18.1122	17.9802	18.0267	18.1132	18.4726	17.8135	18.6896	17.8	17.3211	17.8333	18.3174	18.5475	16.9767	17.5947	17.6416	17.6439	18.2067	18.3376	18.1752	17.2923	17.3969	17.9239	19.2314	18.1495	16.9967	17.7625	17.7523	18.2088	17.2508
P14618	PKM	1317_KGVNLPGAAVDLPAVSEK	21.0732	20.7166	20.7608	21.2235	21.1488	21.4376	21.3033	21.176	21.1666	21.3077	21.0757	21.2863	21.3216	20.9199	21.3991	21.0232	21.2359	21.0885	21.2293	20.6687	21.0791	20.3427	21.325	20.6864	20.9956	21.6467	21.3798	21.2311	21.324	21.0704	21.3832	20.6588	21.1009	20.6522	21.083	21.4258	21.3165	21.2574	21.6266	21.1783	21.0163	21.4096	21.4289	21.1632	20.965	21.3147	21.5765
P14621	ACYP2	78864_SVDYEVFGR	17.5224	17.5371	17.0378	17.5436	17.334	16.9206	17.7047	16.9451	18.2709	18.3716	17.3434	18.0357	18.0642	17.475	17.7289	18.2086	18.0888	18.0654	17.2928	18.2683	17.8379	17.9665	18.2156	18.0999	17.4207	17.6148	18.028	16.4818	17.3699	18.2567	17.9634	17.6725	17.643	17.058	18.2485	18.186	17.6805	18.6514	17.9188	17.598	18.2547	17.9043	16.9615	18.2282	17.9391	17.7717	17.7348
P14625	HSP90B1	2101_SILFVPTSAPR	22.1081	22.636	21.7674	22.6118	22.6306	22.5674	22.27	22.6647	22.3761	21.3587	21.5251	22.6355	22.5727	21.3544	22.6164	23.3121	22.7905	22.4692	21.5769	22.4877	22.5376	22.9951	22.2164	22.4728	22.1353	22.7531	22.0462	22.402	22.8498	22.6524	22.4715	22.4964	22.7451	22.0773	23.0315	22.8019	20.8124	23.4889	22.107	22.1209	22.9095	22.7146	21.847	23.2048	22.976	22.0857	22.8436
P14649	MYL6B	83735_EAFELFDR	23.7283	22.3477	23.5072	23.3731	23.4926	23.6712	23.2075	23.6643	23.2486	23.1372	23.2833	23.6958	23.4523	23.6311	22.9744	22.6224	22.997	22.184	23.6872	23.4158	22.8067	21.6797	23.5338	23.3398	23.3755	23.7022	23.9468	22.7402	23.4808	23.4546	23.4621	23.54	23.233	23.4804	23.2889	23.2351	23.1535	23.1099	23.5935	23.3014	22.9579	22.9914	22.761	23.1983	22.2939	23.6838	23.7245
P14780	MMP9	102038_SLGPALLLLQK	14.8366	14.8174	14.9948	14.8567	13.7502	14.1438	15.5929	16.0255	16.2384	15.2556	15.3875	14.8677	14.3854	14.9717	14.3958	14.7718	14.9487	14.003	14.3307	13.7447	14.6987	13.7336	15.5785	14.793	15.7472	15.4656	14.8575	15.5978	14.6282	14.3189	14.2815	14.0103	14.777	14.4592	13.984	14.8028	15.926	14.7608	15.4695	14.6183	15.2125	14.3703	16.5952	16.3495	16.1534	15.6971	14.9518
P14854	COX6B1	106452_TAPFDSRFPNQNQTR	19.1828	20.0454	19.0454	18.7201	18.4663	19.0684	18.8299	19.6058	18.2529	19.1347	18.5932	19.0876	19.1767	18.5513	19.5412	19.1266	19.499	18.7915	19.3582	19.1428	19.4222	19.4482	19.5238	20.2688	19.0844	19.6844	19.816	19.3833	19.5108	19.5223	19.1477	20.3819	19.0957	18.5489	19.9996	19.9471	18.9492	20.1296	18.5797	18.4518	19.2479	18.8619	19.4101	19.625	19.8129	19.1296	18.1086
P14866	HNRNPL	5915_NPNGPYPYTLK	18.9146	18.796	18.5424	18.6762	18.7907	19.0709	18.8391	19.0559	18.9061	18.4509	18.388	18.7482	18.856	18.7513	19.1409	19.1402	19.0999	18.3412	18.4554	19.1759	18.8094	18.3702	18.8993	19.14	19.0499	18.8494	18.5925	19.1614	18.742	19.1558	19.0474	19.0198	19.228	18.6405	18.9353	18.9918	18.0229	18.9179	18.5561	18.8064	19.117	19.1751	18.9062	18.8299	18.4349	18.8591	18.7496
P14868	DARS	12825_IYVISLAEPR	18.671	18.8434	19.2231	18.855	18.7914	19.6945	19.2323	18.2161	18.4844	18.3112	19.346	18.9954	19.2929	18.4621	18.5407	18.5972	18.3168	19.3391	18.8801	18.359	18.9535	19.602	19.0133	19.0804	19.1468	19.1144	19.0175	18.6103	19.2892	18.9771	20.1081	19.1135	19.0122	18.5808	19.4791	18.7566	19.2008	19.8843	18.5338	19.8242	19.4957	19.0094	18.0603	19.1462	18.3609	18.8273	18.5824
P14923	JUP	108040_LNYGIPAIVK	19.1884	18.9001	19.8408	20.0078	19.828	19.9422	19.597	18.7803	19.616	19.384	19.2038	19.2769	19.4528	18.7058	19.3016	18.29	19.5267	19.5027	18.9842	19.3612	19.4595	18.2985	19.0962	19.7208	19.9588	19.6399	18.9942	19.7998	18.7896	18.551	19.917	18.7163	19.5071	18.9566	19.4733	20.3181	19.213	18.5447	19.4437	18.7117	19.6011	18.9042	19.7604	19.7881	20.1069	18.8982	19.0224
P14927	UQCRB	108313_RALDLNLK	18.8398	19.6467	19.4047	19.4193	19.328	19.1917	19.4428	19.6659	18.5279	19.4256	19.487	19.3181	19.6046	19.2913	18.7913	19.4308	19.2837	19.7459	19.4069	19.5199	19.2942	19.2766	20.353	20.039	19.202	19.8809	19.551	19.4521	20.0013	19.5834	19.6519	19.9884	19.4791	19.3243	20.0829	20.3163	19.8562	19.6481	19.6278	19.6421	19.5279	19.6576	18.6873	19.2994	19.9964	19.4108	19.7133
P15086	CPB1	155826_SVIGTTFEGR	18.6927	18.2169	17.6173	18.5043	17.676	17.3296	18.0428	18.2968	18.0549	18.1925	18.2302	18.1497	17.7685	17.8856	17.722	17.7985	17.6731	17.859	18.6047	17.4996	17.1765	17.7984	18.0214	18.6571	18.1642	18.2271	17.2903	17.5777	18.322	18.1994	17.7778	18.4263	17.7607	17.3771	18.3055	18.2418	18.3209	18.568	18.2569	17.7452	17.3676	17.8576	17.692	18.0925	18.3616	17.5411	17.8861
P15088	CPA3	31833_FGFLLPESR	18.4569	19.0976	18.5937	19.3111	18.4533	18.7282	19.1907	19.1782	18.4384	19.6045	19.2105	19.2818	18.0558	18.9596	17.2436	17.4942	17.7216	19.5186	18.7609	18.1337	18.3032	19.3834	17.417	17.8316	18.1394	18.8079	18.8501	18.101	18.6131	17.542	17.3182	19.1231	19.4413	18.4998	19.2567	19.6289	18.1283	17.983	18.4855	18.5524	17.1813	18.8967	18.4858	18.5384	19.0083	19.5463	17.6393
P15090	FABP4	123164_EVGVGFATR	18.9851	18.7973	19.5525	19.4686	18.7661	19.7656	19.4103	19.3344	18.4416	19.9029	18.3265	19.6484	19.102	18.95	19.1428	19.7637	19.3191	19.1131	19.7547	19.1616	19.6651	19.4851	19.0479	19.6791	19.2992	18.9928	19.4852	19.3151	19.1661	19.7197	18.8517	19.2107	18.9584	19.6195	18.9914	19.1218	19.2794	19.7486	19.2012	18.9565	19.2382	18.9025	19.2123	19.2269	19.6871	19.3183	19.3617
P15121	AKR1B1	26377_VAIDVGYR	17.9873	18.7746	17.9476	17.4294	18.3107	17.3278	18.586	18.3029	18.6296	17.8681	18.361	18.1543	18.517	17.7812	18.6273	17.8603	18.2809	17.8611	18.2122	18.1226	18.0366	17.728	17.8941	17.5536	18.6732	17.8577	18.2704	18.4023	17.9759	18.5172	18.4313	17.4712	17.8301	18.4664	18.4457	17.6594	18.5353	17.4894	17.5386	17.6762	17.8847	18.3059	18.391	17.4129	17.1623	17.9398	18.2369
P15144	ANPEP	83575_DLMVLNDVYR	20.0779	19.7224	19.7534	19.4513	19.2127	18.5792	19.9246	20.009	19.9173	19.7561	19.5875	19.3286	19.4136	19.3921	19.0195	19.0141	19.943	20.0761	20.1076	19.6331	19.8626	20.4661	19.1948	19.5506	19.5273	18.962	19.4187	19.5149	18.8739	19.5407	18.9301	18.6497	19.579	19.4655	19.7304	19.88	19.3864	19.8108	19.9504	20.1231	19.7485	19.5062	18.7491	19.1223	19.6159	19.4957	20.2411
P15259	PGAM2	156056_YAGLKPGELPTC(UniMod:4)ESLK	16.0785	16.5124	15.7259	16.7714	16.8583	16.449	16.2713	16.1268	16.7312	16.8143	16.3489	15.9688	16.3407	16.3833	17.1361	15.9439	17.2097	16.4193	17.4149	16.1042	16.6758	16.7195	16.8192	16.4313	17.2375	16.1692	16.4976	16.6541	16.8643	16.3581	16.2567	17.7736	15.4635	16.0157	15.9956	16.6799	16.2222	16.9771	16.0479	15.1877	16.4035	17.0103	17.157	16.3238	16.0953	17.3726	16.6708
P15289	ARSA	54112_AQLDAAVTFGPSQVAR	17.8271	17.3983	17.3299	17.3461	17.1171	17.4483	17.3183	17.7251	16.9446	17.0846	16.6148	17.791	17.9009	17.7374	17.3668	17.8975	17.6496	18.0706	18.2147	17.8977	17.9104	17.2751	17.5865	17.8612	17.3019	17.9713	17.8228	17.6014	17.8821	17.8723	17.1482	17.753	17.1333	17.3425	17.6461	17.3104	17.8915	17.2716	17.1274	17.2617	17.7911	17.2308	17.7667	18.4374	17.8855	18.0863	17.9611
P15291	B4GALT1	142175_YWLYYLHPVLQR	16.2374	16.3868	16.4569	16.688	15.7978	16.1048	16.3377	16.4264	16.2139	16.7794	15.6168	16.4404	15.8811	16.5279	16.2561	15.7662	16.3848	16.3259	17.049	15.9544	16.3613	16.5084	16.4578	16.1025	15.8787	16.1004	15.9762	16.2151	16.2812	15.939	16.0083	15.966	16.349	16.6502	16.2466	16.6094	16.4202	16.3962	17.0989	15.8778	16.9023	15.8628	16.4253	16.876	16.5932	16.5837	16.5472
P15309	ACPP	107568_FVTLVFR	22.7241	23.6783	22.5297	22.6184	24.4993	22.6546	23.4745	22.2611	23.235	20.5866	22.9436	23.6931	24.1439	20.345	24.6756	19.3715	23.8265	22.3027	20.8087	22.4529	24.1922	24.0556	23.6712	22.0389	23.6888	21.4064	21.6306	24.1045	21.1687	23.1815	23.8303	23.2387	22.3907	22.5694	21.9062	22.2674	21.3208	20.8946	21.1751	23.6857	24.059	23.8035	21.8085	24.0259	23.6734	22.4796	23.7728
P15311	EZR	74905_QRIDEFEAL	19.1039	19.5966	19.3761	18.8604	19.6881	19.3305	19.1551	19.5092	19.6027	19.5835	19.71	18.9594	19.7559	19.5878	19.996	19.6216	19.1005	18.9057	19.4728	19.6344	19.0638	19.1999	19.5346	19.1764	19.4443	19.3639	19.6596	19.6454	19.2022	19.5467	19.6051	19.3283	18.9593	19.039	19.5573	19.0782	19.236	19.3562	19.3683	19.2573	19.671	18.846	18.7817	19.7537	19.9083	19.466	19.7644
P15428	HPGD	121334_VVDHFGRLDILVNNAGVNNEK	19.4434	19.3838	19.2929	19.4031	19.1714	18.9515	18.4468	19.1505	18.6516	18.3401	19.567	18.8004	18.7001	19.0485	18.4033	17.7674	18.4296	18.8359	19.1854	17.7368	18.8581	19.4968	18.6419	18.9446	19.2715	19.3657	19.2858	18.9398	19.1876	18.9412	19.3506	18.5262	19.4368	19.2056	18.9526	19.157	19.5507	18.644	18.4846	18.9186	19.1039	18.4834	18.5098	18.0511	19.5065	19.4595	19.3227
P15502	ELN	107342_AGYPTGTGVGPQAAAAAAAK	15.4529	16.2528	15.8535	14.9114	15.9413	14.4309	16.0157	15.6713	15.5713	16.0013	16.0073	15.7931	15.9254	15.5535	16.3202	15.2253	14.7795	15.0568	16.5382	15.776	14.6312	16.5085	15.82	15.7061	15.4805	15.3672	15.254	15.3614	15.272	15.1116	14.8319	15.7648	15.875	16.3188	16.2386	15.7959	15.2151	15.8843	16.0591	15.4896	14.8879	15.2678	15.8059	15.0742	15.2206	16.0318	15.7611
P15586	GNS	205299_TPGVFDPGYR	18.1351	18.199	18.2353	18.5732	18.7549	18.3898	18.6601	18.9198	18.9831	19.0647	17.9073	18.2773	18.1273	18.1838	17.9669	17.7832	18.675	18.0336	18.9461	18.5704	18.2877	18.3042	17.2378	18.7594	19.0074	18.9105	18.8865	18.4255	19.1026	18.6429	18.2307	18.4752	18.2586	17.7951	18.2348	18.7684	19.6348	18.2371	19.3071	18.8139	17.4577	18.6015	18.4756	18.8958	19.0848	18.8817	17.7694
P15880	RPS2	243_ATFDAISK	18.4032	17.6749	17.9035	23.5345	21.2171	20.4532	22.5029	17.7115	18.3113	17.6693	20.3567	17.1351	17.0731	18.3018	18.8833	19.8434	18.0822	18.4646	21.9164	18.2339	18.816	17.8881	17.554	18.1085	19.9999	17.6377	17.9031	16.822	19.7318	18.8857	17.9577	18.1007	18.5837	18.5993	20.5798	18.0379	18.268	17.5999	17.9206	17.9459	22.1941	19.3183	17.5198	18.8298	18.9084	17.6409	21.0511
P15907	ST6GAL1	128220_LMNSQLVTTEK	22.2551	21.3741	21.8221	21.7492	21.582	21.924	21.2177	22.0053	20.8953	22.1663	21.5097	21.713	21.7009	21.8995	21.3526	20.9883	21.6541	22.0215	22.381	21.3903	21.7399	20.9691	21.8829	21.9715	21.711	22.1399	22.3287	21.216	21.9481	21.7206	21.9651	22.0299	21.5646	21.7606	21.7473	21.0962	21.639	21.5751	21.8728	21.6478	21.128	21.1863	21.6921	21.8201	21.2531	21.9034	20.9164
P15924	DSP	85038_LNDSILQATEQR	19.4258	19.0144	18.6598	18.6912	19.1296	18.5035	18.4635	19.2233	19.3049	19.3504	18.6341	18.4117	18.9426	19.8626	19.4758	19.2733	19.6192	18.7852	19.688	18.6704	19.1484	18.9182	18.7231	19.1006	19.1863	19.4139	18.7893	18.8142	19.0115	19.1723	18.5234	19.2075	18.7855	18.9713	19.3845	18.965	19.5036	18.8876	19.481	18.7414	18.3954	19.1839	18.8965	18.656	18.5225	19.1465	19.1118
P16070	CD44	29591_YGFIEGHVVIPR	17.2029	17.9557	17.0752	17.2076	17.9064	16.8114	17.9888	17.8385	17.656	16.628	17.2526	17.5906	17.8776	17.1179	17.3162	18.0633	17.1488	17.3229	17.4685	17.711	17.0132	17.2325	17.8722	17.0797	17.545	17.4152	17.2501	17.4142	17.2495	17.8706	17.6964	16.9583	17.3039	16.8089	17.2271	16.5231	17.7778	16.4052	17.2078	18.1106	17.9379	17.5215	17.6033	17.3611	17.7784	17.9429	18.0646
P16144	ITGB4	155320_MLLIENLR	14.8644	16.8009	14.6994	16.0637	15.8373	14.9909	16.7553	16.6355	15.8589	16.1905	15.5865	16.3757	15.5474	15.6735	16.6096	15.6613	16.5129	17.3455	16.1433	15.7762	16.9959	16.9493	16.2922	16.3351	16.368	15.4301	16.8086	16.1191	14.1883	15.275	15.8882	15.2851	16.0082	14.7311	15.9929	16.7013	16.83	15.3819	16.9063	15.9234	15.6554	15.5335	16.2622	16.2758	16.9018	17.0664	14.9722
P16152	CBR1	17723_VVNVSSIMSVR	19.3019	19.7962	19.9923	19.2901	19.6687	19.4775	20.0967	20.0324	19.4592	18.996	19.8704	20.0254	20.7231	18.6596	20.3264	20.8105	20.0411	19.9906	19.2289	20.0666	20.4553	20.2975	20.0592	19.5824	20.2025	19.8833	19.8124	20.1454	19.806	20.2824	20.6815	19.7285	20.3019	19.8403	19.3898	19.8775	19.5574	19.2805	19.439	20.4996	20.6395	20.4621	19.3889	20.4617	20.2409	19.6944	20.2194
P16157	ANK1	124462_LVPLVQATFPENAVTK	15.5863	16.6697	15.8847	15.4315	15.9897	15.0615	15.4676	15.5931	14.5987	16.3289	16.0198	15.3243	15.1509	16.6854	15.3238	15.1199	15.9427	16.0469	16.2459	15.1862	15.5053	15.933	14.8305	15.4285	15.3828	16.2653	16.0718	15.1704	16.2979	15.2556	15.1581	15.1328	15.5425	15.1218	15.9044	15.4166	16.7179	14.9864	16.1642	15.2361	15.9529	15.9559	15.8945	15.9104	16.0178	16.1695	15.9273
P16219	ACADS	69879_ITEIYEGTSEIQR	16.252	16.5142	16.1648	16.2132	16.8879	16.1252	15.7722	16.2138	15.8707	16.6889	15.4449	16.4362	15.8139	16.3842	16.0027	16.6204	15.721	16.7093	16.7534	16.0842	16.1315	16.5279	16.4513	15.4357	15.9456	16.712	15.9273	16.2445	16.4123	17.0113	16.3367	16.1291	16.0781	16.7857	15.8897	15.8454	16.341	16.217	16.6758	15.9676	15.8137	16.0878	16.9963	16.7543	15.6978	16.9111	15.9054
P16278	GLB1	57219_SLYPLTFIQVK	16.5516	16.7957	16.4599	17.6699	17.404	17.1787	16.9458	17.0635	16.1025	17.3069	16.1986	17.4893	16.5868	16.3874	17.5194	17.9256	17.4148	17.4648	15.5241	16.5651	17.5189	17.0009	16.9808	16.7538	16.3058	17.1544	16.4508	16.9301	16.4913	16.9392	16.8357	16.0009	16.5703	16.4398	16.9355	17.1168	15.6361	17.248	17.1956	17.2834	17.4787	17.0825	16.7291	16.8103	17.8305	16.7003	17.5953
P16401	HIST1H1B	18534_KATGPPVSELITK	19.7871	19.8123	18.3698	19.2494	19.2901	19.2851	18.8202	19.6617	19.4359	18.998	18.5209	19.6978	19.5566	19.5638	20.2182	19.0141	20.2442	18.9835	19.1497	18.7826	18.7123	18.738	19.1752	19.0525	19.1842	19.6389	18.9625	19.2754	18.7227	19.7807	19.3471	20.1134	19.8013	18.6099	20.0196	20.3967	18.5484	18.0094	19.0909	18.8573	19.5055	20.1884	18.6953	19.1815	20.1843	18.8941	19.2144
P16870	CPE	23131_KVAVPYSPAAGVDFELESFSER	21.8855	21.2168	21.5029	21.2587	21.7986	21.9546	21.2968	21.5074	20.8736	21.73	21.8479	21.6964	21.2897	21.8395	21.167	21.0679	21.1823	21.6499	21.7407	21.5907	21.8691	21.5549	21.5188	21.8054	21.8745	21.8109	21.3135	21.1792	21.6344	21.4492	21.8385	21.6011	21.6602	21.6806	21.3215	21.2316	21.5737	21.3516	21.7632	21.5397	21.0674	21.5192	21.3258	21.8155	20.9632	21.7512	21.3533
P16930	FAH	43616_VFLQNLLSVSQAR	17.408	17.3312	17.5753	17.889	17.8206	17.5757	17.6893	17.6745	17.5864	17.4512	17.8201	16.9059	17.5916	17.79	17.8595	17.8008	17.7797	17.9223	18.2497	17.5077	17.8651	17.7007	17.4786	18.2585	17.7752	18.1139	17.096	17.7565	17.2426	17.432	17.8537	17.7165	17.4911	17.8796	18.0979	18.1305	17.9314	18.0163	17.9794	17.6097	17.9324	17.139	17.5959	16.7227	17.6401	17.5313	18.3533
P16949	STMN1	3932_ESVPEFPLSPPK	18.1667	16.98	17.0298	16.5191	18.2815	18.5369	17.5162	17.9992	18.0519	17.4324	17.1588	17.9229	17.7954	17.7353	17.457	17.5058	17.9525	17.3567	18.2608	18.1955	17.8982	17.7733	16.9966	18.1104	17.6824	18.3944	18.2078	18.3562	18.0703	17.7297	18.1148	17.9539	17.6116	17.8465	18.1731	18.0676	17.6961	18.1234	18.0072	16.6298	17.7771	18.0229	17.6485	17.4312	18.281	18.189	18.3439
P16989	YBX3	4168_GAEAANVTGPDGVPVEGSR	15.9847	17.1696	15.7508	15.9009	15.6458	16.0293	16.1562	16.7124	15.6263	16.334	15.1068	15.9924	15.7719	16.2419	16.4288	16.0251	16.2476	15.886	17.2105	16.0832	16.1254	16.4239	16.229	16.8234	15.4723	17.1065	16.5592	16.4891	16.5749	16.621	16.2353	17.1014	16.4414	15.7483	16.6222	16.5639	16.651	17.0562	16.3603	15.9288	15.9297	15.952	16.8586	16.3366	16.7167	16.7058	16.1349
P17039	ZNF30	136774_YVGLQYHGSVTFEDVAIAFSQQEWESLDSSQRGLYR	19.1877	18.5352	20.5382	19.4911	20.2229	20.6196	19.8236	19.2624	18.77	18.5857	20.0896	19.8067	19.3577	20.5241	17.9043	18.7347	18.1166	17.6458	19.0209	19.6327	18.5865	17.0427	19.6524	19.8312	19.2605	19.412	19.2033	19.7245	20.078	19.5111	19.9063	18.6212	19.9336	20.9914	18.1673	18.2223	18.708	18.5268	18.9467	20.2341	20.0478	20	18.4681	17.9065	17.4656	19.6642	19.3002
P17096	HMGA1	5124_KQPPVSPGTALVGSQKEPSEVPTPK	19.8747	19.4994	19.5836	19.7976	19.9579	19.3692	19.2435	19.2736	19.7064	20.3715	19.787	19.3015	19.4123	19.7256	19.9546	19.7542	20.0619	20.0722	20.1488	19.7002	19.677	19.9371	19.2373	19.9027	19.5192	19.2417	19.9022	20.0618	19.5772	19.7073	19.6089	19.8894	19.6135	19.6531	19.8336	20.0156	19.4563	19.8659	19.7639	19.4013	19.3048	19.5114	19.8544	19.9124	19.8328	20.0363	19.6591
P17174	GOT1	7930_APPSVFAEVPQAQPVLVFK	17.5514	18.2172	18.097	18.8267	18.9009	18.8778	19.195	18.2597	19.0402	19.1981	17.7488	18.0599	19.5191	17.0474	18.8926	18.3073	18.373	18.7233	17.6175	17.6987	19.1046	18.2827	19.1691	18.6644	18.7219	17.8589	19.2437	18.7359	19.0666	18.2841	18.5933	17.7441	18.6121	19.1822	16.9097	18.4567	17.5358	18.4163	19.1715	17.644	18.7203	18.2803	18.9617	17.8593	17.586	18.7664	18.6764
P17213	BPI	119497_FFGTFLPEVAK	16.9316	17.8258	17.0488	17.937	17.5014	16.417	17.7052	17.2702	16.2842	16.9779	17.3695	17.0389	17.0634	18.3857	17.6332	17.4365	16.8699	16.9373	17.2044	16.9822	17.3147	18.2707	17.3218	18.06	16.7516	17.9564	16.8814	17.8479	16.3852	17.6931	17.2345	17.0381	17.3069	17.5567	17.5596	17.777	18.0882	16.4402	17.9241	16.6663	17.0436	17.4107	17.6708	17.1844	17.1957	16.965	18.2333
P17540	CKMT2	266296_RGTGGVDTAAVADVYDISNIDR	18.94	19.3815	18.8827	19.1702	19.1832	18.1419	17.8146	18.196	19.0248	18.39	18.2138	19.1128	19.261	18.4029	19.0874	17.9646	18.3177	19.0518	18.9267	18.3799	17.8325	18.5361	19.0212	18.6395	17.8139	18.6494	18.175	18.2385	18.0345	18.7841	18.2999	19.1452	18.2633	18.6972	18.3202	19.205	18.9103	19.0787	18.5297	18.3244	18.6096	18.8874	18.8628	19.3582	18.2651	18.5078	19.705
P17612	PRKACA	221389_RILQAVNFPFLVK	16.4849	16.7797	17.1361	17.5486	17.5323	16.654	17.5193	16.2529	17.202	16.0197	17.2243	16.7461	16.8808	16.9241	17.1813	17.4278	17.0998	15.7549	16.2307	16.7974	16.3861	15.6061	17.0291	16.2782	17.5898	16.4618	16.0862	17.5417	16.2427	16.7452	17.2698	16.8369	17.1476	17.741	16.7735	16.5274	16.8765	16.9309	16.1547	16.8856	17.175	17.2936	16.6333	17.1811	16.254	16.668	17.2925
P17655	CAPN2	6292_SDTFINLR	18.8561	18.9731	18.8366	19.2547	19.0271	18.2155	19.325	18.7007	19.5614	19.1235	18.7857	19.3229	18.8183	19.2539	18.9527	18.9073	19.347	19.193	19.3361	18.644	19.2186	19.0819	18.8309	18.5789	18.7652	18.8343	18.8793	18.1931	18.6827	19.0854	18.9189	18.6856	19.1091	18.6297	18.8688	19.0279	18.7555	18.2572	18.4662	18.8503	18.2058	19.3106	18.7842	18.6355	18.3687	18.7656	18.8511
P17661	DES	90587_RIESLNEEIAFLK	24.1252	23.2226	24.9494	24.3174	24.5686	24.1826	24.345	24.5403	23.9587	24.4818	24.6704	24.306	24.2347	24.5245	24.2007	23.6467	24.1474	24.653	24.0035	24.0289	25.0379	23.5012	25.2043	24.426	24.2067	24.219	24.897	24.2389	24.3961	23.973	24.544	24.1955	24.0387	24.4891	23.8777	23.6731	24.4448	23.9851	24.2545	24.2703	23.6467	23.8389	24.4844	23.5366	22.9161	24.5686	24.7724
P17844	DDX5	9055_LLQLVEDR	19.1463	19.4577	18.6211	18.6576	19.4426	18.9864	18.9796	19.326	19.0921	18.5508	19.1418	19.3291	18.8624	18.5046	19.1226	18.4719	19.505	19.3541	19.6928	18.9811	19.0972	19.0325	19.1919	19.1883	19.1753	19.2472	19.0584	19.5587	19.1926	19.3501	19.1776	19.502	19.0489	19.2311	19.4375	19.1925	19.0418	19.4096	18.926	18.215	19.3427	19.5672	18.8743	18.8064	19.9665	19.2578	19.6574
P17858	PFKL	255_AVAFSPVTELKK	17.5972	17.0339	17.0699	17.5226	16.8072	17.3546	17.1914	16.9753	16.9903	17.6305	17.2349	17.0952	17.6177	17.2195	17.0965	17.1916	17.6965	17.6025	16.6591	17.5871	16.6151	17.43	17.0752	17.0231	17.1104	17.2315	17.2713	16.9769	18.0903	17.6047	17.1996	17.5853	17.4437	17.2681	17.5147	17.1675	17.5403	17.8687	17.4504	17.0765	16.5104	17.5163	17.2013	17.5659	17.0128	16.5874	17.1062
P17931	LGALS3	17124_IALDFQR	20.6098	19.3132	20.7015	19.9373	19.8623	20.5472	20.3036	20.32	20.3328	19.5778	20.2003	20.321	19.916	20.0335	19.723	19.6713	20.2336	20.0147	20.1239	20.5237	20.5519	20.318	20.1502	19.6752	20.2448	20.401	20.6757	20.0982	20.4901	20.5174	20.1952	20.3239	20.274	19.4443	19.819	19.4404	19.9298	19.6156	19.8405	19.8773	20.5673	20.4931	19.8409	19.8813	20.1358	19.8588	20.069
P17980	PSMC3	960_GVLMYGPPGTGK	22.0732	22.1422	21.8636	21.9448	22.1768	22.116	22.3521	21.9379	22.4134	22.0488	21.8082	21.4794	21.9182	21.8748	22.0932	21.7907	22.1253	21.3766	21.6885	22.1534	21.8787	21.3419	22.0899	22.2607	22.418	21.723	21.7271	22.2949	22.2593	22.2346	22.2284	21.9391	22.1693	22.523	22.0574	22.1195	21.8877	21.9375	22.0022	22.3018	21.7728	22.4339	22.0991	21.5145	22.2241	22.4179	22.0731
P17987	TCP1	2328_TSASIILR	20.7943	19.7949	19.2023	20.3055	19.6917	20.6006	19.1367	19.8925	18.6311	20.5824	19.8297	19.2441	19.9414	19.951	18.6816	19.9221	19.9702	20.1223	20.1565	19.2003	20.3846	19.7011	20.6508	20.7733	19.7998	19.9954	20.2909	20.4113	20.1511	20.3737	20.1924	20.0254	19.8436	20.2031	19.4948	18.9035	19.4815	19.8149	20.5789	20.4673	20.0424	19.9195	20.4138	19.9159	20.483	20.1984	20.4254
P18085	ARF4	1221_IQEVADELQK	18.1364	18.6397	18.3183	18.9127	17.7592	17.3671	18.2642	18.8836	18.2834	18.2058	17.8022	17.8892	18.7671	17.8296	18.9633	18.3479	18.8456	18.524	19.1837	18.0586	17.919	18.7195	18.2235	18.0607	17.9156	17.9041	18.1712	18.1814	18.2061	18.2555	17.8556	19.2037	18.2999	18.4876	18.1325	17.6245	18.1489	18.5639	18.2404	17.4516	17.846	18.1358	18.6657	18.9255	18.9657	17.7592	17.5876
P18124	RPL7	3994_EVPAVPETLK	19.5666	18.5193	19.5262	19.4039	19.1221	18.7571	18.872	19.2808	18.795	18.6106	19.1281	19.6154	19.522	19.3504	19.2625	18.4892	18.9377	18.8171	19.0816	18.8685	19.2269	19.6324	19.4538	18.7606	19.0867	19.0467	18.9679	18.2931	18.755	19.7962	19.3395	18.6454	19.0077	18.6116	19.8109	19.7382	19.204	18.7187	19.4785	19.6043	18.684	19.124	19.2876	19.8218	19.2205	18.4891	19.0929
P18206	VCL	11505_ELTPQVVSAAR	21.9393	21.2699	22.0148	21.6843	21.3521	20.9809	21.5576	21.639	21.7431	22.1938	21.7998	21.7039	21.7725	21.8487	21.131	21.0166	21.6931	21.8122	22.0526	21.4393	21.733	21.4077	21.908	21.2225	21.796	21.3403	22.0423	20.9594	21.3306	21.6767	21.3097	21.3753	21.5574	21.5902	21.624	20.7301	21.8602	21.4414	21.6977	21.4418	21.0735	21.2516	21.5462	21.7236	20.7639	21.527	21.0125
P18428	LBP	32790_LAEGFPLPLLK	14.8899	14.8735	14.0708	16.1369	14.3798	14.4905	14.8242	15.7683	13.8084	14.9635	15.7004	13.5931	14.5679	15.3479	14.6877	14.3926	13.8886	13.8729	13.9171	13.6723	14.9507	15.8063	14.5798	14.5406	14.6306	15.2939	14.2778	16.0669	15.8264	15.6173	15.0056	16.372	15.5395	15.4285	15.1529	15.082	13.9234	13.6326	14.9223	14.267	14.6343	14.2585	15.5463	13.3836	15.6471	15.5044	15.6152
P18440	NAT1	45507_NIFNISLQR	18.3262	17.3037	19.1444	17.2565	17.9363	18.3454	16.9782	18.2793	18.4342	18.2227	18.0029	18.0833	18.3693	17.1644	17.9114	18.9583	18.7753	18.8946	19.5657	18.4157	17.4383	17.4886	18.0239	18.3684	17.9948	19.1721	17.9028	17.9229	18.3941	18.3025	18.5806	18.9313	18.1726	18.3758	18.6422	17.8398	18.2042	19.3033	18.5954	18.4893	17.94	17.8125	18.3686	18.3281	19.0777	17.8039	18.2428
P18621	RPL17	8314_EQIVPKPEEEVAQK	18.4408	17.814	17.759	18.2978	17.292	17.7216	18.0054	18.252	17.9821	18.2899	17.4126	18.0859	18.1683	17.4502	18.2231	18.403	17.7867	17.8629	18.0045	18.0127	17.7483	17.0205	18.0618	17.7469	18.4211	18.3318	18.516	17.9788	18.1783	18.2251	17.794	18.1179	18.1868	18.011	18.2527	17.8299	17.941	18.2206	17.3261	17.7005	18.255	18.2268	18.7748	18.0703	18.1472	18.2437	17.7704
P18669	PGAM1	4607_HGESAWNLENR	18.723	18.266	18.2393	18.2958	19.048	18.4924	18.3092	18.9133	18.8327	18.5996	18.1385	18.2298	18.5876	18.7501	18.9496	19.3032	19.2235	18.4635	19.0702	18.7465	19.2299	18.8711	18.6771	18.7184	19.0843	18.5858	18.6103	19.2653	18.6155	19.1927	18.9234	19.0071	18.4718	18.6814	18.9503	18.2988	18.9169	18.7288	18.0276	19.0938	18.4919	18.8006	18.6255	18.9994	18.8464	18.9201	18.7101
P18754	RCC1	16723_VPELFANR	17.596	17.3979	16.785	17.3106	17.314	18.0267	16.9848	17.6939	17.5087	17.1175	16.6849	17.7533	17.3318	17.0557	17.1373	17.7279	17.4858	16.8163	16.4783	17.5906	17.0677	17.8876	16.4562	17.2898	17.6207	17.8564	17.3949	17.2497	17.7131	17.7582	17.2595	17.4301	17.7019	17.0838	17.5944	17.6551	16.6615	17.8015	17.3606	17.2346	17.5105	17.4505	17.3467	17.4439	18.0752	17.0176	17.0615
P18859	ATP5J	16997_FEDPKFEVIEKPQA	19.4798	19.1633	19.0686	19.9986	19.836	19.2294	18.8087	19.0527	19.4748	18.4979	18.8405	19.0113	19.3924	19.3008	19.1968	19.5207	19.614	18.4417	18.4314	19.2231	19.5173	19.2682	19.4584	20.0423	19.286	19.1505	19.833	19.1363	20.0306	19.7489	19.1624	19.3804	19.1971	19.5654	19.6664	19.1001	19.305	20.2577	19.6624	19.5888	19.5702	19.6527	19.6756	19.4609	19.4965	19.0659	19.8172
P19012	KRT15	214976_GGSLLAGGGGFGGGSLSGGGGSR	19.1709	19.5473	19.2623	19.0692	19.145	18.8492	19.4941	18.9551	19.3574	19.4976	19.1787	19.4074	19.3007	19.339	18.6027	19.1202	19.6604	19.0855	19.6752	18.6614	19.3111	19.1032	18.3745	19.2875	18.7819	20.1516	19.3713	19.2086	19.409	19.4017	19.2797	19.4657	18.7458	18.9733	18.6156	19.1447	19.278	18.5662	19.0314	19.6938	18.514	19.762	19.3094	18.3386	18.8701	19.4406	19.6013
P19013	KRT4	184549_FASFIDKVQFLEQQNK	19.4686	19.3285	19.5254	19.7991	19.3368	18.8291	18.9644	19.6216	18.5735	18.6404	18.4841	18.9386	19.028	19.4192	19.0869	19.0008	18.3918	19.3487	19.4695	19.4711	19.3142	18.8691	19.1507	18.9467	19.23	19.6105	19.4565	19.2968	18.4322	18.7631	18.4588	19.7571	18.6431	19.3081	18.8462	18.7023	18.8679	18.7944	19.6729	18.8232	18.6454	19.4234	19.3663	19.0431	18.8193	18.2312	19.1834
P19237	TNNI1	3901_ERPVEVGDWR	20.5237	21.0533	19.7086	20.4369	18.9147	19.1481	19.4605	18.2724	19.6224	19.4448	19.4024	19.7318	18.6187	19.0229	18.9515	18.4634	18.8293	19.9569	18.9946	18.5901	18.8408	20.1162	20.0257	19.3682	18.6733	19.4505	19.3438	18.1631	18.9646	19.3226	18.6497	19.4757	18.5284	19.1605	19.3851	20.9343	20.5554	19.8671	19.3692	20.3494	18.0764	19.1075	19.2734	18.9363	20.474	19.5638	18.4217
P19338	NCL	2990_ALELTGLK	20.0091	20.3928	20.0512	20.1858	20.7924	21.2179	20.6918	20.5914	19.8371	19.6198	19.2796	20.8615	21.0245	19.8175	20.1563	20.5054	20.3674	20.0507	19.7491	20.1717	20.2922	20.4296	20.7768	20.9213	19.8955	20.7734	19.7552	20.3113	20.2329	20.8752	20.8406	20.5831	20.7593	20.0059	20.9895	21.1757	19.3004	20.1154	19.8689	20.0587	21.1658	21.2631	20.008	20.4677	20.8977	20.2898	20.6807
P19367	HK1	11792_FLLSESGSGK	19.2755	19.1394	19.3879	20.2063	19.0853	19.3775	19.5532	20.1236	18.8008	19.5281	18.9568	18.9736	19.2135	19.204	19.5293	19.3394	18.9654	19.3527	19.3977	19.2881	20.0314	19.513	19.6046	19.6617	19.1639	19.1233	19.7453	19.2714	19.189	19.0232	18.9384	19.4378	19.4319	19.1994	19.4128	19.6269	19.4061	18.7019	19.2725	19.3862	18.3438	19.4674	19.3414	19.7156	19.7034	18.7812	18.7216
P19404	NDUFV2	7750_AAAVLPVLDLAQR	18.8773	19.8352	18.5617	18.6617	19.2998	18.5776	19.1131	19.5264	18.5135	18.2245	18.5192	19.1241	19.2915	18.39	18.737	19.3286	18.9004	18.7344	18.6544	18.6221	19.2166	19.2349	19.3081	18.9999	18.7751	19.6904	18.4773	19.4341	19.2942	18.6561	19.5583	19.4272	18.6798	19.045	19.5315	19.8891	18.8338	19.7719	18.9048	18.8189	19.277	18.9219	18.4437	19.7136	19.6469	18.9276	19.5792
P19623	SRM	16789_AAFVLPEFAR	18.2002	18.4886	18.9543	18.2079	18.6727	19.0248	18.2371	18.4242	17.6517	19.0009	18.2793	18.2174	18.0939	18.686	18.2084	18.606	18.4282	18.023	18.4025	17.9572	18.0583	18.6366	18.643	18.437	18.5632	19.0548	18.0646	18.5907	18.7452	18.0767	18.6342	18.4005	18.6729	17.9946	18.6657	19.1092	19.3252	18.94	18.5716	17.9652	19.0168	18.1215	18.2686	19.3638	18.8536	18.7278	18.61
P19652	ORM2	85895_TLMFGSYLDDEK	17.5539	17.8236	18.1287	17.0173	17.4045	17.4049	18.2166	17.6501	18.2769	18.0108	18.3357	17.7123	18.1472	17.9982	17.9661	17.4017	18.0701	17.9056	17.9678	18.1325	17.5255	17.4111	18.8167	17.8116	18.2339	18.1666	17.2747	18.1411	18.6369	18.0312	19.0708	18.2623	17.3553	18.3558	18.4967	17.9242	18.8075	17.707	18.1561	18.9771	17.5881	18.1148	17.9497	16.4147	18.685	18.9263	18.2749
P19823	ITIH2	159572_IYLQPGR	19.5364	19.7086	19.4136	19.8674	19.7219	20.4352	19.9313	19.8917	19.6426	19.28	18.6557	19.5752	19.8784	19.194	19.7036	20.1312	19.4399	19.1559	18.3483	19.5176	19.0413	19.5126	19.5337	20.1961	19.3697	19.8102	18.9993	20.1521	19.1862	19.5514	20.147	19.9616	20.3518	19.6997	19.7989	20.1922	18.7611	18.4442	18.7112	19.653	20.0329	20.123	19.5964	19.4161	20.1747	19.53	19.6843
P19827	ITIH1	18171_EVAFDLEIPK	18.2827	18.3287	18.5741	18.0507	18.077	17.8611	18.3021	18.0052	18.8383	18.3585	18.1954	17.6402	17.7827	17.7414	18.4978	17.5357	18.0326	18.4473	17.9319	18.298	17.8936	18.1713	17.9577	18.2045	18.4881	18.1366	17.9653	18.6929	18.0745	17.7039	17.8505	17.1555	17.6385	17.6888	18.2208	18.2886	18.3619	18.0357	18.3973	18.104	18.2631	17.6489	18.6732	18.1349	18.0758	18.4333	17.9461
P19971	TYMP	120525_QLPELIR	20.3218	19.4867	19.8494	19.5832	19.0276	18.6649	18.4852	19.0875	20.14	18.4817	18.8564	18.9423	20.3179	19.9967	18.355	19.5486	19.7524	19.1871	18.759	19.5537	19.0128	20.5362	19.5116	18.2294	19.195	18.6016	19.5217	18.4543	18.9076	19.6978	19.4863	19.7636	19.365	17.8857	20.2774	19.6329	19.1063	18.1422	19.2005	19.5889	19.666	19.3252	18.8298	19.2323	19.0137	19.6954	20.0593
P20073	ANXA7	31357_DLLSSVSR	19.6093	19.9783	19.8104	19.5148	19.8911	19.2289	19.8133	19.347	19.6385	18.8056	19.5563	19.5795	20.127	19.4696	19.9154	20.0062	19.5895	18.5465	19.6673	19.8272	19.5661	18.8785	19.6171	19.5712	19.6844	19.4775	19.2345	19.5592	19.412	20.0048	19.6506	19.8399	19.732	19.5061	19.3985	19.9096	19.3332	19.3046	18.9191	19.8422	19.7267	19.9379	19.2588	19.6082	18.9043	19.4033	19.7129
P20142	PGC	34895_SYYSVYDLGNNR	18.8022	18.2479	18.5508	18.4201	18.4975	18.1875	17.4453	18.7804	18.7298	18.0656	18.2274	18.5935	18.0701	18.6167	18.0799	18.2625	17.5643	18.9702	18.8205	18.0323	18.3821	18.7066	18.4832	18.4957	18.0179	17.5848	18.0499	18.5984	18.5049	18.3424	18.1994	18.351	17.8585	18.2179	18.2274	17.975	18.3431	17.5096	18.323	17.3249	17.912	18.0996	18.0254	17.5984	18.5428	17.6628	18.4397
P20151	KLK2	218357_HNLFEPEDTGQR	20.1489	20.2895	19.7899	20.3345	20.5136	20.0263	19.632	19.8941	20.2391	20.364	19.5041	19.9601	20.4378	20.7067	20.4761	21.1025	20.3548	20.5457	21.0297	19.9703	19.9651	19.5635	19.7515	20.4053	20.3871	19.331	19.5856	20.6405	19.9358	20.3833	19.9203	20.2088	19.8256	20.8675	19.8783	20.0176	19.6268	20.2498	20.3469	20.3516	20.4307	20.0267	20.3148	19.9461	20.2344	19.6101	20.3615
P20160	AZU1	32293_GPDFFTR	18.6321	18.1011	18.2238	16.7733	16.7796	17.5398	17.3182	17.9612	19.1195	18.5116	18.19	18.2659	18.1221	17.5962	17.7488	17.3844	18.0557	18.4091	18.3528	17.9557	17.3964	17.0257	17.6341	17.8944	18.5891	17.8017	18.4296	17.8568	18.8432	17.4118	17.9211	17.7314	17.5324	18.2519	17.9835	17.3605	15.9454	18.1562	17.3146	17.2091	17.5436	17.4646	18.3407	16.9736	17.8806	18.4374	18.313
P20290	BTF3	2548_VQASLAANTFTITGHAETK	17.8694	17.2532	17.0414	17.5741	17.3266	17.6655	16.5841	17.7611	16.9332	18.1993	17.0632	16.9026	17.5143	18.1584	17.3445	17.3307	17.2325	17.1947	17.5541	16.8433	17.285	17.8607	17.4181	17.4104	17.5757	17.7715	16.6773	17.3299	17.863	17.5275	17.4933	17.4144	17.1607	16.9777	17.8433	17.5865	17.5563	18.1674	16.7213	17.5231	17.0198	17.247	17.3299	17.3708	18.0252	17.1675	17.3123
P20337	RAB3B	210297_GQLLAEQLGFDFFEASAK	18.1056	17.3918	17.6963	17.6973	17.0328	18.1149	18.3583	17.4136	17.8305	17.8092	17.5865	17.924	17.7484	18.4852	17.924	17.4969	17.6504	17.4692	18.2824	17.5436	17.3975	17.6349	17.869	18.0623	18.0313	18.3232	17.9967	17.8402	17.9138	17.2759	17.9317	17.3448	18.5067	17.6411	18.1811	17.5488	17.1359	18.238	16.8958	16.8659	17.515	17.5183	17.4666	18.1932	16.7829	17.9823	17.2088
P20338	RAB4A	48606_FLVIGNAGTGK	15.9647	16.379	16.172	16.4157	16.5826	16.5257	16.606	16.2087	17.0935	16.5538	15.5415	16.462	16.6109	16.881	17.1073	16.644	17.0102	16.912	15.6287	16.6696	16.2368	16.4811	16.5725	16.2393	16.1582	17.0476	16.6427	16.4578	16.5732	16.8988	16.0373	15.8655	15.5033	16.6778	16.22	16.3829	16.039	16.89	15.7753	16.6034	16.3988	16.3294	16.7953	15.8803	17.2829	16.2489	16.3975
P20339	RAB5A	29306_QASPNIVIALSGNK	17.341	17.9986	17.354	16.9586	17.7453	17.4121	17.3506	18.3984	17.5669	17.6771	17.7757	18.2925	17.2843	18.0222	17.5904	18.0313	17.7498	17.5125	17.5687	17.3384	17.5052	17.5221	17.2288	17.8534	17.4542	17.8554	17.8159	17.321	18.0621	17.8423	17.342	17.9776	17.601	18.1695	17.6393	17.8152	18.2736	17.7888	17.867	17.3922	17.5724	17.4529	18.0486	17.8024	17.8858	16.991	17.062
P20340	RAB6A	2371_VAAALPGMESTQDR	16.6295	16.6148	15.6116	15.9228	15.6501	15.9662	16.2985	16.1624	16.868	15.8764	16.0381	16.5543	16.2945	16.9957	16.4923	16.6052	16.6589	15.8096	15.8343	16.49	16.3882	15.8735	16.2042	16.4177	16.1743	15.7129	15.635	16.0605	16.2069	16.87	16.1154	15.692	15.7942	16.2533	16.3883	16.3569	15.5098	16.2069	16.6024	16.5323	16.2104	16.7395	16.6228	16.5219	16.6393	15.7202	16.1864
P20591	MX1	145018_IFFENHPYFR	19.2256	19.007	18.4074	19.0053	19.1325	19.1903	19.5611	19.1869	19.4842	17.8775	18.6691	18.8705	18.8392	19.8724	18.4727	17.7518	18.8566	18.8217	19.2732	18.0994	18.5596	18.9675	18.8661	18.963	18.4967	18.5117	18.9978	19.1734	19.2022	19.3449	18.639	18.5754	18.8748	18.6592	18.7216	19.0261	19.6253	19.1679	19.361	18.6203	19.0868	19.3514	19.2603	18.7761	19.3588	18.7806	18.7641
P20618	PSMB1	28765_AGGSASAMLQPLLDNQVGFK	18.8029	17.9908	18.3081	18.0666	18.0983	18.4866	18.4135	18.291	18.9936	18.0755	18.4594	17.959	17.7169	18.0631	17.7429	18.2457	17.8884	17.7935	17.6941	18.3004	18.4857	18.3054	17.4917	18.42	18.183	18.1744	17.8348	18.5449	17.7746	17.8018	18.3976	18.0463	18.386	18.2108	17.9383	18.2997	18.1252	18.0449	18.6098	18.1717	18.3346	18.1175	18.9431	17.9315	18.3739	17.4246	18.41
P20674	COX5A	5427_LNDFASTVR	19.9015	20.4239	19.6278	20.1442	19.7491	20.5782	19.6829	19.9734	19.52	18.9762	18.8883	19.551	20.0844	19.0167	20.1863	20.1807	20.1641	19.7924	19.1076	19.8183	20.0327	20.2412	19.774	20.6504	19.7787	19.2112	20.0007	20.2403	19.9752	20.2904	19.9742	20.5211	20.0014	19.5518	19.9309	20.4132	19.4044	20.2419	18.9733	19.8983	20.2229	20.1408	19.42	20.3141	20.4271	19.37	19.75
P20700	LMNB1	2898_AGGPTTPLSPTR	19.8539	19.2991	19.4998	19.5052	19.3057	19.9119	19.4109	19.4686	19.4037	19.1903	18.8468	19.2914	19.1245	19.2705	19.0721	19.7152	19.3655	19.7392	19.4288	19.2533	19.5293	19.5502	19.1301	19.3625	19.0637	20.1928	19.6348	19.2595	19.5039	19.5353	19.5985	19.7773	19.789	19.2728	20.0875	20.0021	18.8627	20.5759	19.4247	19.3484	19.3159	19.741	19.4644	19.3494	19.6354	19.65	19.2071
P20742	PZP	228681_NELIPLIYLENPR	20.4445	19.8894	20.5953	20.698	20.9419	20.7023	20.6382	20.2024	20.1769	20.607	20.5131	20.285	20.314	20.0913	19.8789	20.4299	20.0755	20.4273	19.9793	19.8067	20.6332	20.6835	20.2445	20.171	20.0671	20.0131	20.2327	20.1397	20.5474	19.6269	19.8574	20.5852	20.3726	20.4501	19.786	20.8048	19.5325	20.2525	21.2264	20.7446	20.7193	19.8341	20.4563	20.3411	20.7247	20.0217	20.5195
P20774	OGN	221303_DFADIPNLRR	22.959	21.0709	22.514	22.4086	22.413	22.7572	22.1305	22.4643	23.4034	23.0672	22.6978	22.3201	22.1741	22.4374	22.3489	22.4986	22.5387	23.4705	23.007	22.7746	22.906	22.9558	22.5797	22.7632	22.5782	22.4936	23.0325	21.9603	22.6505	22.8257	22.5627	22.7086	22.4772	22.4639	22.6799	22.4176	22.4408	22.6119	23.1721	22.4018	22.0662	22.4291	22.8111	22.8491	22.1453	22.413	22.237
P20810	CAST	18367_GTVPDDAVEALADSLGKK	19.578	19.5973	19.7512	19.265	19.6828	19.3198	19.6778	19.6708	18.9366	19.1743	19.6334	19.4644	19.4921	19.6443	20.3909	19.2933	20.0555	19.4574	19.3031	18.9844	20.175	19.2991	20.153	19.6376	19.7058	19.9905	20.0372	20.1325	19.1735	19.3558	18.6885	19.7148	19.2954	19.2816	20.0889	20.042	19.2367	18.9044	19.506	19.9002	19.733	19.7334	19.9879	19.9251	20.3616	19.739	20.2355
P20839	IMPDH1	52970_GKLPIVNDC(UniMod:4)DELVAIIAR	13.7948	15.108	14.4039	14.8355	14.4013	12.7884	14.4977	14.4222	11.9934	15.1289	14.8825	13.9762	14.0824	15.1622	13.7028	14.3251	13.742	14.2386	13.0948	15.0946	14.1026	14.3769	13.5035	13.3227	14.5538	14.4889	14.4611	13.9893	13.9403	13.8438	14.3209	14.4382	13.8713	14.3492	14.6617	14.2482	14.4402	13.344	14.0377	13.7365	13.1611	15.2168	13.4022	14.2189	12.7868	13.5402	13.9553
P20933	AGA	31911_FLPSYQAVEYMR	17.3657	17.78	17.3942	17.6933	17.737	18.3235	18.6755	18.5949	17.3565	18.5591	18.7861	18.5926	18.2711	18.0468	17.3442	18.0318	18.2765	17.9031	18.4088	18.0364	17.2833	17.794	17.2	18.0296	17.8559	17.6946	18.4382	17.7253	17.4262	17.7676	17.9676	17.8667	17.627	18.4222	18.3756	17.0191	17.6078	17.2573	18.0929	18.3698	17.8608	17.4501	17.8136	17.6366	18.6171	18.0146	18.0935
P20962	PTMS	6615_SVEAAAELSAK	19.668	20.5093	19.6828	20.5588	20.2533	20.4068	19.5489	20.7577	19.9198	20.6034	18.9244	19.6069	20.7062	19.3718	21.3344	20.5469	20.6992	20.5535	20.5641	19.3064	21.0994	20.6733	20.7067	20.3487	20.4175	18.319	19.6218	21.6841	20.8807	20.3488	20.3693	20.8766	19.751	20.634	21.5856	21.5533	19.4538	21.0879	20.092	20.5029	21.0838	20.6563	20.469	20.7106	21.6908	20.6766	20.7591
P21266	GSTM3	30596_LKPQYLEELPGQLK	19.0815	19.2918	19.5937	19.0392	18.8601	19.086	20.2139	19.5746	19.6679	19.6075	19.9264	19.8151	19.9234	19.2557	19.6068	18.6924	19.9122	20.0027	19.8101	19.628	19.6003	19.4868	20.0029	19.4154	19.3693	19.2871	18.9313	19.7779	19.5805	19.3503	19.7343	19.2334	18.9412	19.6198	19.5655	19.2339	19.768	19.1717	19.3173	19.9604	19.5608	19.6466	19.2121	19.6229	19.3904	19.8644	19.9403
P21281	ATP6V1B2	33599_NFIAQGPYENR	18.4111	17.9733	18.1472	18.2494	18.5131	18.2069	18.0135	18.3656	17.8507	18.6843	17.8326	17.8693	18.2583	18.0584	18.6159	18.7287	18.4809	18.1266	18.277	18.2208	18.4058	18.3748	18.3336	18.2493	18.3666	17.917	18.4785	18.4332	18.2627	18.5801	18.1211	18.5244	18.0041	18.2928	18.4058	17.8675	18.3165	18.7091	18.1492	18.4058	18.1117	18.2477	18.2419	18.3266	18.3253	17.7543	18.2225
P21283	ATP6V1C1	31955_FNIPDLK	17.3453	17.8495	15.7914	16.3252	16.9425	16.1591	15.9607	17.8085	17.7093	16.979	16.1863	16.3337	17.1982	15.8596	15.8691	16.2782	16.1821	17.2249	16.1449	16.4059	15.3425	16.8906	16.0947	15.2429	16.1815	16.7456	16.9959	17.2832	16.985	16.1705	16.5567	16.8691	15.9931	17.0884	15.7908	15.977	15.8954	17.3575	17.4472	17.6679	17.0882	15.5511	16.9679	16.454	15.7592	17.3098	16.4496
P21291	CSRP1	4286_GFGFGQGAGALVHSE	23.1879	21.8466	22.9528	22.3482	22.4413	23.071	22.4291	23.2406	22.1845	23.4892	23.2044	23.4081	23.1253	22.9302	22.3088	21.8715	22.7549	23.6661	23.9762	22.6981	22.4003	22.3485	22.9828	23.1854	22.6052	23.639	23.8507	21.7436	22.8635	22.6361	22.6939	23.184	22.5892	23.0869	22.8581	22.2272	23.4176	22.8423	23.4822	23.0223	22.407	22.1131	22.6054	21.6851	21.8827	23.2989	22.6269
P21333	FLNA	5472_LPQLPITNFSR	22.8169	21.8593	23.2513	23.0581	22.6295	22.6889	22.6856	22.6868	22.6919	22.9141	23.5091	23.2173	22.4827	22.8709	22.2569	22.5795	22.4975	23.2426	22.7267	23.0615	22.5227	22.5685	22.5279	22.7524	22.6829	22.7241	22.8495	22.1498	22.7385	22.4881	22.3833	22.6779	22.7848	22.6033	22.6457	22.524	22.8815	23.2766	22.96	22.5185	22.3228	22.821	22.8533	22.8541	22.0169	22.9692	22.3519
P21359	NF1	255953_LQPLLNK	15.7473	17.1078	14.6851	16.6278	16.2327	15.219	15.7872	15.334	15.2843	16.6762	16.0371	16.273	15.4046	14.8548	16.3707	16.3238	16.2835	17.1344	14.8563	16.9079	17.1374	17.3377	14.7855	15.5231	15.6072	16.4729	14.4545	16.3063	16.1296	16.8579	16.5368	17.8721	15.4596	15.4918	16.5479	16.3418	15.2863	14.7628	17.8244	16.7594	14.9341	14.9815	15.2304	14.9703	16.6103	15.8338	15.0358
P21397	MAOA	35536_VLGSQEALHPVHYEEK	21.2521	20.427	20.3426	20.9216	20.4672	20.8655	20.2517	20.5156	19.9397	20.8575	20.8162	21.1494	20.0833	20.9148	20.9908	20.2473	21.158	20.9655	20.6905	20.4995	21.7983	20.577	20.7401	20.9168	20.899	20.8324	21.2311	20.809	20.5543	20.5704	20.4732	21.1717	20.6726	20.6849	20.9047	20.8037	20.7013	21.3388	20.7023	20.3493	20.0135	20.8328	20.674	20.9192	21.2321	20.7959	20.0775
P21399	ACO1	41506_IIPPGSGIIHQVNLEYLAR	18.6728	18.9895	18.7135	18.4973	18.9539	18.6755	18.9767	19.1034	18.6599	18.1476	18.908	18.7357	18.643	19.4751	19.2324	18.7026	19.1412	18.3347	18.1234	18.7147	18.9301	19.0106	18.7892	18.6955	18.7079	18.7662	18.7793	19.1165	18.7942	18.6428	19.0587	18.4961	18.8865	19.0483	18.9227	18.8407	18.4016	18.2742	18.2605	18.82	19.2615	18.7117	18.7026	19.3098	18.5236	18.6168	19.1534
P21589	NT5E	107638_GPLASQISGLYLPYK	16.6749	17.6429	18.3016	16.7872	18.7984	16.9664	16.8576	16.8849	16.2239	17.4947	16.9753	17.8086	17.0258	17.8144	17.0297	16.3875	16.3619	18.457	18.1099	17.413	18.0934	18.0337	17.0059	17.003	15.977	17.735	17.2189	16.9136	16.1954	16.9294	17.1535	17.7922	17.1151	18.1528	17.8532	17.2118	17.5341	18.9328	17.956	17.595	16.9445	16.354	17.0518	16.659	17.4786	16.6223	17.4962
P21796	VDAC1	2538_VNNSSLIGLGYTQTLKPGIK	19.9367	21.0167	19.9843	20.383	20.5143	21.3631	20.2535	20.3977	19.4461	19.1641	20.0091	20.6833	20.9465	19.3504	20.4733	20.6248	20.8019	20.42	19.2483	20.37	20.1824	20.7505	20.2951	20.928	20.0314	20.4575	19.732	19.927	20.6255	20.2188	20.5723	20.4958	20.5792	19.6704	20.1987	21.1347	19.7623	20.1789	19.5785	20.2245	21.1012	21.0099	20.1025	21.1158	20.453	19.8594	21.0044
P21810	BGN	77735_IQAIELEDLLR	21.6552	22.0021	21.4423	22.166	21.4227	21.9725	22.3285	22.3398	22.2375	21.2635	22.2453	21.1979	21.0956	22.0091	21.0971	21.953	21.0264	21.1495	20.4698	21.0708	20.9387	21.4833	21.4245	21.5717	21.5404	22.6844	21.7577	21.6037	22.0147	21.6204	22.0497	21.7715	22.3457	21.6032	21.0761	21.901	21.2811	21.6104	21.6636	22.2071	22.4395	21.1807	21.4881	21.7567	22.0674	21.8876	21.7259
P21912	SDHB	2094_SIEPYLK	18.796	18.3691	18.5513	18.2123	18.3087	18.8133	18.4771	18.6635	18.3132	18.0013	17.7256	18.0917	18.0723	17.9114	18.2898	17.9612	18.4613	18.1628	18.2243	18.3492	17.4572	17.8229	18.178	18.5021	18.4169	18.4501	18.0876	19.0332	18.5972	18.5931	18.5362	18.1226	18.859	18.1782	18.604	18.0643	18.913	18.1118	17.8768	17.9807	18.5597	18.9956	18.4603	18.1953	18.6294	18.2912	19.054
P21964	COMT	2586_VTLVVGASQDIIPQLK	16.0549	15.6846	17.1322	17.7314	17.5637	17.332	16.8619	17.2256	16.3616	15.8673	16.7163	17.0487	16.9091	15.9919	16.9832	17.3078	16.7392	16.3597	16.0264	15.8727	15.6998	16.283	16.6185	16.5121	17.4347	16.3766	16.9914	17.1834	16.4653	15.5353	17.2731	16.8178	17.2052	17.2509	16.5353	16.8706	16.1042	16.7895	16.5647	17.4081	17.5362	17.211	15.6097	16.7858	15.8667	16.6343	16.9527
P21980	TGM2	18021_DLYLENPEIK	20.7074	20.0875	20.4749	20.3638	20.3261	21.0163	20.5793	20.688	20.4472	20.0779	20.7029	20.708	20.2679	20.6936	19.8254	20.23	20.2214	21.0688	20.552	20.7803	19.9876	20.2957	20.2517	20.5036	20.4105	20.8802	20.2312	19.6703	20.1907	20.5008	20.4628	20.5182	20.378	20.1161	20.5512	20.5721	20.4419	20.512	20.7886	20.486	20.5441	20.3858	21.0486	19.8586	19.9451	20.8319	20.4815
P22033	MUT	64742_ILFDGIPLEK	18.2868	18.3557	17.6615	17.4916	18.1562	18.1851	17.11	17.8714	17.4459	18.3167	17.0922	17.6813	17.6886	17.5697	18.1425	18.2382	18.2957	17.7295	17.6327	17.9702	17.486	18.4214	18.5064	17.9178	18.3996	18.509	17.9685	17.6274	17.6226	17.7439	17.1612	18.1559	18.5536	18.181	17.7449	18.4734	18.6276	18.6423	18.0944	17.9273	17.9939	17.258	17.8941	18.4282	18.4377	17.2763	18.0519
P22059	OSBP	48661_FVPYSYFSR	18.633	18.3207	18.2728	17.4538	18.0659	18.2646	18.1642	18.0325	18.8465	18.4442	18.5614	17.8775	18.1954	17.8196	18.5042	18.5957	18.4037	17.8701	18.7503	18.5735	18.2007	18.4317	18.6707	18.3525	18.5905	17.4894	17.0626	18.4414	17.7412	18.3991	17.304	17.8634	17.7731	17.7433	18.0899	17.9306	17.5534	17.8905	18.3391	18.3951	18.5365	17.922	18.5922	18.6499	18.1158	18.4275	18.5797
P22061	PCMT1	210125_ELVDDSVNNVRKDDPTLLSSGR	20.7418	19.8945	19.8444	19.6177	20.1939	20.5505	20.1347	20.6615	20.3643	20.1687	20.4816	20.2486	19.8591	19.76	20.8916	20.1273	20.0004	20.7511	20.3116	20.5156	20.6158	20.6183	20.5733	20.2049	19.9404	20.1047	20.2275	20.2289	20.4087	20.154	20.1661	20.3565	20.2179	19.9171	20.427	20.5379	19.9813	20.4906	20.1765	20.7286	19.9781	20.3248	20.1529	20.3015	20.5945	20.5774	20.2534
P22087	FBL	24779_RVSISEGDDKIEYR	18.6969	18.3516	18.0335	18.5059	18.1675	18.3068	17.9654	18.9601	18.3934	18.901	18.4938	18.5871	18.473	18.4309	18.0644	18.82	18.3961	18.8601	18.713	17.7884	18.4758	18.7504	18.2629	17.9402	18.0901	18.7938	18.3615	18.1773	18.4991	18.4189	18.7445	18.9399	18.4644	17.9836	19.1885	18.53	18.7458	18.6501	18.1468	18.353	18.0814	18.3864	18.5599	18.7391	19.003	18.6254	17.9273
P22102	GART	26447_AIAFLQQPR	21.5212	21.0778	21.0287	21.0773	20.9467	21.2098	20.7587	21.5463	20.8687	20.3083	20.9942	20.8746	21.6465	20.7133	21.0909	21.2489	21.6477	21.309	21.6022	20.6963	20.9747	21.4137	20.4592	20.6552	21.0169	21.0251	22.1669	20.2586	20.7689	21.0635	20.1503	21.0967	20.9671	20.2818	21.1895	21.7008	21.2265	21.5505	21.1066	20.7342	21.1268	21.7339	20.9991	21.1067	20.8364	20.7858	20.7352
P22105	TNXB	84942_LGELTVTDR	21.8231	21.4361	21.0346	21.851	21.6235	21.4333	21.4448	21.8792	20.5395	22.01	20.7971	21.6717	21.5526	21.5576	21.9221	22.3186	22.2517	22.3903	21.6227	22.1687	22.0884	22.0029	21.6941	21.5226	21.8886	21.8272	21.7447	21.6465	20.8684	21.5449	21.4756	21.1237	21.6625	21.2614	21.2352	21.6993	20.6874	21.2857	21.4243	21.4584	21.3905	21.9634	21.6212	21.5343	21.9997	21.1786	21.7181
P22234	PAICS	4011_EVYELLDSPGK	18.7899	19.082	18.5901	18.9153	18.7405	19.2759	18.5854	18.7912	18.9682	19.4548	18.9854	18.851	18.6119	19.4978	18.6236	19.1917	18.857	18.986	18.8113	18.9588	18.2385	18.8397	18.9072	18.7831	18.9839	18.9234	18.632	18.5298	19.0563	19.118	19.0313	18.918	18.9794	18.51	18.886	18.9893	18.7075	19.1667	18.9287	19.0187	19.0604	18.8363	18.7945	19.2201	19.085	19.2588	19.0603
P22307	SCP2	101398_LQNLQLQPGNAKL	21.1285	20.1926	18.0758	18.0609	18.7465	19.4299	19.8097	20.3454	18.9991	18.4833	20.4209	18.8796	18.4388	20.3458	18.789	19.8575	20.4071	19.1786	20.1473	20.2076	18.113	20.3489	20.1623	20.8588	20.1463	21.3315	21.0369	18.4674	20.6965	20.613	20.5827	17.9949	20.3181	19.5928	17.5995	20.6443	20.4127	21.2944	18.317	20.2891	19.279	19.4276	20.2572	18.6226	18.396	18.1994	17.9084
P22314	UBA1	74949_RLQTSSVLVSGLR	19.8637	20.1397	19.4508	20.3018	20.06	20.2974	20.3667	20.5194	20.1718	19.7383	19.9487	20.5537	20.5555	19.6034	20.4009	20.4596	20.6617	19.9983	19.6418	20.2436	20.2726	19.8997	20.1364	20.1738	20.3909	19.9023	19.76	20.16	20.3159	20.4933	20.2483	20.0826	20.401	20.0716	20.5312	20.0598	19.7881	20.4828	19.894	20.3229	20.6305	20.6753	19.8614	20.4935	20.4152	20.1258	20.6642
P22352	GPX3	106669_YVRPGGGFVPNFQLFEK	19.6639	19.3892	20.0897	19.7275	19.843	19.7762	20.5006	19.8376	19.6146	19.4827	20.156	19.6823	19.4406	19.6087	19.2763	18.8809	19.3481	19.3983	19.2957	19.1655	19.9268	19.2087	20.0119	19.6312	19.4755	19.9558	19.4044	20.1051	19.1095	19.282	19.9171	19.5824	19.741	20.1451	19.7445	20.1917	19.4934	18.6831	19.5109	19.7053	19.514	19.2845	19.4901	19.1255	19.6169	20.1218	19.8075
P22392	NME2	19919_EISLWFKPEELVDYK	18.8251	18.44	19.4166	20.0422	19.5834	19.9636	19.9161	19.3758	19.5684	19.5219	18.9789	19.3836	18.6508	20.5263	18.968	19.73	18.909	18.2325	18.5634	20.2295	19.3225	18.6741	19.2595	19.517	19.2538	19.1568	19.0668	19.226	19.1749	19.1717	19.445	18.8326	19.6664	19.4659	18.8162	20.0279	20.1402	19.8189	19.7905	19.5862	20.2855	19.2424	19.4141	19.8395	20.17	18.9361	19.2837
P22570	FDXR	45938_TVWLVGR	18.9869	18.8046	18.5514	18.5482	18.6966	18.5175	18.0634	18.2449	18.6968	19.2537	18.8102	18.4271	18.4616	18.7499	18.1481	18.5194	18.4857	19.1444	18.8823	18.1807	18.93	18.5272	18.6684	18.6694	18.6741	18.4732	18.8626	18.3558	18.9974	18.8884	18.484	18.8316	18.7174	18.6769	17.6313	18.6695	18.6918	18.1391	17.6198	17.7901	18.2652	18.0724	18.9833	18.1284	18.5473	18.9276	18.3763
P22626	HNRNPA2B1	836_GGGGNFGPGPGSNFR	21.3934	21.3861	20.7801	20.9767	21.2955	21.436	20.9179	21.4678	21.1813	20.8393	20.0516	21.1394	21.2066	20.7808	21.7118	22.0229	21.6706	21.0244	20.8871	21.2157	21.4598	21.2557	21.4293	21.3725	21.3464	21.7442	21.1575	21.5963	21.4441	21.2371	21.3288	21.8738	21.4507	20.9456	22.0168	21.8349	20.071	22.0507	20.8213	21.1992	21.4409	21.7193	21.1139	21.4103	21.7598	20.6209	21.2025
P22694	PRKACB	222301_RILQAVNFPFLVR	16.8547	16.1818	17.7481	17.7158	17.2489	17.0905	17.5022	16.4868	17.3153	16.6001	17.3137	17.3068	17.034	16.8959	17.1885	17.7205	17.331	16.4029	16.3315	17.0764	16.5253	16.1518	16.8828	16.8245	17.211	16.1176	16.9476	17.2085	16.637	16.8841	17.2615	16.8435	17.1346	17.5527	17.5208	17.2754	16.989	17.523	16.6334	17.2227	17.8389	17.3425	16.8929	17.8107	15.8891	16.4349	17.2729
P22695	UQCRC2	10588_AVAFQNPQTHVIENLHAAAYR	18.8534	19.917	19.0349	19.6714	19.0779	18.8042	19.6412	19.3048	19.0835	18.547	18.7775	19.6907	19.6761	18.8459	19.3281	19.7836	19.7238	18.7015	19.0555	19.5211	19.0086	19.4164	19.4318	19.8662	19.1176	19.0833	18.9188	18.8961	19.4772	19.4449	19.606	19.1825	19.6372	19.4157	19.5459	19.8804	19.4135	20.1263	18.3497	19.3331	19.8074	19.5739	19.0823	19.2766	18.8529	18.2462	19.7043
P22830	FECH	30893_AESLNGNPLFSK	16.8381	17.208	16.3044	16.1341	16.6078	17.0969	17.0826	17.0626	17.2779	17.5386	17.931	16.6319	17.9312	16.6921	17.5589	17.1838	17.0205	17.6122	17.6698	16.733	16.5852	16.8357	16.6626	17.1447	16.311	17.4528	17.4446	17.5608	17.6193	17.6211	17.02	16.8115	16.5633	17.4753	16.333	17.4286	16.1808	16.9724	17.5725	17.1417	17.6736	16.9163	17.8617	16.6999	16.9114	17.4718	17.1884
P23141	CES1	99861_FWANFAR	20.6908	19.5991	19.2546	20.0461	20.363	19.3398	20.2039	20.351	19.8953	19.9586	20.0379	19.8814	20.0131	20.7765	19.2149	19.1633	19.6023	19.7438	19.8257	20.8224	19.316	19.9424	19.5298	19.375	20.055	16.65	19.4739	20.5664	20.1881	19.884	19.182	19.5965	20.0074	19.4211	18.7787	19.6486	20.7059	20.3364	20.0289	19.733	19.1087	20.0651	19.5992	19.6589	19.9607	20.4778	19.5061
P23142	FBLN1	3684_EFTRPEEIIFLR	20.6376	20.968	21.231	20.4344	20.3251	20.4628	20.3428	20.2267	20.4761	20.4691	21.2084	20.553	20.8576	20.9733	20.1326	19.3167	19.8172	19.905	20.0591	20.1864	19.6992	20.7073	20.5552	19.5174	20.1161	20.2566	21.0368	20.509	19.8649	20.1596	20.6253	20.2095	20.1658	19.9381	20.2669	19.7599	21.0389	19.1836	20.3686	21.0324	20.692	20.2575	20.4251	20.2215	20.8682	20.6664	20.0581
P23193	TCEA1	41466_IGMSVNAIR	19.3939	18.8091	17.7418	18.8699	19.5735	18.7706	18.284	19.058	18.2601	19.0002	17.7241	18.96	18.6008	19.1601	17.9774	18.6001	18.0252	18.5959	18.8763	18.4982	17.7863	19.1189	18.1271	18.1908	18.9565	18.5034	17.6902	18.2215	19.186	18.4103	17.871	19.0389	17.9298	17.7103	18.4243	18.825	19.0834	18.291	18.2821	18.0447	17.9363	18.5545	18.1382	18.4052	17.9648	17.9432	17.9407
P23229	ITGA6	12285_GVPELVLK	18.0689	17.8436	17.0838	17.8945	18.5431	17.5662	18.6292	18.0492	19.033	17.9215	18.4467	17.8633	18.8115	17.7447	18.1688	16.8995	19.0167	16.583	18.5632	17.9383	17.9842	17.7965	17.8501	19.0551	18.329	17.7643	17.6879	18.2653	18.5492	18.3212	17.7384	16.8587	17.6861	17.0475	17.6573	18.5782	18.0167	17.0768	16.4015	17.6545	17.7494	17.5629	17.827	18.3965	18.2024	18.0807	17.913
P23246	SFPQ	8973_LFVGNLPADITEDEFK	19.1651	19.1711	19.2577	19.5132	19.5941	19.7194	19.4579	19.4619	19.2749	18.4476	19.0654	19.3973	19.0578	18.9343	19.1984	19.4966	19.3047	18.6543	18.4769	19.0628	19.0715	18.7187	19.0894	19.5479	19.4098	19.7805	18.9523	19.6354	19.1385	18.9689	19.756	19.3937	19.874	19.7179	19.4797	19.5781	18.314	19.6594	18.7662	19.5626	19.6193	19.5383	18.8798	19.2675	19.1577	18.9057	19.8617
P23284	PPIB	2344_TVDNFVALATGEK	21.2322	21.7493	20.9472	21.8115	21.7581	21.8921	21.2544	21.9237	21.5785	20.8537	20.7453	21.4685	21.3722	20.9907	21.6787	22.2148	21.4968	21.4125	20.8207	21.6966	21.621	21.7271	21.3936	21.8194	21.184	22.0093	21.3104	21.619	21.8973	21.5058	21.7891	21.6019	22.0662	21.1127	22.2023	22.1923	20.3904	22.7197	21.4554	21.311	22.0204	21.523	21.5694	21.9323	21.8594	21.1911	22.0427
P23297	S100A1	207395_ELLQTELSGFLDAQK	18.5146	18.1685	18.6424	18.8977	19.2283	18.4704	19.241	18.2378	18.7042	18.5129	18.6606	18.4459	18.8661	19.176	19.2841	19.2621	19.4332	18.0766	19.4121	19.0353	19.197	18.7651	18.8907	18.0491	19.3419	18.3908	19.0373	19.5844	18.1227	18.7661	18.9598	19.3417	18.6535	18.9947	18.0653	19.196	18.8663	18.7848	18.1688	19.0266	18.9626	19.0203	19.2007	18.1857	18.4139	18.6692	19.3073
P23368	ME2	13246_LFTPDVIR	18.386	19.0691	17.7009	17.4901	18.4328	19.1076	17.9829	18.6434	19.3966	19.8277	18.8131	18.9403	18.0599	18.6675	18.4905	18.3126	17.5995	20.342	19.29	17.6729	18.8002	18.5807	19.3482	18.5694	18.2422	18.4853	19.1343	18.6964	18.7232	18.7249	18.1589	18.9733	18.491	17.9187	17.462	18.999	18.886	19.0019	18.4583	18.3462	18.353	18.8192	19.5117	18.5172	18.277	18.0817	19.5297
P23381	WARS	3002_ALIEVLQPLIAEHQAR	18.8571	18.8437	19.0238	19.2393	19.3237	19.2756	19.4506	19.8709	19.0253	18.7647	19.2889	19.0976	18.4818	18.7863	19.3527	19.3698	19.2421	19.0551	18.4364	18.6706	19.2663	19.1597	19.3104	19.0871	19.1969	19.1172	18.9749	19.4675	18.8218	18.8846	19.6369	19.3059	19.3689	19.1882	19.3512	19.6652	18.8489	19.2866	18.8548	19.0263	19.3042	19.2083	19.5049	19.1036	19.2001	19.4031	19.7892
P23396	RPS3	8757_IMLPWDPTGK	18.7422	19.4098	19.4736	18.8467	19.5595	19.7693	19.4887	19.4992	19.0839	18.6622	19.1239	19.5473	19.2968	18.8707	19.0684	20.0369	19.4412	19.0115	18.8062	19.6486	19.0207	19.7085	19.2396	19.4791	19.4689	19.6241	19.3325	19.7542	19.5781	19.2785	19.4289	19.3746	19.8778	19.4737	19.7919	20.2377	18.5911	19.5444	19.0745	19.0679	19.8482	19.8411	18.9074	19.5681	19.5572	19.0722	19.7259
P23443	RPS6KB1	216218_NILEEVK	18.123	19.3001	18.8589	18.9056	19.0002	19.5949	19.0448	19.1732	18.8394	18.7958	18.1961	18.8518	19.0295	18.8505	18.8573	19.0387	19.2153	19.219	18.6431	19.4023	18.7979	18.4874	19.2784	18.5438	18.8398	18.351	19.4975	19.6075	19.0825	19.5868	19.0629	18.9104	19.6216	18.9737	19.2886	19.7401	18.9914	18.7274	19.0638	18.6854	19.4936	19.3179	19.1138	18.6019	19.2018	19.258	19.2606
P23526	AHCY	35395_VADIGLAAWGR	19.3464	19.4513	19.4022	19.4129	19.6042	18.9617	19.6818	19.0469	19.1729	19.1723	19.1694	19.322	19.5422	18.3733	19.9383	19.5395	19.9797	19.5811	19.3252	19.0297	19.7889	19.7369	19.4313	18.8461	19.4219	19.1064	19.7636	19.3654	18.6347	19.2883	19.3094	19.1167	18.991	19.2746	19.3594	19.4969	19.4097	19.3051	19.3218	19.4933	19.2331	19.1096	19.5532	19.4976	19.265	19.393	19.807
P23528	CFL1	5322_LGGSAVISLEGKPL	20.8306	20.948	21.0556	20.9147	21.3403	21.0666	21.227	21.6565	20.7896	20.7177	21.1913	21.1893	21.2514	20.7503	21.4331	21.3825	21.0778	21.3856	20.7161	20.5558	20.8418	21.7385	21.1326	21.0898	20.7784	21.7494	21.4769	20.6163	21.2169	20.8065	21.2747	20.8979	21.014	21.0206	21.6706	21.3577	21.0895	20.906	21.2389	20.9664	21.6734	20.7427	21.3864	21.1876	21.4171	21.3473	21.6836
P23588	EIF4B	38790_SILPTAPR	20.3033	20.7316	20.7155	20.5464	20.6309	20.9626	20.5023	20.9437	20.7456	20.7736	20.2448	20.4709	20.6827	20.1474	19.9407	20.3794	20.501	20.9034	20.6267	20.3006	20.6094	20.9801	20.798	20.8603	20.3563	20.824	20.3086	21.1188	19.9295	20.45	20.3406	21.0106	20.4085	20.7483	20.5717	20.3342	20.0616	20.879	21.2607	20.6047	20.6982	20.8036	20.3205	20.317	21.0896	20.0927	20.0221
P23786	CPT2	1582_LNFELTDALK	21.9349	21.3051	21.8187	21.3338	21.6266	21.5273	21.4219	21.6272	21.2204	21.3602	21.4848	21.4331	21.916	21.68	21.8615	21.1807	22.0062	21.4659	21.9618	21.3634	22.053	21.5878	21.9399	21.4907	21.6119	21.7375	21.8623	21.9421	21.7284	21.6058	21.5394	21.66	21.2236	21.8525	21.2407	21.8877	21.413	21.1575	21.5426	21.5389	21.303	21.5993	21.546	21.1371	21.5695	21.7309	21.711
P23919	DTYMK	2516_VLSEDAIR	19.866	20.1056	19.4731	20.7783	19.5603	20.3712	19.7482	21.0006	20.4576	21.5887	20.6283	20.6079	20.6765	19.1634	20.6144	19.7595	20.7587	20.7077	21.6181	19.9427	20.6628	20.8988	20.9816	20.865	20.6303	21.1629	21.5025	20.1849	20.9032	19.9387	20.4561	19.9706	19.6421	20.4335	20.4423	19.7112	19.2816	20.8724	20.3311	20.5559	19.6059	19.9234	20.6356	20.8367	20.4712	20.6659	20.0238
P23946	CMA1	126747_LMDPQAC(UniMod:4)SHFR	18.5206	18.2432	18.2133	18.0189	17.964	17.5182	17.7274	17.9823	18.5537	18.4244	17.8124	17.994	17.7468	17.8694	17.4554	17.6954	17.7309	18.3464	17.707	17.5326	18.0654	17.9186	18.2009	17.5755	17.9631	17.945	18.5534	18.3067	17.7309	17.7242	18.0004	18.1279	17.7657	17.6173	17.9667	17.6545	18.3189	18.4711	18.0685	18.0076	17.7937	17.426	17.8785	18.0271	17.75	17.9601	17.7718
P24043	LAMA2	107828_IYFGGLPTLR	16.0138	16.9183	16.3442	16.1154	17.0112	16.3407	16.4906	16.679	16.2504	17.4149	16.3675	16.3762	16.331	16.3926	15.8138	16.552	16.8796	17.0327	16.1917	17.1396	16.9065	17.1286	16.3451	17.0406	16.544	17.282	16.546	16.8523	15.7127	16.0649	16.4347	16.4422	16.3382	16.2882	17.3827	16.9122	16.7342	16.5535	16.7298	16.8049	16.6849	15.8662	16.9992	17.1203	16.5479	16.037	16.6983
P24158	PRTN3	106150_LVNVVLGAHNVR	17.2221	17.6882	16.6463	18.5216	17.8159	16.7866	16.3661	17.6899	18.0575	16.883	19.1448	17.8481	17.8151	16.9672	18.2337	16.1222	18.2343	16.569	17.6258	18.2598	17.1399	17.0803	16.999	17.0331	17.7905	16.47	16.6069	17.6011	16.8154	17.9634	16.7009	18.8552	17.2856	16.8649	17.7999	17.1005	17.8774	17.5748	18.2024	17.8858	17.7329	17.4282	19.1404	17.0346	16.362	16.924	17.1909
P24310	COX7A1	84933_LFQEDNDIPLYLK	18.2412	18.5265	18.1003	19.021	18.4908	18.7852	18.3082	18.6305	18.348	19.2612	18.5317	18.7176	18.3025	18.5949	18.3119	18.1559	18.4553	18.2474	18.0266	18.3082	18.4635	17.8606	18.603	19.2977	18.0179	18.8081	17.7306	18.5604	18.8989	18.0088	18.8105	17.8423	17.811	18.8465	19.3222	18.9262	17.7445	19.112	18.1695	18.9217	18.7155	18.8232	17.8891	18.7647	18.098	18.5374	18.6688
P24534	EEF1B2	38245_LVPVGYGIK	19.6521	20.2052	19.5338	20.1137	20.0373	20.2821	19.938	20.4186	19.762	19.3109	19.2474	20.1427	20.1509	19.3522	19.8758	20.5249	19.7879	19.7897	19.4346	19.9498	19.7945	20.0041	19.7898	20.2261	19.8485	19.9554	19.657	19.7558	20.1028	20.1523	20.0123	19.9702	20.0905	19.6871	20.0893	20.1621	19.1873	20.1717	19.4498	19.7535	20.3793	19.9977	19.9235	19.7532	20.2393	19.7016	20.3222
P24539	ATP5F1	119952_KYGPFVADFADK	18.4759	18.4545	18.6008	18.3943	18.5605	18.7445	18.7675	18.698	18.2407	17.8798	17.8416	18.5597	18.8196	18.1057	18.3781	17.7297	18.8164	17.9698	18.9317	18.9716	18.1078	17.9122	18.4749	18.9867	18.6986	17.9651	18.1448	18.6722	18.498	18.7786	18.7364	18.6136	18.677	18.2011	18.1722	18.282	17.6595	17.9117	18.4396	18.2817	18.7339	18.7422	18.9382	18.7	17.9712	18.2967	18.2894
P24666	ACP1	4777_IELLGSYDPQK	17.6816	17.8493	16.9229	16.7592	17.9157	16.4119	16.6237	17.3938	17.9774	16.9283	17.0533	17.977	17.4365	17.8736	16.5311	16.4923	15.9191	16.7906	17.0591	16.8948	17.4632	17.9116	16.6638	16.5144	16.8437	16.6149	15.9207	17.7311	16.7426	17.26	16.1991	17.2131	17.0884	16.846	16.7402	17.0387	17.1435	17.6536	16.7764	17.7624	17.1883	16.4365	16.4757	16.8397	16.8812	18.0112	17.3039
P24752	ACAT1	616_EVVIVSATR	19.8832	20.748	19.1571	20.1182	19.6066	20.4254	19.8392	20.2185	19.805	19.1874	20.4561	19.8389	19.9544	19.565	19.7961	20.5566	20.0845	19.8083	19.8222	19.6803	19.5619	19.9797	19.9807	20.2976	19.8407	19.7582	19.7396	19.8029	20.1121	19.8044	19.5995	19.9947	20.0335	19.7998	19.9468	19.8328	19.7181	20.3951	19.3348	19.4994	19.8832	19.6863	19.4769	20.3538	19.6258	19.406	19.4756
P24821	TNC	76794_AVDIPGLEAATPYR	19.7959	19.9685	19.7755	19.4789	20.0639	20.1073	19.9016	19.9679	19.6766	20.0263	19.934	19.6753	19.8641	19.9219	19.3758	19.6364	19.7005	19.9733	19.8492	19.6486	19.5717	19.3738	20.0367	19.9673	19.5047	20.4841	20.0893	18.9336	19.6173	19.8858	20.0516	19.8812	19.7209	19.9669	19.4438	19.6628	20.174	19.1472	20.4682	19.645	19.4468	19.3316	19.5545	19.034	20.2538	20.1597	20.0661
P24844	MYL9	107861_KGNFNYVEFTR	23.425	21.7405	23.2421	23.0796	23.0637	23.1715	22.6271	23.2114	22.5129	23.0896	22.472	23.1702	22.6356	23.2552	22.3148	22.0063	22.9776	22.0654	23.5334	23.0348	22.5359	21.0952	23.0807	23.1422	23.0715	23.1237	23.4322	22.7528	23.0487	23.0454	22.9734	23.19	22.6153	23.3007	22.6623	22.3552	22.831	22.5842	22.9326	22.8651	21.9754	22.7587	22.1367	22.3528	21.5971	23.157	22.6079
P25205	MCM3	19679_VALLDVFR	15.1156	16.2802	15.1509	14.9778	15.4708	15.1463	16.2466	15.3292	17.5984	16.1695	14.6187	16.3427	14.8058	16.6028	14.9319	16.6895	15.1347	15.7841	15.2129	16.4684	16.2012	15.4094	14.7896	14.8657	14.9103	15.6418	14.9889	15.4	15.0157	15.7773	15.5369	15.3393	15.7444	16.1673	16.0662	15.2731	13.9903	15.4958	14.5627	15.0929	15.6091	15.1	16.3619	15.8459	15.9273	16.5933	15.6869
P25311	AZGP1	33968_QKWEAEPVYVQR	21.3596	21.1044	20.484	20.7329	20.9408	19.9671	21.1734	21.292	21.3361	19.8736	20.8144	20.8937	21.1632	19.9332	21.6387	22.3397	21.6738	20.8127	21.3742	20.213	21.0448	21.78	21.0159	20.211	21.174	20.3063	20.2569	21.1796	20.2645	21.7564	21.7218	21.2628	20.245	20.9313	20.7721	20.9412	19.9871	20.1178	20.1829	21.7381	21.8695	21.1057	20.5891	21.7054	21.869	21.6041	21.6753
P25325	MPST	10480_AQLDPAFIK	18.3874	18.8283	18.4731	18.6448	18.4939	18.0687	17.8631	18.7988	17.7826	18.9577	18.8984	18.6481	17.7333	18.0836	18.2641	18.7111	18.9658	19.0847	18.8239	18.6185	18.8546	18.8694	18.31	18.4138	18.4434	18.5073	18.3685	18.5807	18.562	18.722	18.4616	18.6856	18.2835	18.7781	18.3453	18.7554	18.4012	18.1017	18.7942	18.6126	18.7546	18.9263	18.4031	18.3986	18.9254	18.7914	18.5309
P25398	RPS12	437_DVIEEYFK	19.1396	19.6657	19.148	19.2252	19.5441	19.6774	19.3785	19.5854	19.0628	18.3012	18.7001	19.5443	19.6293	18.9438	19.4158	19.8541	19.3361	18.2583	18.6416	19.4829	18.7521	18.2783	19.2121	19.2692	19.2099	19.3689	18.7912	19.1861	19.428	19.4099	19.4411	19.2776	19.5107	19.2526	19.3499	19.6653	18.4093	19.1082	18.7545	19.1596	19.8163	19.4024	19.0243	19.1741	19.5168	19.1278	19.7987
P25685	DNAJB1	28839_DGSDVIYPAR	18.6121	18.1599	18.0088	18.2164	17.9804	18.2923	18.0461	18.2885	18.3663	18.0432	17.7434	17.9382	18.364	18.8631	18.3362	18.2503	18.5379	18.0142	18.5874	18.0221	18.2011	18.3735	18.0963	18.5127	18.2632	18.5856	18.7793	18.4105	18.5342	18.4404	18.287	18.5956	18.1271	18.1609	18.4637	18.4904	18.1173	17.9276	18.0896	18.1418	18.1926	18.1014	18.2487	17.9781	18.247	18.2397	18.035
P25705	ATP5A1	266_AVDSLVPIGR	21.6492	22.2865	21.5627	21.745	22.0511	22.6989	21.8513	21.8942	22.2006	20.942	21.2504	21.9122	22.346	21.2124	21.9121	21.693	21.9864	21.4759	21.48	21.6424	21.8179	22.0739	21.7022	22.6934	21.753	21.704	21.434	21.9909	22.2463	22.0674	21.8697	22.2088	22.1164	21.449	21.914	21.9524	21.1576	22.2584	21.5901	21.6187	22.2959	22.2694	21.2753	22.3922	21.9001	21.3324	22.0719
P25774	CTSS	136316_EDVLKEAVANK	21.0048	21.3224	21.0021	21.6703	20.9982	20.0526	21.2662	19.7854	21.5905	21.3337	21.3305	21.3296	20.5555	21.7259	20.945	21.2747	20.9141	21.1426	20.6566	21.665	20.3874	21.0413	20.8385	20.7926	21.0836	20.1201	19.9118	19.8351	20.2921	21.6007	21.2679	20.0185	21.3828	21.1701	21.1358	20.3007	21.6586	21.0677	21.3174	20.4087	21.2445	21.1486	21.1067	21.5238	20.802	20.8869	20.173
P25786	PSMA1	29297_NVSIGIVGK	22.1387	21.9615	21.7728	19.8563	21.6517	19.9102	21.8321	19.8188	19.7761	21.4759	21.4992	19.3885	22.3066	21.434	19.4646	20.0423	21.7999	21.1391	21.8175	20.7153	21.4299	21.1651	21.8228	19.0089	20.3424	21.8084	21.743	22.2595	22.2544	22.178	21.8024	21.1015	21.4243	21.8168	21.5463	19.3332	21.3151	21.1146	22.5955	20.255	19.0727	19.4591	21.7456	19.0663	22.3348	18.9707	18.8687
P25787	PSMA2	37388_HIGLVYSGMGPDYR	18.9395	18.8037	18.5484	18.4043	19.094	19.2566	18.8693	18.9082	18.9996	19.1847	18.7077	18.7139	18.8798	18.782	18.7561	19.0216	18.3645	18.8965	18.9354	18.8616	18.8205	19.0879	18.6841	18.8002	18.731	18.9188	18.6527	18.9385	18.9268	19.0471	18.684	18.8817	18.7076	18.5255	18.9112	18.8244	18.6259	19.1477	19.2189	18.9606	18.5192	19.1243	18.3818	18.9073	19.1399	18.9644	18.6022
P25788	PSMA3	37433_HVGMAVAGLLADAR	18.3284	18.574	18.5903	18.5493	18.9313	18.9115	18.7927	18.9084	18.8528	17.9048	17.989	18.0757	18.4449	18.0275	18.6771	18.8677	18.1453	18.6446	18.2089	18.9232	18.5448	18.4729	18.6984	18.6617	18.2954	18.3497	18.2611	18.3519	18.7229	18.6502	18.9079	18.1664	18.6037	17.6181	18.8803	18.2123	18.6026	18.5305	18.0875	18.7049	18.986	18.8525	17.6076	18.5593	18.5545	18.5236	18.928
P25789	PSMA4	2409_VEIATLTR	20.0818	20.0886	19.5058	20.1468	20.2877	20.1958	20.0139	20.2685	19.5113	19.7557	19.585	20.0053	20.2673	19.6046	20.4028	20.2558	20.2785	19.3933	19.6479	20.0023	19.9615	19.2722	20.0171	19.9449	20.214	19.9222	19.7288	20.4064	19.9176	20.3677	20.2523	19.5472	20.1289	19.8509	20.292	20.0555	19.5737	19.7072	19.5049	20.2263	20.197	20.4743	19.7442	19.8588	20.306	19.9469	20.4866
P26006	ITGA3	150477_EAGNPGSLFGYSVALHR	18.0182	18.2166	17.6758	18.1946	17.9781	18.3586	18.5624	18.6252	17.6254	18.6757	19.0427	18.1183	18.4714	18.3468	18.2902	18.5811	17.9532	18.5137	18.3894	18.2314	17.3319	18.0434	17.9241	18.275	18.3427	18.2333	18.1134	18.1801	18.0507	18.1833	17.7388	17.6459	18.3091	18.2379	17.8984	18.279	18.3	17.6742	18.3686	18.3863	18.6046	18.2451	18.3225	18.1739	17.7498	18.6257	18.1557
P26038	MSN	3028_ALTSELANARDESK	19.9908	19.7245	19.9906	19.6654	19.5148	19.3345	19.7533	19.3929	19.6368	20.1487	19.4378	19.6592	19.6105	19.5373	19.4414	19.7707	19.4323	20.3707	18.9719	19.4471	19.9357	20.229	19.3346	19.1264	20.0685	19.7915	20.1939	19.9752	19.4833	20.0144	19.7832	20.307	19.824	19.6448	20.013	19.7458	19.3591	19.8621	19.7146	19.416	19.3364	19.9212	20.2169	19.1768	20.0264	19.8555	19.6428
P26196	DDX6	14722_SIEEQLGTEIKPIPSNIDK	18.4048	18.763	18.25	18.3477	18.2763	18.1863	18.5221	18.3595	17.9434	19.1137	18.7571	18.5124	18.6502	18.1292	18.6761	18.6879	18.389	18.7825	18.3679	18.1388	18.5791	18.9229	18.3849	18.4645	18.1735	18.3221	18.7933	18.1926	18.68	18.3005	18.1898	17.9973	18.3897	18.2623	18.5424	18.6983	18.4437	18.3917	18.5968	18.2575	18.5633	18.4087	18.4827	18.5054	18.2794	18.5703	18.5179
P26232	CTNNA2	214672_AIMAQLPQEEK	19.6397	18.8425	19.5581	19.5748	18.7653	19.1204	18.9341	19.5185	19.4484	19.4307	19.7072	19.6315	19.5532	19.4921	19.0616	18.5529	19.4123	18.9536	19.7324	19.2192	19.0209	18.4444	19.1437	18.9316	19.1425	19.2249	19.4417	19.1497	19.249	19.1668	19.0384	19.3287	18.763	19.4047	18.9162	18.397	19.7392	19.2459	19.3076	19.3138	18.6079	18.8883	19.2628	19.4644	18.3278	19.2446	18.7928
P26358	DNMT1	185756_HIPLAPGSDWR	18.5421	17.3971	17.3939	18.5632	18.0599	18.0763	18.0093	18.4772	19.0367	19.212	18.4187	19.1808	17.9217	18.5516	18.1154	17.7817	17.8701	19.3659	19.0431	18.8007	18.2436	18.2238	18.0986	18.2491	17.6409	18.2944	18.6419	17.6922	18.4749	18.6212	17.8916	18.7405	18.3941	17.9167	18.7421	18.3246	19.0644	19.264	19.1238	18.1657	17.5287	18.0762	18.5964	18.3246	17.4857	18.5437	17.3061
P26368	U2AF2	8289_ELLTSFGPLK	19.0325	19.3495	19.1796	19.1987	19.3637	19.44	19.2846	19.2702	19.0558	18.5017	18.3162	19.2633	19.1804	18.6111	19.2287	19.2926	19.1692	19.1533	18.704	19.13	19.1278	19.0683	19.1791	19.2379	19.0602	19.7421	19.2327	18.4872	18.9299	18.8743	19.232	19.2973	19.4769	18.9993	19.5727	19.6049	18.3115	19.6608	19.1674	19.1955	19.0549	19.1444	19.2576	19.3472	19.5703	18.9651	19.4382
P26373	RPL13	4296_GFSLEELR	19.3101	19.2549	18.4902	18.8252	19.3412	19.0838	18.9656	19.055	18.8899	18.0811	17.9796	18.5954	20.0443	18.9482	19.6493	19.3142	18.7942	18.6721	18.8349	18.9201	18.6464	18.9165	19.5154	18.4895	19.2554	18.9269	18.2165	18.6753	19.1324	18.7924	18.4417	18.3125	18.7671	18.3493	19.0009	19.8376	18.3407	19.29	20.1789	18.9943	19.1456	19.4095	19.3934	18.5954	18.2987	18.8231	19.6028
P26440	IVD	34936_TDLAAVPASR	19.7678	19.9628	19.0866	20.1434	19.9485	20.3135	19.295	19.796	18.8498	19.3256	18.7819	19.3155	20.093	18.9959	19.9743	20.4158	19.8672	19.8973	20.5799	19.7812	19.6387	19.5935	19.0115	20.3313	19.6409	19.7083	19.9502	20.2357	19.732	19.9078	19.7102	20.2574	20.2067	19.2883	19.9522	20.1286	19.5793	20.2842	19.1918	19.942	20.3114	20.3422	19.6015	19.5707	20.2598	18.9081	19.7437
P26447	S100A4	54341_ELPSFLGK	20.4469	21.2658	19.9842	20.1793	21.0792	19.8938	21.8991	20.7985	21.7584	20.3875	20.2135	19.0946	21.2186	20.4228	21.4443	20.5406	21.3217	20.198	21.9956	20.3369	19.2872	21.2088	21.134	19.9396	21.0945	20.2296	20.2883	21.8213	20.881	21.1561	21.1363	19.9734	20.5497	21.2036	21.737	21.024	21.2013	19.5682	19.9029	20.6881	20.6917	20.3211	21.0427	19.5264	19.9601	21.3859	21.399
P26599	PTBP1	44556_ENALVQMADGNQAQLAMSHLNGHK	19.3109	19.6024	19.8809	19.7007	20.5548	19.9834	19.6364	19.7621	20.7847	20.0249	20.0076	19.9062	20.217	19.3511	19.8039	19.8917	19.7713	19.944	19.7365	20.4461	19.7344	20.1865	20.0791	19.9619	19.9223	19.8645	19.8521	19.3081	19.8339	19.5458	19.9054	20.1233	19.8682	19.3625	19.8536	20.1312	20.0245	20.1435	20.6446	19.4697	19.9982	20.0702	20.3282	19.5495	19.9386	19.8866	20.0576
P26639	TARS	29115_IYGISFPDPK	19.1354	18.5786	18.4797	18.6749	18.6994	17.9904	18.5954	18.3246	19.1297	18.297	18.9412	18.4149	18.2495	18.9373	18.5638	19.0154	18.4122	18.4558	18.2351	18.4011	18.3061	18.506	18.7186	18.3012	17.9929	18.3314	18.4428	18.3192	18.1541	18.3244	18.2383	18.848	18.4707	18.2288	18.8351	18.7141	18.5748	19.3116	18.8276	18.7953	18.805	18.3316	18.9715	19.3816	18.7705	18.5225	19.2081
P26640	VARS	9910_VPLEVQEADEAK	18.2304	17.7676	17.7856	17.5009	18.3276	17.5351	17.3585	17.794	17.8748	18.5617	17.3865	17.7861	17.2391	17.854	17.8712	17.7273	18.298	17.6231	18.362	17.733	17.3115	17.6726	16.928	18.2505	17.7123	18.165	17.8834	18.496	17.6079	17.8989	17.796	18.0806	17.5533	17.3149	18.0589	17.6739	18.1395	17.4235	17.8369	17.5825	17.2492	17.8	18.2293	17.6891	18.0716	17.7255	17.2938
P26641	EEF1G	9417_QVLEPSFR	20.0343	19.8132	19.7034	20.0581	19.864	19.7807	19.8639	19.7937	19.9869	19.5383	19.6285	19.835	19.8784	19.4658	20.0514	20.2973	19.9275	19.9672	19.4858	20.0303	19.5856	19.8373	19.8668	19.4593	20.0167	19.362	19.754	19.7456	19.9336	19.9998	19.9321	20.0266	19.9543	19.7489	19.7034	19.8439	19.8207	19.7646	19.5542	19.7509	19.9085	20.2521	20.0368	19.9953	19.8403	20.1512	19.7228
P26885	FKBP2	13704_LVIPSELGYGER	19.3722	19.9067	19.3353	19.7445	19.9622	19.5052	19.5644	19.8889	19.1223	18.8708	19.2459	19.714	19.8722	19.0951	20.0307	19.6763	20.1194	19.5188	19.4664	19.4027	19.789	19.3761	19.7195	19.5685	19.43	19.7273	19.5335	19.7161	20.0434	19.6838	19.9285	19.3771	19.5583	19.4359	19.9171	19.8827	19.0086	19.7288	19.4806	19.6056	19.9259	19.6669	19.2828	19.6182	19.602	19.4002	19.9881
P27105	STOM	7706_YLQTLTTIAAEK	18.2928	17.6718	17.5023	17.5999	17.3639	17.9701	17.8865	17.979	18.2258	17.8417	17.6967	17.7345	18.0384	17.8161	17.8169	17.6777	17.2925	17.6575	18.1289	18.3208	18.2883	17.5574	17.8445	18.223	17.6955	18.3903	17.3998	17.7443	17.943	18.4301	18.065	18.1637	17.9924	17.9891	17.9559	16.8341	18.038	17.6096	17.3828	17.8071	18.0213	17.7979	18.3986	17.9039	18.4587	18.1542	18.4695
P27144	AK4	17551_SLLVPDHVITR	19.2524	19.5191	19.2759	19.3933	19.1088	20.2999	18.9401	19.4723	19.6185	18.7535	20.1355	19.5964	19.6198	19.1156	19.4117	19.2776	19.6435	19.1813	18.7173	19.0566	19.1278	20.1258	18.826	19.2042	20.1846	19.2961	19.1511	19.2098	19.6551	19.2911	19.5505	20.2542	19.5221	19.5918	19.5456	19.7602	18.8239	19.1095	18.9407	19.533	19.5651	19.6659	19.8746	20.0988	20.1829	20.2448	19.345
P27169	PON1	18485_IQNILTEEPK	19.0209	18.9795	18.547	19.3321	18.2631	18.211	18.337	18.446	18.6304	19.2222	19.0652	19.2308	18.6293	19.3482	18.4589	19.0144	18.9094	19.1616	18.9379	19.1102	18.7632	19.1681	18.8151	18.6712	18.4405	18.4371	17.9345	18.3298	19.0772	19.293	19.0047	18.9693	18.8257	18.7884	19.1037	18.9988	19.472	19.0342	19.072	19.0445	18.0679	18.6698	19.0722	18.7715	18.878	18.8138	18.3437
P27338	MAOB	28100_LLHDSGLNVVVLEAR	18.8874	18.5392	19.4536	19.2622	19.6263	18.8776	19.4425	18.7344	19.4369	19.2293	19.7841	19.2833	19.5822	19.4194	18.8076	18.6813	18.82	19.3065	19.526	19.0938	18.9349	18.9613	19.3096	18.8611	19.1825	18.9549	18.8461	18.5613	19.5501	19.1728	19.2232	18.4128	19.313	19.4573	19.2247	18.7314	19.2961	20.0216	19.102	19.1088	18.9259	18.7778	19.1008	19.2555	18.5181	19.3224	19.1215
P27348	YWHAQ	7700_YLIANATNPESK	20.5678	20.7623	20.3804	20.538	20.6003	20.4706	20.4585	20.8831	20.3674	20.2106	19.9475	20.5265	20.7687	20.3371	21.076	20.6553	20.8771	20.2363	20.1971	20.5792	20.6359	21.2057	20.483	20.5872	20.7055	20.6871	20.368	20.7778	20.4979	20.8884	20.6718	20.7888	20.9094	20.5312	21.3583	20.9616	19.8738	20.9848	20.4114	20.4162	20.873	20.779	20.4712	21.2366	20.8494	19.9942	20.5527
P27361	MAPK3	77141_ELIFQETAR	18.0823	17.8094	17.4915	17.8685	17.8732	18.0518	18.2094	17.9878	17.999	18.1038	18.0583	18.5012	18.1454	17.79	18.3501	17.7398	17.9784	18.1882	17.9478	17.8124	17.7584	18.0551	17.9364	17.9105	17.6343	17.8592	18.0588	18.1672	18.595	18.0308	17.6275	18.1544	17.377	17.6297	18.2177	18.0658	17.8274	17.4306	18.3813	17.9174	17.6631	17.7429	17.6684	17.7081	17.9583	18.0545	17.7706
P27487	DPP4	24633_RLGTFEVEDQIEAAR	19.8546	19.6151	19.3622	19.8611	19.5762	19.3441	19.3012	19.7475	19.1351	19.6698	19.5716	20.0201	19.5196	19.4558	19.3652	19.8343	19.0206	19.6666	19.7876	19.6078	19.3482	20.377	19.1447	19.3639	19.4444	19.5607	19.2835	19.6081	19.3163	19.6741	19.923	19.3899	19.3444	19.1681	19.6328	20.0023	19.8219	19.177	19.432	19.933	19.8778	19.8027	19.2211	20.0625	20.1633	19.5488	19.9032
P27694	RPA1	31818_FFPLIEVNK	19.5051	18.5703	18.3304	17.1685	19.25	18.9611	18.8032	18.2579	18.778	19.2586	18.0132	18.5972	18.7073	19.0853	18.3377	18.4428	19.0992	17.4725	18.9475	17.6263	17.8091	18.9481	18.1346	17.8433	18.9151	18.9985	19.1035	19.1793	18.1786	18.5615	18.9796	18.4743	19.3815	18.8581	18.9164	17.8392	16.6392	18.8757	18.0138	18.6166	17.527	19.5571	18.2947	17.0602	19.5116	18.7975	19.1391
P27695	APEX1	16943_EGYSGVGLLSR	18.7431	18.6447	18.6864	19.0697	18.6819	19.3086	18.9534	18.4165	19.1831	18.805	18.1647	18.6642	18.4232	18.3895	18.2251	18.8676	18.9934	19.2075	18.721	18.8104	18.4261	18.2846	18.8445	18.5613	18.7587	18.65	18.7176	18.3492	18.8546	19.1742	18.9629	18.084	19.3938	18.8603	18.8961	18.9285	18.6143	19.2484	18.7618	18.5446	18.9802	19.1098	18.9544	18.4652	18.7265	18.4974	18.8925
P27708	CAD	20504_TLGVDLVALATR	17.483	16.964	16.9179	16.758	17.004	16.7758	16.7049	16.2077	15.3717	16.4484	16.8415	16.2358	15.9441	15.9441	15.5911	15.6677	16.129	17.6119	15.4642	17.0601	16.1636	16.6407	16.0954	16.2875	16.1707	17.3515	17.1809	17.4586	16.9777	16.9001	16.2717	15.88	16.6885	16.8016	16.716	16.8124	16.7234	16.0617	17.19	15.694	17.2548	16.6653	16.5975	15.6366	16.4786	17.5966	16.0256
P27797	CALR	3887_EQFLDGDGWTSR	20.2539	20.4772	19.8761	20.2488	20.3385	20.3664	19.8289	20.7674	19.9245	19.0077	19.2646	20.3132	20.3393	19.4001	20.7294	20.9396	20.5307	19.5884	19.628	20.2493	19.938	19.7095	20.1535	20.0523	20.4159	20.5665	20.2518	20.5701	20.5673	20.5747	20.5955	20.3743	20.5738	20.2954	20.447	20.3947	19.0197	20.5839	19.7062	20.1814	20.7114	20.2594	19.6244	20.5688	20.5781	19.8507	20.6831
P27816	MAP4	21066_ALPLEAEVAPVK	18.7678	19.3883	18.9263	18.9459	19.0897	18.6472	19.3964	18.9561	18.5592	18.649	18.8465	19.258	19.3757	18.8116	19.1253	19.0404	18.9908	18.5885	19.2862	18.8026	18.9371	18.2523	19.2836	18.9219	18.8689	18.8681	19.129	19.3026	18.8056	19.0258	19.3514	18.698	18.6838	19.2775	19.1061	18.9831	18.9033	18.5812	18.6868	19.0689	19.2954	18.5882	18.7114	19.0204	19.0943	19.1957	19.3647
P27824	CANX	946_GTLSGWILSK	18.2142	17.9723	18.4728	18.7286	18.4013	18.5675	18.7721	18.0907	18.092	17.7301	18.583	18.1581	18.2483	18.9283	18.5358	18.4553	18.7388	18.6613	18.2781	18.4622	17.6748	18.158	18.6368	18.5486	18.0235	18.4225	18.1546	17.8304	18.626	18.1445	18.3195	17.9296	18.8594	18.6474	18.5367	18.5462	18.4233	18.6872	18.5441	18.107	18.6173	18.7829	18.4873	18.3007	18.2052	18.2717	18.2377
P28062	PSMB8	10507_ASAGSYISALR	17.5021	17.2621	16.8267	17.9648	17.7172	17.9308	17.5725	18.2053	17.5908	18.1198	17.2615	17.3667	17.6422	16.5212	17.7392	17.9287	17.7982	17.5604	17.8004	17.5664	17.6835	17.7591	17.5457	17.1601	17.4349	17.4189	17.0717	17.6908	17.6659	18.1547	17.65	17.1639	17.3501	17.5335	16.9668	17.2699	17.6746	16.7171	17.9704	17.8635	17.7547	18.1897	17.2462	16.5149	18.0709	17.7108	17.9963
P28065	PSMB9	32053_FTTDAIALAMSR	17.4194	18.0985	18.291	18.3678	18.3498	18.0869	18.1799	17.6406	17.5457	18.3671	18.9221	18.2998	17.3211	18.5617	18.406	18.1227	18.111	18.5431	17.5208	17.8622	18.094	18.2552	18.1783	17.9579	17.8157	18.3332	17.8842	17.2421	17.8511	17.6302	18.2345	18.1065	18.0818	17.9275	17.5466	17.8633	18.4204	18.3058	18.2237	17.8987	17.9926	18.1389	18.4491	17.4578	18.3442	17.8913	17.883
P28066	PSMA5	124647_RITSPLMEPSSIEK	19.249	19.6573	19.2858	19.483	19.9098	20.1944	19.6121	19.9701	19.3049	19.7743	18.9	19.504	19.8607	19.6701	19.9934	20.1098	19.8647	19.1871	19.5312	19.5758	19.8897	19.6332	19.8235	19.9863	19.3486	19.6374	19.4774	20.0173	20.0041	20.1977	20.0283	19.6733	19.6601	19.7197	20.0192	19.9533	19.27	19.4789	19.4442	19.8605	19.988	19.7503	19.4069	19.6954	20.2428	19.2963	19.9336
P28070	PSMB4	30347_FQIATVTEK	19.3149	19.1723	19.8785	19.9328	19.6431	19.6059	19.512	19.4919	19.4766	19.4267	19.5214	19.0172	19.8385	19.8614	18.8645	19.7274	19.2735	19.173	19.8342	19.4195	19.69	19.256	19.7563	19.5172	18.5941	18.8266	19.4139	19.8702	19.268	19.3892	19.6233	19.0722	19.0312	18.6376	19.6561	19.8696	19.6201	19.6347	19.5865	19.7166	19.3749	19.2824	18.91	19.3196	19.3294	19.3728	19.9054
P28072	PSMB6	1352_LAAIAESGVER	19.19	18.8818	18.7075	18.9317	18.7257	19.3273	18.8062	19.2969	18.4916	18.2971	18.2233	18.8445	19.1196	18.1402	19.4409	18.9003	19.1512	19.0314	18.5233	18.9355	19.4503	18.9761	19.2148	19.1282	19.0047	19.0557	18.8682	19.3334	18.9679	19.3079	19.0848	19.096	18.5615	18.7932	19.4165	18.9576	18.2329	18.8184	18.5499	18.9836	19.0539	18.8976	18.7347	19.3029	19.413	18.4321	19.027
P28074	PSMB5	34218_RGPGLYYVDSEGNR	18.5444	18.3343	18.1363	18.7199	18.6769	18.9851	18.1151	18.4647	18.4714	18.3465	17.9612	18.3864	18.5118	18.8155	18.8931	18.6485	18.5608	17.9654	18.3033	18.3882	18.6668	18.2699	18.7109	18.834	18.4771	18.4782	18.184	18.7995	18.5041	18.6206	18.6212	18.6586	18.4429	18.7188	18.7841	18.6148	18.5343	18.4097	17.8337	18.2585	18.5495	18.376	18.5301	18.9364	18.6341	18.035	18.4392
P28161	GSTM2	30006_LKPEYLQALPEMLK	18.1403	18.5878	18.391	17.6566	18.6827	17.8987	18.8387	18.331	18.591	18.0723	18.556	18.3557	18.1811	18.0449	19.1671	17.8642	18.9503	19.0974	18.7472	18.3614	18.0603	18.1066	19.0739	18.1706	18.4056	18.0701	18.4838	19.3044	18.1494	18.3292	18.9024	18.5892	18.5899	19.118	18.7311	17.8182	18.3019	17.5579	18.1404	18.6566	18.2476	18.5184	18.3138	18.1118	18.1193	18.8496	18.7287
P28288	ABCD3	89635_GISDLVLK	21.6621	20.1967	20.5826	20.9029	20.8353	22.1961	21.4368	20.7887	22.4278	19.6618	19.5412	20.2032	19.9618	19.5203	21.0734	20.7401	20.2178	20.5835	21.4683	21.5498	21.5291	21.4629	19.5256	21.075	21.8144	20.9791	21.5925	20.8621	21.6316	21.369	20.9553	20.0573	20.9877	19.5494	20.753	20.9759	19.8857	19.2743	22.0733	20.389	21.1616	21.1667	21.368	19.9633	21.2418	20.2812	21.1234
P28289	TMOD1	91726_DREDLVPYTGEK	18.6754	18.4399	18.6112	18.8184	18.1968	17.9916	18.0354	18.6247	18.7454	18.8402	18.2669	18.2327	18.3944	18.3169	17.9824	18.1443	18.3913	18.6487	18.561	18.516	18.7959	18.5819	18.5696	18.0098	18.2677	18.4821	18.04	18.2555	18.4812	18.8943	18.2084	18.4341	17.9217	18.2018	18.8594	18.0096	18.499	18.6872	18.272	17.9423	18.06	18.1441	18.3113	18.5557	18.4728	18.6748	18.5443
P28331	NDUFS1	39170_VALIGSPVDLTYTYDHLGDSPK	18.9881	19.2373	19.2395	19.2434	19.4746	17.7485	19.1306	18.7794	18.588	18.2307	19.1907	19.3659	19.258	18.5696	19.4542	19.3531	19.1577	17.8531	18.1885	18.7626	19.247	19.2463	19.1312	18.8397	19.4631	19.3439	18.6047	17.9683	18.8925	18.8945	19.3685	19.2209	18.5355	19.2651	19.1201	19.3169	18.6753	18.5416	17.9493	18.805	19.2673	19.2294	18.2476	19.4636	19.1399	17.8642	19.6639
P28482	MAPK1	16168_ELIFEETAR	19.3333	18.9984	19.0365	18.8952	18.96	18.7764	19.0192	19.2484	19.4039	19.2547	18.9305	19.1824	19.3039	18.8668	19.3773	19.3692	19.2934	19.2735	19.222	18.9684	19.0394	18.9792	19.1596	19.1964	19.3133	18.7755	18.9114	19.3571	19.1357	19.1162	18.8847	19.0036	18.8872	19.1743	19.1173	18.9291	18.8485	18.8437	19.1716	19.0156	18.9319	19.0278	19.1688	18.9503	19.3012	19.3823	19.1284
P28676	GCA	45339_LSPQTLTTIVK	17.3576	18.323	16.8907	17.2173	17.58	17.9362	17.822	17.7808	17.9248	17.3007	17.0238	17.7999	18.1211	17.0979	17.9844	18.0088	17.8272	17.1588	17.1329	17.7726	17.7057	17.5701	17.9587	18.1452	17.6891	18.0355	17.4258	18.3076	18.3	18.2006	16.6075	17.6866	17.7599	17.4903	18.4498	18.1656	17.1021	17.8626	18.2062	17.9355	18.5831	17.9595	18.0502	18.0914	18.5671	17.5527	18.6095
P28838	LAP3	4551_GVLFASGQNLAR	19.4561	19.0524	18.6057	19.0616	19.3639	19.6988	18.665	19.5146	18.5661	19.433	18.8123	19.2544	19.446	18.8053	19.4953	19.4918	19.6022	19.4433	19.6386	18.7832	19.3145	19.3087	19.1018	19.3241	18.7563	19.8776	18.6609	19.4017	19.6137	19.1905	19.1787	19.439	19.3122	19.516	19.374	19.1533	19.4635	19.0516	19.1463	19.4635	19.587	19.404	19.1408	18.9382	19.9795	18.7789	19.9544
P28907	CD38	125552_DLAHQFTQVQR	18.3564	17.9465	18.2851	17.5905	18.5582	18.7006	17.9386	18.4146	18.7129	18.7895	17.5981	17.8403	18.0351	18.6349	18.7707	17.5344	18.9234	18.0483	18.0917	18.2436	18.3165	18.5227	18.1352	17.8822	18.4358	17.4585	17.8478	18.6335	18.5999	19.0011	17.8203	17.3725	17.8975	18.4639	18.1281	18.719	17.9998	17.9198	17.3419	18.5436	18.0137	18.2649	17.6902	17.8541	17.899	18.3904	18.1019
P29218	IMPA1	13573_LQVSQQEDITK	15.1751	16.0197	15.3732	16.691	16.3051	15.6635	15.3415	16.3459	15.9603	16.8352	16.0068	16.3234	15.1503	17.0042	15.3099	15.6322	16.3652	15.4901	16.0579	15.6355	15.7452	15.4796	15.6322	15.4457	14.8928	15.1664	15.2397	15.4911	16.1016	15.9118	15.1395	15.3318	15.887	15.2792	16.4334	15.4447	15.6782	15.0912	16.7577	15.236	15.7455	15.4925	16.0944	15.8228	15.3847	14.5067	15.2022
P29401	TKT	5715_MPSLPSYK	20.1324	19.2513	20.0427	19.8794	19.5913	19.6158	19.2352	19.5743	19.4143	20.2525	19.7876	19.843	18.69	20.0455	18.9848	18.913	19.8673	19.9091	20.0751	19.6581	19.8566	19.0427	19.7901	19.7584	19.1559	19.285	20.3108	19.5118	19.805	19.7333	19.2535	19.9178	19.4388	18.9612	19.6953	19.5772	18.8315	19.0681	20.0363	19.4824	19.1881	19.2522	19.5599	19.888	19.1625	18.3555	18.7118
P29508	SERPINB3	222380_GLVLSGVLHK	16.7411	16.8045	16.4955	16.3071	16.7198	15.4679	15.4041	15.745	15.7761	17.3268	16.6863	16.1087	15.7379	15.6124	16.0345	15.9201	15.6538	16.8284	17.0035	16.5522	16.5369	16.5488	17.3196	15.6363	16.1758	14.966	15.1664	16.8901	16.211	16.1921	15.38	17.1961	14.9622	15.6913	14.8832	14.435	16.0857	16.7415	15.883	16.7817	16.0156	15.4421	16.4183	16.098	17.1778	16.4963	16.1855
P29536	LMOD1	105957_LFALANTR	20.7606	20.2354	19.6305	20.1855	20.2767	20.782	19.456	19.4798	20.1535	20.6459	19.2644	20.7385	20.599	20.0997	20.4237	19.568	20.3775	20.2513	21.0456	19.4018	20.4629	19.4301	20.7567	20.4368	20.4518	20.06	20.6666	19.8373	20.4979	20.848	20.3173	20.4773	20.3948	20.4941	19.8389	20.0622	20.6209	19.4594	20.7311	19.2032	20.1683	20.2543	20.6779	20.364	19.4345	20.5163	20.3474
P29590	PML	110121_LDAVLQR	20.2127	20.349	19.2927	20.2843	19.492	20.2867	18.4146	19.9384	19.5007	20.7555	19.4568	21.5651	21.163	19.1477	19.8409	20.4488	19.471	20.0944	20.1722	20.173	19.6624	18.8598	19.7786	20.037	20.3811	19.7742	19.0509	19.6245	19.362	19.9299	20.2363	19.9456	20.2729	19.7754	20.061	19.932	18.929	19.665	19.4663	19.8597	19.5865	20.1711	20.0249	20.0036	19.6928	21.0147	19.0555
P29622	SERPINA4	129461_VGSALFLSHNLK	20.5448	19.6695	19.847	19.8116	19.6381	19.739	19.651	19.9309	20.38	20.4943	19.6505	19.7397	19.7	20.2957	19.7715	20.559	19.0208	20.4119	20.1808	19.9229	20.3343	20.4439	19.82	20.2174	19.7021	19.6087	19.5851	19.4732	19.8041	20.2449	20.1455	20.2797	20.2096	20.1709	20.1065	19.8426	19.5692	19.7521	19.9618	19.4743	19.7427	19.5759	20.3198	19.9501	19.8573	19.9962	19.5948
P29692	EEF1D	4728_IASLEVENQSLR	19.8963	19.9303	19.5287	19.779	19.7968	20.1791	19.6364	20.0531	19.1975	19.5449	19.4398	19.8422	19.8816	19.4539	19.77	20.0952	19.7476	19.9473	19.9424	19.5844	19.7594	19.6176	19.6339	19.7636	19.5104	20.1443	19.9119	19.8388	20.1405	19.8875	19.6862	19.6022	19.766	19.6024	20.0498	20.3472	19.219	19.9221	19.7558	19.4758	19.6541	19.7611	19.892	19.4976	20.1592	19.6368	20.1539
P29966	MARCKS	66000_GEPAAAAAPEAGASPVEK	18.9936	19.2049	18.4943	18.575	19.0427	18.8484	18.4954	19.1262	19.0148	19.3211	18.8436	18.7869	18.707	18.7973	19.0068	18.7186	19.0825	18.5407	19.0213	18.1866	18.901	18.9931	19.1276	18.622	19.157	18.7861	19.041	19.1704	18.9798	18.9487	18.8395	18.975	18.2636	18.8018	18.7618	18.9335	18.5444	18.1151	18.5714	18.608	18.4363	18.5064	18.7715	18.1536	18.8944	19.1724	18.642
P29992	GNA11	32383_IATLGYLPTQQDVLR	18.188	16.6964	17.3922	17.1868	16.9902	17.1318	17.1953	17.0147	16.5534	17.0018	17.6498	17.0213	17.3849	17.6107	17.1285	17.2741	17.5917	16.9337	16.9641	17.5506	17.0441	16.7369	17.0656	17.6815	17.1	17.4343	17.6475	17.2595	16.6784	17.2499	17.155	16.9639	17.4444	17.5337	17.4281	16.7572	17.3639	17.6829	17.2371	16.808	17.1078	17.5243	17.0255	17.1934	16.8911	18.0302	17.3874
P30038	ALDH4A1	43227_SSPSLTILAGGK	19.5104	19.6032	20.3003	19.5767	19.8554	19.331	20.2013	19.3574	19.7482	19.5931	20.0623	19.6277	20.182	19.9527	19.8205	18.7535	19.6218	18.5828	19.5924	20.2075	19.2808	18.1566	19.9684	20.081	20.0667	19.2807	19.4564	20.0962	20.0082	19.6852	20.0255	19.5561	19.5051	19.8826	19.6032	19.5839	20.2282	20.2222	19.9656	20.3457	19.8204	20.1955	19.5643	18.7837	20.3631	20.2453	20.0164
P30040	ERP29	8443_GALPLDTVTFYK	20.2418	20.827	20.2559	20.1854	20.3674	20.3167	20.158	20.7249	19.6882	18.9978	20.0822	20.4359	20.7929	19.2626	20.7347	21.0344	20.6832	20.2585	19.5266	19.9409	20.9084	20.7916	20.398	19.9016	20.4974	20.4482	20.1549	21.263	20.7734	20.5808	20.4826	20.19	20.3056	20.089	20.2072	20.3896	19.1832	19.7797	19.6555	20.5177	20.8278	20.3113	20.0453	20.7362	21.073	19.8149	21.2014
P30041	PRDX6	9117_LSILYPATTGR	21.5608	21.5431	21.6182	21.9435	21.6946	22.3428	21.7321	22.1015	21.8786	20.8548	21.033	21.557	22.0397	21.0085	22.4641	21.7874	21.9648	21.0393	21.1212	21.4542	21.9815	21.4629	21.7622	21.9452	22.3349	21.1288	21.8496	22.4033	22.0021	21.9334	22.0283	21.6048	21.8863	21.8256	21.8395	22.1402	20.918	21.674	21.1438	21.811	22.3127	22.2685	21.2772	21.8764	21.7132	21.3252	21.7232
P30042	C21orf33	17190_ITDLANLSAANHDAAIFPGGFGAAK	18.8617	19.5668	19.499	19.5961	19.7304	19.7885	19.2521	19.1945	18.7904	19.2366	19.3238	19.196	19.2032	18.9993	19.8611	19.6589	19.89	19.103	18.7097	19.3626	19.5186	18.8544	19.3449	20.0845	19.0714	19.2907	19.1322	20.1667	19.7138	19.4454	19.745	19.547	19.5274	19.5678	19.4968	19.5777	19.4465	19.293	19.3108	19.2471	19.9015	19.3267	19.4308	19.5908	19.382	19.2611	20.1769
P30043	BLVRB	17344_LPSEGPRPAHVVVGDVLQAADVDK	20.0426	20.3252	20.3235	20.3063	20.8113	20.6996	20.7313	20.6408	20.9228	19.5639	20.3616	20.6967	20.7105	19.8469	20.6587	21.1438	20.6424	19.5837	20.2099	20.7026	20.3585	19.7623	20.3605	20.3553	20.7581	20.2045	20.0686	20.6645	20.5884	20.3647	20.7671	20.0651	20.2325	20.8667	19.8348	20.6233	20.3272	19.0539	19.8874	20.7404	21.0961	20.9187	19.6963	20.7118	20.4549	20.072	20.7282
P30044	PRDX5	6801_THLPGFVEQAEALK	20.8277	21.2736	20.8782	20.7185	21.6161	21.6266	21.2895	21.151	21.4154	20.4271	20.771	21.1561	21.6252	20.5236	21.6098	20.6857	21.6519	20.7578	20.5682	20.9292	21.4743	21.0703	21.2673	21.1712	21.2219	20.8723	20.8226	21.4816	20.655	21.1022	21.2276	21.0879	21.0885	21.0688	21.1148	21.587	20.4163	21.3933	20.6155	21.3233	21.3624	21.4818	21.1038	21.2126	21.4593	20.7856	21.4004
P30046	DDT	17001_FFPLESWQIGK	18.2303	18.8482	18.9208	19.4174	19.0209	19.0866	18.9103	19.5627	18.0725	19.3839	18.7582	19.0367	18.9721	19.0425	19.4565	20.0777	19.6063	19.0188	18.7893	18.6553	19.6511	19.0978	19.2565	19.4346	19.1981	19.5169	18.8373	19.9344	18.9958	18.6804	19.4968	19.1236	19.1296	19.1619	19.4612	19.8573	18.3724	18.8348	19.014	19.1359	19.6254	19.054	18.838	20.1176	19.6017	18.8961	19.9499
P30048	PRDX3	8534_GLFIIDPNGVIK	21.1962	22.2619	21.2551	21.6039	21.6386	22.4413	21.4031	21.5787	20.6418	19.9952	20.8236	21.5407	21.4264	20.2894	21.7235	21.2241	21.8716	21.6114	20.4121	20.971	21.804	21.3478	21.3117	22.5176	21.4269	21.1633	20.992	21.9025	22.3614	20.9713	21.3496	21.6017	22.0862	21.4188	21.1479	21.6106	20.4731	21.6323	20.7845	21.3161	22.2324	21.6009	22.2643	21.1718	21.2286	20.7974	21.78
P30049	ATP5D	1063_IEANEALVK	19.1053	19.6432	18.8961	19.1006	18.9182	19.785	18.6506	19.493	18.8316	18.7155	18.1711	18.9275	19.4381	18.7818	18.9742	18.9235	19.0871	19.1331	19.1329	18.7673	19.0827	19.3305	19.1675	19.6347	19.1093	19.0182	19.1699	19.531	19.4423	19.4284	19.1266	19.6526	19.208	18.9056	19.2277	19.5368	18.649	18.903	18.5612	18.9385	19.1729	19.2255	19.1356	19.3075	19.2289	18.9384	19.1441
P30050	RPL12	1107_IGPLGLSPK	19.122	19.4715	19.1632	19.566	19.7712	19.6905	19.3912	19.605	18.9446	18.7579	18.5965	19.3506	19.3886	18.6734	19.7608	20.1704	19.3501	19.2832	18.7842	19.6801	18.673	19.7274	19.4738	19.4901	19.4692	19.3645	19.2944	19.3974	19.645	19.7509	19.4533	19.7939	19.6319	19.2469	19.8824	19.8095	18.1788	19.5533	18.8505	19.0975	19.8973	19.934	19.4088	19.8083	19.7698	18.8141	19.7901
P30084	ECHS1	3094_AQFAQPEILIGTIPGAGGTQR	19.7826	20.4041	19.2844	19.6023	19.8599	20.7215	19.8412	20.852	19.5533	19.3159	19.8022	19.9822	19.6337	19.52	20.0367	20.0128	20.3608	20.1183	19.7269	19.8968	20.2458	20.2515	19.8152	20.8139	19.8257	20.7873	20.0596	20.5862	20.3699	19.8287	20.1643	20.173	20.5948	19.8837	20.1782	20.5385	19.6467	20.0407	19.8695	19.8935	20.6381	19.9715	20.007	20.0905	20.5572	20.009	20.7078
P30085	CMPK1	45426_M(UniMod:35)KPLVVFVLGGPGAGK	19.9254	20.293	20.0674	19.6827	19.3291	20.3683	19.6008	20.7996	18.8165	19.0366	19.1195	19.7378	19.3722	19.7833	18.8097	19.8565	19.8262	19.8441	19.2926	19.5619	19.6779	19.6773	19.8813	20.1735	19.5136	20.4213	20.3631	20.3878	20.9563	19.7472	19.8996	20.5486	20.2752	19.3839	20.4306	20.4383	19.46	20.6334	20.3276	20.1904	20.6773	19.8527	19.6044	20.2451	21.0801	19.1586	20.2474
P30086	PEBP1	17453_NRPTSISWDGLDSGK	21.1763	21.8196	20.8668	21.1933	21.2934	21.5569	21.2817	21.5342	21.4491	21.0798	20.6311	21.3361	21.4755	21.1306	21.4179	21.9146	21.6901	21.0261	21.9754	21.1416	21.0282	20.7507	21.5178	21.5156	21.2362	21.6003	21.2953	21.6693	21.3573	21.4802	21.3255	21.8474	21.5891	21.3082	21.937	21.5397	21.1422	21.2458	21.424	21.4595	21.5955	21.3993	20.9972	21.9517	21.4796	21.3277	21.5672
P30101	PDIA3	8487_GFPTIYFSPANK	21.6965	22.242	21.6525	21.3365	22.2327	21.9921	21.6944	22.3611	21.833	20.8994	21.3181	21.7461	21.9779	21.0468	22.4282	22.9967	22.3003	21.9034	21.3553	21.9096	22.2135	22.2092	22.1084	22.0002	21.9626	22.436	21.8777	22.5901	22.1321	21.9504	22.0406	22.1835	22.2624	21.7062	22.4881	22.6576	20.7291	22.5048	21.668	21.873	22.4526	21.9649	21.7276	22.2056	22.6445	21.5777	22.7216
P30153	PPP2R1A	1105_IGPILDNSTLQSEVKPILEK	18.9899	19.4673	19.2124	19.106	19.4578	19.268	19.4454	19.4298	18.8825	18.8185	19.2712	19.0535	19.325	19.1016	19.7428	19.5457	19.2115	18.9947	19.0635	18.7764	19.6271	19.2163	19.2166	19.1629	19.2667	19.403	19.2778	19.6408	19.1145	19.0458	19.3796	19.1651	19.5593	19.3957	19.565	19.122	19.1333	19.6543	19.1959	19.1386	19.596	19.4125	19.2654	19.4776	19.454	19.1805	19.7357
P30405	PPIF	166427_SIYGSRFPDENFTLK	17.7763	18.8178	17.9219	18.1979	18.1376	17.7863	18.2613	18.6599	18.7921	18.8335	18.0988	18.5882	18.4402	18.1107	18.4218	18.2552	18.2064	17.9533	17.8909	18.0538	18.2414	18.3638	18.3983	18.054	17.7783	18.5902	18.024	17.9033	18.1398	18.214	18.2155	17.9106	18.1359	18.4591	18.4026	18.2719	18.2322	18.7745	18.0532	18.0905	18.5833	18.0757	18.2315	17.538	18.0761	17.8887	18.5759
P30520	ADSS	26570_ELPVNAQNYVR	17.7704	17.834	17.5738	17.9059	17.9032	17.9533	17.8501	17.7062	17.8734	17.7291	17.5961	17.7231	17.5895	17.9317	17.946	18.1523	17.982	17.4794	17.9951	17.4705	18.1193	17.6602	17.5721	18.0416	17.6043	17.5714	17.5027	17.7851	17.9842	18.1342	17.6824	17.3882	17.6203	17.6567	17.7464	17.9948	18.0658	17.7428	17.9446	17.6575	17.8529	17.8976	17.6376	17.8715	17.3342	17.8974	17.964
P30613	PKLR	183318_QLFEELR	20.6611	19.8995	20.6974	20.486	20.1898	21.0206	19.876	19.6289	20.3877	20.628	20.3256	19.4406	20.6065	20.5956	19.9733	19.8628	20.2959	20.3127	19.8642	20.8087	20.8932	19.7313	20.8199	20.5564	20.3117	20.6812	20.8727	20.1581	20.3739	20.5932	20.5211	20.4824	19.9099	20.2786	20.131	20.0404	20.7604	19.7576	20.4757	20.8226	20.1252	20.0444	20.6385	19.9354	20.0671	20.5844	20.2964
P30622	CLIP1	174426_NLELQLK	19.2103	17.9212	17.7312	18.4103	19.7008	19.81	19.684	18.5448	19.0277	19.5009	18.7971	18.7286	18.376	21.3284	19.3641	19.0049	20.2161	18.3975	19.0382	19.3634	17.9689	18.6138	18.227	20.0937	19.0666	19.1392	19.4112	19.5871	18.3681	19.5303	19.5856	18.5572	19.6128	18.8217	19.6603	19.753	17.9108	20.031	18.7031	18.734	18.2271	19.7537	19.0307	18.0136	19.4877	18.2655	18.8203
P30626	SRI	266845_LSPQAVNSIAKR	21.0722	21.0321	19.8535	21.1846	21.3155	20.6303	20.4537	20.499	20.4558	21.473	20.1923	20.6653	20.8951	20.3939	21.0476	21.1759	21.3778	20.3351	21.2481	20.4086	21.1632	20.8282	20.6201	21.5518	21.1901	20.6791	20.5304	21.2066	20.6028	21.3142	21.3929	20.8887	20.6148	20.6387	20.9334	21.4165	20.6108	20.5973	21.3454	20.9377	20.2876	21.0793	20.6449	20.2845	20.8895	20.4792	21.2841
P30711	GSTT1	93600_NDIPFELR	19.6451	20.8184	17.4222	21.8859	21.2051	20.7861	21.0216	21.8084	21.3824	21.8632	18.6414	18.7754	18.2007	19.7459	17.5036	19.9301	18.3287	21.4368	17.4517	21.7327	21.4725	20.8112	21.2699	20.7071	21.5258	17.4706	21.2045	20.2524	21.6986	21.5433	21.2765	18.9772	20.9702	18.7656	20.4712	20.1449	18.6215	21.3493	21.7278	21.1114	20.7934	19.9597	20.6081	22.5007	19.8234	21.3872	21.4745
P30740	SERPINB1	29874_HNSSGSILFLGR	17.7656	17.7137	17.8685	17.1302	17.4796	17.8169	17.9079	17.3864	18.1739	17.4253	17.4565	17.5267	17.7372	17.8343	17.6606	17.5591	17.4677	17.6988	18.1406	17.6248	17.5935	17.9527	18.0437	17.5501	17.4426	17.8227	17.2773	17.4538	17.7758	17.8668	17.6025	17.4332	17.3581	18.1833	17.0499	17.8781	18.0714	17.9194	17.2294	17.4356	17.4482	17.4898	18.1849	17.3234	17.8101	18.1521	17.1164
P30837	ALDH1B1	65824_YGLAAAVFTR	17.9998	18.2846	19.0076	18.7266	18.1912	19.245	18.302	18.6062	19.0096	19.1062	19.1734	18.4203	18.7276	18.986	17.7034	18.4538	18.1477	18.9833	18.7357	18.8984	18.3884	18.4103	18.7103	18.9448	18.0978	18.625	18.4836	18.191	18.7016	18.6108	18.4702	18.6841	18.7171	18.1856	18.6762	18.3626	19.0617	19.3482	19.2281	18.6668	18.9886	18.1668	18.7572	19.1896	18.9233	19.0807	18.4279
P30838	ALDH3A1	111586_DLYPVINGGVPETTELLK	19.9043	20.3362	19.8984	19.9001	20.9062	18.9519	20.3513	19.4722	20.8703	18.7731	20.3029	20.182	20.4882	18.8456	21.1951	21.1135	20.5659	19.1573	19.013	19.1585	21.2064	20.1614	20.4649	19.2158	20.9567	18.8903	19.1358	21.1817	18.4671	20.188	20.6809	20.6136	19.4634	19.9036	18.4939	19.8768	19.0288	18.7634	19.4049	20.8394	20.5674	20.4197	19.5506	21.1311	20.5683	19.6772	20.6752
P31040	SDHA	19695_VTLEYRPVIDK	18.1391	18.4484	18.3059	18.2276	18.0711	18.652	18.4559	18.4341	18.5293	17.9545	18.4297	17.7068	18.3568	17.5406	18.2654	18.5428	18.2835	17.9609	17.501	19.0531	18.1824	18.0415	18.6214	18.8508	18.771	17.3546	17.7813	17.9515	18.5653	18.9058	18.3308	17.8298	18.5609	18.2885	18.0022	17.8178	18.0436	18.7981	18.166	18.0447	18.6798	18.9074	18.0501	18.7091	18.2309	17.7532	18.1578
P31146	CORO1A	10887_DGGLIC(UniMod:4)TSC(UniMod:4)R	18.933	18.4235	18.452	18.5069	18.4797	18.7036	18.3669	18.6765	18.5258	19.0261	18.3765	18.7073	18.2189	18.2108	18.4776	18.3069	18.6935	18.6077	18.8184	19.0152	18.5383	18.2388	18.3029	18.7581	18.7655	18.7659	19.0984	18.773	18.7169	18.788	18.6894	18.9814	18.3603	18.3655	18.9136	18.1401	19.3586	17.8305	19.2066	18.4677	18.2075	18.3263	18.8448	18.0593	18.5952	18.6762	18.4189
P31150	GDI1	15837_VVEGSFVYK	19.1628	18.3778	18.427	18.741	18.5615	18.4531	18.6806	18.8487	18.3048	18.3774	17.9753	18.5378	18.6738	18.7736	18.7768	19.1124	18.9452	17.6809	18.3698	18.6298	18.5139	17.9375	18.6609	18.4757	18.7278	18.253	18.8574	18.5548	18.5837	19.0489	18.6391	18.5984	18.7517	18.4669	19.0705	18.8346	18.0199	18.9786	18.2603	18.6421	18.62	18.9388	18.3057	18.8665	18.6872	18.6852	18.7332
P31153	MAT2A	746_FVIGGPQGDAGLTGR	16.8684	17.6027	16.815	17.2345	17.3442	17.3477	17.5293	17.4444	17.3218	17.0825	16.8473	17.493	17.4289	17.1342	17.8288	17.6222	18.0071	17.681	18.1077	17.4252	17.2559	17.2531	17.5714	17.1183	16.8454	16.9688	16.6654	17.4097	17.3834	17.56	17.2505	16.8619	17.6021	17.21	17.072	16.2174	17.2789	16.2705	17.2359	17.291	17.3477	17.6166	16.8811	17.1402	17.4525	17.3335	17.3162
P31323	PRKAR2B	28691_VVDVIGTK	17.2654	17.6248	16.8891	16.9563	18.0064	17.363	17.5265	16.9666	17.3503	17.3259	16.7473	17.0659	18.0359	17.0267	17.8467	17.8557	17.682	17.5267	18.5207	17.3486	17.412	16.9054	18.1128	17.1269	17.7806	17.1858	17.0424	18.4046	17.464	17.7268	18.0393	17.2367	17.392	17.9785	18.2066	17.4677	17.0439	17.4574	16.8666	17.5004	17.1949	17.439	17.9409	16.9082	17.2323	17.6277	17.6732
P31415	CASQ1	266177_GVGFGLVDSEK	17.9472	20.4585	18.0066	19.2131	18.5431	18.2008	19.4467	18.8861	18.9849	19.4911	18.5625	17.6119	18.2843	19.507	17.8845	17.9904	17.8288	18.6457	18.9659	19.0737	18.4096	18.3286	19.7306	17.8149	18.775	18.6372	17.4905	17.9658	18.3605	18.1864	18.8125	18.5749	19.4698	19.5634	18.896	18.4488	19.9722	18.8468	18.047	17.9764	18.4408	18.6162	17.616	19.3638	18.719	18.9667	18.1089
P31689	DNAJA1	9398_QISQAYEVLSDAK	18.7453	18.2412	18.4036	18.1867	18.5596	18.1428	18.0591	18.4842	18.4509	18.9517	18.9601	18.1877	17.9793	18.6484	18.2037	18.514	18.1525	18.8287	18.8072	18.0643	18.4609	18.2866	18.2525	18.4649	17.9811	18.2016	18.2229	18.3125	18.7132	18.6328	18.7637	18.5077	18.183	18.1229	18.5614	18.2601	18.7697	17.8765	18.7248	18.5024	18.1732	18.041	18.5018	18.2095	18.5641	18.6025	18.4776
P31930	UQCRC1	36946_EVESMGAHLNAYSTR	19.5866	19.3574	18.9695	19.1345	18.7729	18.6705	18.8383	19.0459	18.8147	19.1817	19.056	18.9335	19.1412	19.0331	18.9278	18.9089	19.0879	18.7938	19.2937	19.2491	18.9343	19.3161	18.8071	19.3126	18.6461	18.3776	19.2888	19.0593	19.211	19.2609	19.1299	19.3189	19.1639	19.1478	19.1446	19.1428	18.7945	19.5809	19.0291	18.9886	18.8544	19.3407	19.0527	18.8142	19.1247	18.6935	18.505
P31937	HIBADH	65492_SPILLGSLAHQIYR	18.4264	18.7558	19.2697	19.0852	19.178	19.7358	19.2972	19.411	18.9894	19.5502	19.0602	19.1357	19.1249	18.5089	19.215	19.4993	19.586	19.2547	18.4351	18.7246	19.0355	18.9003	19.1307	19.6733	19.2657	18.8591	19.3064	19.2933	19.1555	19.0225	19.3213	18.6357	19.3573	18.8349	19.2424	19.0044	18.5727	18.7498	18.8456	19.2645	19.7331	19.3756	18.3747	18.3922	18.8726	18.7992	19.6111
P31939	ATIC	9635_TGLVEFAR	18.5207	19.1354	18.3547	18.2375	18.2903	17.7332	18.792	18.9905	18.6018	18.5493	18.3023	18.2551	18.3541	17.9523	18.7951	19.7345	17.8941	18.5156	19.2102	19.4884	19.3205	18.8072	18.1338	18.2772	18.29	18.5409	18.5938	18.4074	18.8748	18.4734	18.6639	18.7152	19.3252	19.5574	18.995	18.8525	19.2076	20.0613	18.4745	19.3958	18.616	19.3378	18.5347	19.6009	18.989	17.8852	18.4906
P31942	HNRNPH3	9568_STGEAFVQFASK	19.289	19.0196	18.9019	18.8956	19.2303	19.3635	19.4257	19.3157	19.4953	18.6337	19.1027	19.0823	18.9032	19.5927	19.1196	19.2422	19.1898	18.9701	19.6192	19.249	18.9765	19.1764	19.4019	19.3096	18.9995	19.1097	19.3252	19.523	19.1889	19.1837	19.1335	19.3505	19.2691	19.0978	19.5041	19.405	19.4036	19.3128	19.0918	19.1423	19.1675	19.37	19.0147	18.9566	19.1428	19.3302	19.1314
P31943	HNRNPH1	503_EGRPSGEAFVELESEDEVK	19.1795	19.1422	18.4846	18.5665	19.1495	19.1115	17.9986	18.9902	18.985	19.608	19.1951	18.9349	18.8239	18.7304	18.9696	18.7345	19.0115	19.5126	19.506	18.8956	18.6846	18.6889	18.698	19.0114	18.5299	19.445	18.947	18.9972	18.7423	18.9704	18.7385	18.9886	18.72	18.2722	19.2721	19.4956	19.6348	19.7722	18.7812	18.4909	19.0152	18.6199	19.3365	18.5713	19.3713	18.6949	19.2844
P31946	YWHAB	7701_YLIPNATQPESK	20.5796	20.5687	20.3183	20.6299	20.8336	20.8219	20.6603	20.978	20.2506	20.2203	20.0132	20.3472	20.7632	20.3059	21.0008	20.9164	20.7223	20.3382	20.773	20.6374	20.6061	20.1132	20.8146	20.5546	20.5341	20.816	20.5994	20.8262	20.7292	20.8921	20.9072	20.7592	20.4597	20.7502	21.02	20.7788	20.136	20.5182	20.3605	20.7206	20.7684	20.971	20.4218	20.3419	20.7662	20.5054	20.8366
P31947	SFN	86286_YLAEVATGDDK	19.4038	17.6236	19.2127	19.1756	18.5636	19.2462	19.4892	19.6537	19.4465	18.552	18.4939	19.0694	19.7066	18.8162	20.2581	19.3856	19.9238	18.0721	18.7705	18.8349	19.7244	19.621	19.5288	18.5226	19.868	18.349	19.1836	20.0648	18.7157	19.1689	19.7609	19.7762	18.3762	19.3984	19.3581	19.8936	18.484	18.4449	18.4338	19.6691	19.2395	19.9893	19.0447	19.4884	19.5117	18.5928	18.1312
P31948	STIP1	2297_TLLSDPTYR	20.0962	19.7497	19.734	20.16	20.1504	20.262	19.9815	20.2512	19.9969	19.5388	19.8764	19.973	19.867	19.7238	19.9392	20.2829	20.3822	20.0357	19.929	19.964	19.7872	19.4868	19.8745	19.8858	20.2596	20.2754	19.9147	19.4249	20.478	20.3872	20.0159	20.0519	20.299	20.0989	20.0337	20.1702	19.4836	19.884	19.71	20.0264	20.0519	20.363	20.0259	19.8146	19.9669	19.8275	19.9157
P31949	S100A11	3354_DGYNYTLSK	21.0989	20.3735	20.2705	20.368	20.3713	20.8608	20.7781	21.1718	21.211	20.0579	19.6985	20.3302	20.7492	20.3665	20.6298	20.2153	20.7062	19.5201	20.0688	20.2745	20.3602	19.7534	20.5677	20.4467	20.7091	20.211	20.479	20.9206	20.4377	20.8024	20.7375	20.5186	20.3487	20.4794	21.2287	20.6552	19.6933	20.0755	19.7893	20.6489	20.4074	20.7841	20.7777	20.6279	20.6763	20.284	20.3176
P32119	PRDX2	8533_GLFIIDGK	21.2879	21.2428	21.2689	21.3471	21.6226	21.9284	21.4167	21.5742	21.0121	20.7645	20.8765	21.4533	21.7148	20.8276	21.5711	21.4373	21.7331	21.4635	21.2409	21.2751	21.4866	21.5468	21.4682	21.6638	21.4748	21.719	21.5938	21.4545	21.4175	21.4002	21.7179	21.2515	21.7149	21.2306	21.5139	21.9156	21.0686	21.5704	21.1584	21.3766	21.7529	21.4598	21.0312	21.674	21.6252	21.1622	21.8974
P32322	PYCR1	62794_VKLDSPAGTALSPSGHTK	18.5671	19.1972	17.8475	19.244	18.5542	18.931	17.7364	18.6273	18.0844	18.917	18.0976	18.2013	18.5491	18.4763	19.0545	19.0786	18.0875	18.1119	18.9588	18.3752	18.9865	17.9552	18.1553	19.1663	18.7422	18.817	19.2471	18.1931	18.2331	18.2992	18.763	19.1419	19.2406	18.2942	18.1678	19.1843	18.6392	19.121	18.1795	18.6922	18.6521	18.6296	18.4353	19.248	19.4461	18.4225	18.5311
P32969	RPL9	691_FLDGIYVSEK	18.3337	18.5669	18.4664	18.9063	18.9269	19.1007	18.7294	19.0132	18.1755	17.8541	18.4354	19.2696	18.7787	17.9434	18.9108	19.3956	18.6381	18.5399	18.1332	18.771	18.511	19.0541	19.0216	18.6218	18.781	19.1025	18.4355	18.1731	18.9127	18.7251	18.7402	18.6069	18.9687	18.5215	18.9478	18.9112	18.127	18.9447	18.2632	18.3523	19.2715	18.9542	18.9358	19.1093	18.859	17.7496	19.1926
P33121	ACSL1	86457_LLLEGVENK	19.9287	20.2418	20.0686	19.7645	20.1867	20.9525	20.348	20.4016	20.1863	18.9486	19.5234	20.6022	20.3673	19.2912	18.5092	20.2881	20.4419	19.4123	20.1297	20.347	20.0573	20.6803	19.9426	20.7697	20.1741	19.9583	20.1617	20.4383	20.5546	20.422	20.1835	19.4427	20.3534	20.1007	20.0196	20.6101	18.0567	20.0543	19.5756	19.7602	20.6244	20.408	19.9456	19.6133	20.216	19.9472	20.0441
P33176	KIF5B	13248_LFVQDLATR	18.1787	18.671	18.3152	18.3311	18.5325	18.3148	18.3032	18.5289	18.4537	19.1488	18.4232	18.6459	18.7859	18.3374	18.6304	18.9141	18.5124	19.1511	18.317	18.5237	18.5063	18.5914	18.5279	18.2798	18.0907	18.2843	18.3208	18.2618	18.4678	18.7837	18.3545	18.7527	18.7179	18.1588	18.6373	18.6486	18.3666	19.1072	18.4627	18.3888	18.3912	18.5261	19.1843	18.6313	18.3444	18.6095	18.3219
P33240	CSTF2	51931_GSLPANVPTPR	18.9	18.7491	18.823	18.9668	18.0341	19.0278	19.0787	18.919	18.3233	18.8082	18.4016	18.5299	18.7918	18.1801	18.355	19.2694	18.6817	18.4008	19.7007	18.3382	19.2794	19.2937	18.5634	19.2337	18.3545	18.3068	18.7491	18.7478	19.5667	19.0829	18.5616	18.9701	19.1997	18.0512	18.3335	18.8302	19.1128	18.7888	19.1464	19.3376	18.0887	19.0309	18.0668	18.8368	18.892	19.0769	18.0249
P33316	DUT	30938_AGGSPAPGPETPAISPSK	15.8085	16.2045	15.4455	16.0869	15.0102	16.5392	15.7389	16.1284	15.5874	15.1354	15.6334	15.4919	15.9845	15.8502	15.4794	15.8325	16.2821	16.0115	16.3773	15.9328	15.7125	16.3566	15.3508	17.0484	14.4067	16.2729	16.0558	16.3647	16.0783	16.257	15.406	16.8273	16.2775	15.6855	16.5392	15.5466	15.6527	15.2005	15.7247	15.214	15.714	15.9463	16.3537	15.6062	16.1402	15.7619	15.2462
P33991	MCM4	37038_FIDPLAK	20.9179	20.4346	20.5706	20.4072	20.4913	20.4814	20.2834	20.3757	21.4608	21.3231	20.7985	20.6255	20.4898	18.653	20.4991	20.1528	20.3862	21.0349	20.9157	18.6181	21.0408	20.8902	20.82	20.7418	20.8721	20.7698	20.9629	20.4281	20.5972	20.9568	20.4005	20.8923	20.5164	20.2257	20.5097	20.4308	20.7538	20.703	21.4095	20.5684	20.074	20.4747	20.8986	20.6013	20.3692	20.779	20.3509
P34096	RNASE4	132167_RFNTFIHEDIWNIR	18.6159	19.8853	18.2952	19.0067	18.9453	18.4647	18.8948	18.7645	18.6664	18.391	18.6153	18.828	18.6003	19.2968	19.5257	19.2364	18.6827	18.6064	19.0597	20.0754	18.1707	18.8019	19.2833	18.1312	18.3946	19.58	18.5279	19.7953	18.4177	18.9294	18.417	18.8639	18.7925	19.2507	18.4244	19.439	18.7866	18.19	19.9177	18.7728	19.9455	18.4374	18.5827	19.8251	19.492	18.7767	19.5371
P34897	SHMT2	20240_LIIAGTSAYAR	19.3537	18.7557	19.2617	19.102	19.1833	19.5729	18.661	19.0253	19.42	19.5342	18.3982	19.339	19.3954	19.3858	19.2834	18.8404	19.3341	18.4622	19.137	18.5683	18.9953	19.4091	19.1788	19.3475	19.5019	18.5882	19.708	19.068	18.8984	19.0667	19.1507	19.2876	18.72	18.5589	18.9514	19.0721	18.8027	19.2793	18.9134	19.3227	18.667	19.7907	19.4649	18.3864	19.557	18.6433	19.0297
P34913	EPHX2	84088_EMVTFLDK	19.4495	18.9687	19.4185	18.8849	18.8758	18.7642	19.2297	18.8981	19.5487	18.9746	18.8739	19.4546	19.2551	19.1295	19.2066	19.3164	19.9258	19.5945	19.2868	19.0253	19.0984	18.8815	19.0965	19.0738	18.8004	18.7246	19.2361	19.3011	18.5984	19.1937	19.0515	18.8482	19.4394	19.3065	18.5985	19.4849	19.2864	18.7401	19.0177	19.0894	19.1783	19.1622	19.1156	18.8801	19.1615	18.6625	19.5914
P34931	HSPA1L	222192_AKIHDIVLVGGSTR	22.6646	22.6728	22.837	22.9388	22.8835	22.6906	23.0914	22.0152	22.9602	22.0768	22.2029	22.6888	23.177	21.914	23.1285	22.9054	23.0607	22.7822	22.8101	22.5374	22.8922	22.6401	22.9657	22.6952	22.792	22.3001	22.849	23.0886	22.5768	23.1229	22.6929	22.5067	22.4814	22.8256	22.7092	23.4264	22.4268	22.1892	22.4607	22.8269	23.189	23.3498	22.3878	22.4778	22.5153	22.5424	22.8414
P34932	HSPA4	48664_FVSEDDRNSFTLK	19.641	19.1905	19.3859	19.4033	18.8971	18.6394	19.1859	18.9405	19.2818	19.4984	19.3519	19.1464	19.1581	19.4505	18.9943	18.6891	19.2135	18.8844	19.6708	19.1544	19.0735	18.8171	19.0173	18.9082	19.2205	18.8644	19.5069	19.3345	19.0834	19.3813	19.2856	18.8044	19.1677	19.1018	19.2541	19.4207	19.171	18.9115	19.1463	19.2612	18.6502	19.3585	18.9999	18.8744	18.9831	19.2505	18.9256
P34949	MPI	45115_KVPEFQFLIGDEAATHLK	17.7442	18.234	17.8248	18.0213	17.6879	18.0173	17.8191	17.9638	17.6492	17.3517	17.4733	17.9571	17.6022	17.6252	17.8851	18.1775	17.9887	17.5932	17.4769	17.614	18.0957	18.0715	17.9406	17.7117	17.6204	17.8649	17.618	18.2401	17.845	17.4509	17.8042	17.6911	18.0441	18.0275	17.7481	18.411	17.3046	17.7171	17.3816	17.9114	18.4574	17.9571	17.8331	18.3011	18.2831	17.3725	18.2958
P35080	PFN2	2522_VLVFVMGK	18.0978	19.0551	18.6903	19.4242	19.056	19.5106	18.8378	18.3858	19.5438	17.8784	18.1498	19.3829	19.5841	18.3075	18.7213	17.5585	19.0755	18.8161	18.0956	18.3988	18.9814	18.9935	19.1184	18.7523	19.4353	18.7607	19.0381	19.4684	18.981	19.1013	18.7407	19.1786	19.5436	18.8919	19.0371	19.1692	18.2614	19.4318	18.4573	18.3534	19.3239	18.799	17.3448	18.458	19.2446	17.9232	18.7906
P35221	CTNNA1	26450_AIMAQLPQEQK	18.8642	19.0922	19.1964	18.9366	19.2468	19.0364	18.8848	18.7822	18.6959	18.9716	18.8111	18.9103	19.0104	18.915	19.6649	19.6554	19.2878	19.3941	19.0996	19.5169	19.2579	19.4018	19.4522	19.2286	18.9016	19.1139	18.9414	18.7055	19.5523	19.3779	19.4188	19.5434	19.2692	19.0053	19.1266	19.3391	19.0889	19.5237	18.9422	19.133	19.291	19.6073	19.5007	19.1888	19.6536	18.6799	18.9079
P35222	CTNNB1	26781_LAEPSQMLK	20.313	20.3629	20.3222	19.4535	20.8915	19.7119	19.9299	20.32	20.5771	19.8368	20.0679	20.0234	19.9005	20.116	19.1185	19.4778	19.8233	19.9298	20.2446	20.2898	20.4746	20.3511	20.3799	19.5932	20.06	19.3747	19.5937	20.3756	20.3085	19.7145	19.6326	20.7274	20.1965	20.2812	20.1254	20.2746	19.8153	20.3051	19.8639	20.2214	20.156	19.649	20.0409	19.9448	20.3363	19.595	19.3703
P35232	PHB	2510_VLPSITTEILK	20.0085	20.2226	20.1248	20.2839	20.4898	21.2189	20.0513	20.455	19.6156	18.9396	19.7867	19.9265	20.1812	19.6109	20.2447	20.5253	20.3868	19.6291	19.0862	20.0257	20.1331	20.135	19.9966	20.9897	20.2137	19.623	19.77	20.371	20.3816	20.2363	20.5102	20.3986	20.9526	19.9456	20.0221	20.5231	18.7143	20.1624	19.3227	20.1195	20.5175	20.7836	19.8274	19.9553	20.0284	19.8296	20.5357
P35237	SERPINB6	4712_IAELLSPGSVDPLTR	19.5742	19.8087	19.617	18.958	19.4574	19.3428	19.855	19.8168	19.1132	19.0868	19.6745	19.5158	19.6819	19.342	18.9562	19.602	19.4772	19.2263	19.2473	18.9067	19.1174	19.0815	19.2234	20.1237	19.9277	20.2488	20.1834	19.2761	19.1253	19.3529	19.3247	19.8893	19.9007	19.5832	20.0716	19.2115	18.9163	19.0407	19.1014	19.5932	19.5053	19.4207	19.0964	18.3006	19.506	19.2524	18.9231
P35244	RPA3	8723_IIHDFPQFYPLGIVQHD	18.1123	18.083	18.3598	18.4281	18.7187	18.7182	18.8087	18.7614	18.2909	18.4397	18.8521	18.3524	18.371	18.3921	18.541	18.581	18.3503	18.5302	17.8741	18.4278	18.6055	18.5219	18.301	18.5714	18.2394	19.0917	18.5633	18.8645	18.2689	18.0482	18.764	18.4292	18.8524	18.7889	18.9573	18.8992	18.6005	18.3755	18.2342	18.521	18.8318	18.5096	17.872	18.6393	18.7194	18.1313	18.7361
P35268	RPL22	97_AGNLGGGVVTIER	19.8811	19.5162	19.0391	19.5657	19.1706	19.5255	19.5209	19.8116	18.5113	19.3485	19.1486	19.8876	19.477	18.7638	19.3055	20.0141	19.6082	19.764	19.5018	19.5113	19.4239	19.6958	19.3078	19.7599	19.3512	19.8467	19.6145	19.4232	19.9019	19.3097	19.0125	19.3166	19.6582	19.1465	19.7597	19.957	19.1791	19.8589	19.3809	19.274	19.3353	19.8723	19.6832	19.2148	19.8997	19.1492	18.6371
P35270	SPR	211364_LLSLLEK	18.6006	17.5266	19.0852	18.6319	17.6332	17.9174	18.8524	18.2906	18.4608	18.8722	19.1917	17.9686	18.559	18.614	17.9788	17.9611	17.9962	18.5759	18.3792	18.7538	18.7825	18.7643	18.4043	18.6715	18.481	18.0942	18.5358	18.8516	18.9614	18.0928	18.7079	18.5354	17.8073	19.4406	18.9369	18.648	19.2381	18.9854	18.5816	19.2613	18.3365	19.0385	18.7347	17.6569	18.8672	18.9877	18.6532
P35475	IDUA	108574_SPLSWGLLR	15.8779	15.8993	16.0731	16.7162	16.6357	15.8021	16.6712	15.9277	16.776	15.9505	16.513	15.5747	16.3032	16.7124	16.0523	17.0521	17.1601	15.3969	17.0457	16.4029	16.124	16.3448	16.3414	15.7556	16.5872	16.7609	16.1469	16.4144	15.7798	16.7432	16.7843	16.5046	15.4515	16.0072	15.9804	16.8347	16.2463	15.6764	16.3742	16.038	17.0018	16.2139	16.561	16.529	17.4527	16.8463	16.3927
P35527	KRT9	14313_QGVDADINGLR	19.2438	19.7528	19.8687	19.8005	19.069	18.9451	19.5222	19.7647	19.8738	19.9442	19.737	19.4607	19.0581	19.9849	19.0938	20.1242	19.3305	19.62	19.8718	19.8593	19.4523	19.7527	19.9551	18.896	19.6016	20.087	19.978	19.6003	19.6989	19.9291	19.9459	20.1969	19.8567	19.8882	19.7435	19.7959	19.7268	19.5572	20.0546	19.6061	19.2522	19.818	20.0503	18.9622	20.4279	19.6353	19.9471
P35542	SAA4	18062_EALQGVGDMGR	19.8502	19.3172	19.5733	19.7785	19.5317	18.7002	19.2473	19.0614	18.805	19.3714	18.6951	18.6241	19.1369	18.9548	19.313	19.6304	18.772	19.7659	19.4737	18.7162	19.632	19.38	19.0264	19.9911	19.0032	18.689	18.9612	19.4005	19.5493	19.3983	18.9048	20.1143	19.0319	19.3135	19.1987	19.4554	19.1388	18.2893	19.2034	19.5672	18.5987	18.9933	19.8758	19.0318	19.0973	18.8476	18.7377
P35573	AGL	34444_SGGGYIVVDPILR	16.1543	16.5331	16.9107	15.6629	16.7953	15.8855	16.2588	15.062	16.4987	16.7392	16.7367	16.3796	17.2268	16.2828	17.3951	16.4137	17.3944	17.1633	16.6422	14.8158	16.9029	17.0682	16.4365	15.3964	16.9828	16.1683	16.467	17.6235	15.917	16.7435	16.5803	16.6131	16.1709	16.6767	16.2616	16.8325	17.1905	15.229	15.2779	16.4545	16.7156	16.891	16.5202	16.6587	16.9157	16.3084	16.6039
P35579	MYH9	9607_TDLLLEPYNK	20.2824	20.1016	20.2222	20.5883	20.7917	20.4843	20.7631	20.3411	20.6954	20.1527	20.2442	20.3844	20.5474	20.1187	20.5619	20.7831	20.5423	20.3818	20.4603	20.7004	20.3231	20.4978	20.431	20.3539	20.6688	20.1551	20.2499	20.2689	20.4146	20.3732	20.5378	20.5089	20.6395	20.4001	20.7159	20.8384	19.9484	20.7745	20.1137	20.2648	20.5506	20.8758	20.7096	20.6386	20.1549	20.5508	20.5474
P35580	MYH10	7975_ATISALEAK	21.2119	20.6892	21.2441	21.4534	20.7654	21.0627	20.6665	20.9196	21.3499	21.5934	21.0835	21.4948	20.9562	21.37	20.8888	20.6867	21.155	21.4604	21.4082	21.3187	20.9689	20.6978	20.8154	21.2161	21.1145	20.8071	21.0758	21.2765	21.1628	21.1251	20.6658	21.3565	21.1814	21.1316	21.2596	21.1207	21.2954	21.5309	21.3568	20.7639	21.3325	21.4768	21.1434	21.08	20.8038	21.1012	20.7282
P35606	COPB2	32659_IWDYQNK	19.5976	19.6824	19.8404	19.6421	19.5174	19.3657	19.789	19.4745	20.156	20.1051	18.6259	19.0824	19.4792	19.6531	19.4179	19.3504	19.4503	19.0488	19.2609	19.6529	19.2449	19.1091	19.5804	19.6318	20.0059	19.2011	19.709	20.1413	19.6474	19.7329	19.7656	20.0139	19.729	20.0976	19.7262	19.555	19.8143	19.9201	19.424	20.1072	19.3214	20.1713	19.6806	19.6292	20.1842	20.0476	19.1542
P35609	ACTN2	266334_VGWELLLTTIAR	20.7114	20.4797	22.0578	21.6489	20.8641	21.0763	21.3822	21.1349	20.4861	20.1652	21.6909	20.6567	19.9247	21.2267	21.0356	20.6966	20.8957	20.073	21.1666	21.6031	21.1433	18.9587	20.2561	20.9302	21.676	20.19	20.7818	20.5172	20.0695	19.7465	21.0431	18.9729	21.3781	20.2797	19.6717	20.7119	20.1324	20.9633	20.2853	20.0903	21.1912	20.627	20.9707	21.6229	19.8201	21.1542	20.416
P35611	ADD1	12687_INLQGDIVDR	17.362	18.3703	17.6427	17.5915	17.9042	17.4818	17.7753	17.7647	18.4623	18.4466	17.3972	18.1394	18.2136	17.934	18.2022	17.5259	17.8933	17.5964	17.8078	17.2189	17.9193	18.104	18.0263	17.8704	17.8923	17.3105	17.2408	18.0029	17.9582	17.7325	17.7653	17.3222	17.9216	18.206	18.156	18.3405	17.9433	17.2587	18.2154	17.6643	17.7903	17.8474	18.1589	17.5215	17.9981	17.6261	17.137
P35613	BSG	923_GSDQAIITLR	18.3713	18.4137	17.8556	17.4495	17.8451	17.854	17.7916	17.1797	17.1657	18.5678	18.0519	17.483	18.3994	18.5961	18.4358	17.6832	18.3145	17.8442	17.0952	18.4101	17.8756	17.7773	17.4318	18.3882	18.2329	17.1602	17.2738	18.2372	18.2418	18.4708	17.6543	17.7742	17.9407	17.3028	17.6674	17.9604	17.5397	18.4614	17.0399	17.7128	17.2817	18.2711	17.2084	18.0988	18.2201	18.5909	18.15
P35637	FUS	26833_LKGEATVSFDDPPSAK	19.0458	19.2494	19.0192	18.8595	18.9364	18.9875	18.5248	19.1375	19.1847	19.1821	18.561	19.1711	19.3784	18.7833	19.1266	19.1038	19.3314	19.0707	19.0641	18.9337	19.131	19.0105	19.0538	19.4918	19.2752	19.2191	19.2576	19.3994	18.9687	19.3706	18.7877	19.8511	19.308	18.9572	19.3124	19.1048	18.5391	19.3067	18.627	18.6918	19.188	19.1965	19.443	18.8006	19.3326	19.1525	19.0644
P35658	NUP214	33798_NVPQVVNVQELK	16.9041	18.067	16.6822	16.7948	16.5469	17.4245	16.9132	17.9352	16.8313	17.5089	17.7965	16.7443	16.9644	17.5912	16.8904	16.4847	17.1504	17.5137	17.3364	16.4276	17.7493	16.413	17.4114	16.5033	16.267	16.739	17.6397	16.5441	17.4156	17.3575	17.0594	17.7884	17.0874	17.4496	17.1643	17.0429	16.9367	16.9215	17.6463	17.4005	17.3611	16.8532	16.3705	16.5751	17.5794	17.5096	16.8838
P35659	DEK	79709_LLYNRPGTVSSLK	16.3379	16.9708	15.23	15.2653	15.9493	15.8857	16.4207	16.0201	15.6026	14.0109	15.6161	17.0163	15.4671	16.2442	16.0265	16.9296	15.8323	16.1892	16.8523	15.736	16.2448	15.4233	14.2882	15.7686	15.0005	16.46	17.6441	15.5476	14.7177	16.0672	17.2685	17.5852	14.8568	16.0277	15.0304	18.3098	17.7084	15.402	16.9551	16.2526	16.0859	14.7993	15.3452	16.1393	15.4563	15.706	15.2052
P35749	MYH11	22399_HAQAVEELTEQLEQFK	22.9934	21.3886	23.4802	23.4964	22.8676	22.8561	22.595	22.7627	22.2855	23.0976	23.8836	23.6381	22.1774	23.4834	22.2255	22.2282	22.1892	22.4467	22.6727	22.9818	22.3794	21.1639	22.8592	23.1356	22.9208	22.9719	22.9543	21.6543	22.8181	22.5191	22.7895	23.0672	23.1082	23.2041	22.8823	22.6629	23.2458	23.6749	23.2809	22.4934	21.9968	23.2866	22.8631	22.9621	21.3826	23.3311	22.5324
P35754	GLRX	3092_AQEILSQLPIK	17.4538	17.4421	18.7191	17.3275	16.7994	18.0408	17.8631	17.5262	16.7126	17.6992	17.4507	17.3511	17.181	18.1328	18.0702	17.399	17.1601	16.9032	16.4343	17.5375	17.1044	16.7944	18.0855	17.0429	17.2183	16.5504	17.9979	16.8156	17.5823	17.5084	17.6329	17.2931	17.632	17.3637	17.6556	16.9413	17.4599	17.4195	17.7639	17.6236	17.7266	17.8459	17.9771	17.8667	18.2757	17.3063	17.2261
P35908	KRT2	14802_SLVGLGGTK	19.9018	19.1056	19.1826	18.4428	18.8066	18.9485	18.8167	19.2917	18.5002	18.9564	18.26	19.2562	19.3689	19.5085	18.7996	19.2277	18.8428	19.1395	18.9715	20.0798	18.9994	18.9325	18.6785	18.9735	18.473	19.4186	19.8139	19.5717	18.8573	19.0871	18.7633	18.9858	18.4296	18.549	19.0146	19.1983	18.9488	19.4065	19.1337	18.7224	19.2204	18.4575	18.5996	18.7349	19.1347	18.6892	18.9994
P35914	HMGCL	121370_WVPQMGDHTEVLK	17.4566	18.2333	18.346	17.6168	18.1095	18.3126	18.2717	17.4727	18.6723	18.5568	17.5993	17.8369	18.6357	18.4738	18.2268	18.0079	18.408	18.0335	18.3624	18.577	18.3463	18.2843	18.3511	18.3463	18.2134	18.4034	18.3857	18.2438	18.5721	18.7985	17.3014	17.9922	18.2557	17.7619	18.7681	18.4712	18.7273	18.5767	18.3989	17.5681	18.3604	18.6635	17.3951	18.5099	18.1545	18.3499	18.1373
P35998	PSMC2	2969_ALDEGDIALLK	18.137	18.2961	17.9815	18.0898	18.0553	18.0631	18.0326	18.2326	18.933	18.0695	18.2139	18.0515	17.9978	18.1722	17.9008	17.8912	17.7632	17.8454	18.2296	18.2517	18.7932	18.2977	18.0909	17.7909	18.0748	18.1325	18.1225	18.1455	17.5554	18.2877	18.1617	18.0601	18.0681	17.91	18.1344	18.1671	17.9752	17.8524	18.1884	18.1164	17.8305	17.8591	18.3281	18.1705	17.6776	18.0977	18.3733
P36269	GGT5	105199_AAIAAPILHVNSK	18.602	17.7391	17.618	18.3768	18.2133	19.2073	18.6836	18.5885	18.4311	18.8401	17.6563	18.0497	17.9947	18.3328	17.9887	18.0531	17.8916	19.1501	18.1267	19.0764	17.7886	17.8295	17.9467	18.1525	17.2763	19.1662	17.8895	18.1404	18.0788	18.7456	18.6536	16.825	17.8282	18.3314	18.993	17.0542	18.1084	17.2794	18.6282	18.2461	18.3234	18.3318	17.9575	16.614	17.9212	18.6944	18.2281
P36507	MAP2K2	68476_RKPVLPALTINPTIAEGPSPTSEGASEANLVDLQK	16.6761	16.9983	16.6348	16.6155	16.2329	16.8401	16.7343	17.511	16.8252	16.7514	16.7215	16.6368	16.3204	16.524	16.9565	15.4929	16.5637	17.0619	16.8809	15.9461	17.2764	16.6388	15.7244	16.037	16.477	17.1186	17.4217	17.5555	17.039	16.5684	16.6098	16.8492	16.3743	16.7086	17.0519	16.4401	16.7778	15.7296	17.0104	15.5431	17.0794	16.8823	16.5804	16.9177	17.3958	17.1779	17.4603
P36542	ATP5C1	26595_EVMLVGIGDK	19.468	20.1379	19.487	19.5902	19.2196	20.0809	19.69	19.5314	19.4279	19.6606	19.1597	19.7232	19.8457	19.5069	19.4866	19.4322	19.29	19.5494	19.5654	19.8437	19.9152	19.671	19.568	20.175	19.5554	19.1787	19.6334	19.67	19.5836	19.1911	19.655	19.0035	19.7881	19.2837	19.6128	19.1253	19.1248	19.7959	19.7562	19.4511	19.8364	19.2525	19.9143	19.6791	19.5341	19.4546	19.9187
P36543	ATP6V1E1	29641_ARDDLITDLLNEAK	18.5322	18.5476	18.2063	18.5955	18.8721	18.9693	18.7556	18.9764	18.5341	17.8043	18.326	18.843	18.2542	18.8145	19.1244	19.3067	18.6609	18.1508	17.6724	18.0929	19.014	18.6451	18.6201	18.9261	18.6464	18.765	18.54	19.0437	18.4249	18.2921	18.6711	18.8086	18.9159	18.6874	18.6691	19.2358	17.9241	19.1312	18.0446	18.8398	19.1123	18.625	18.6307	18.9049	18.9873	18.2963	18.942
P36551	CPOX	40034_AVVPSYIPLVK	16.5254	16.8059	16.0096	15.5418	16.4365	16.7408	16.3986	16.4989	15.8584	15.3806	16.4225	16.52	16.9612	16.7187	16.7204	16.2899	16.669	16.2644	16.4941	16.363	16.3877	16.2439	17.0061	16.8198	16.5022	16.7497	16.6575	15.861	16.3252	16.3679	16.7212	16.346	16.8416	16.2504	16.5739	15.6454	16.4182	15.8412	16.5513	16.237	16.5808	16.5475	16.0347	16.5005	16.6744	17.0797	16.588
P36578	RPL4	9378_NVTLPAVFK	18.5243	18.4009	17.9307	18.9077	18.3378	18.7169	18.7098	18.5636	18.5772	17.9088	17.6796	18.9254	18.6262	17.6611	18.6753	19.074	18.3623	18.3711	17.8036	19.2725	17.6626	18.3726	18.8917	17.7396	18.8767	18.9924	18.4183	17.9015	18.9871	18.6827	18.4969	18.2354	19.0547	18.1797	18.9893	19.1487	17.031	19.1285	18.16	18.6445	19.111	18.8137	19.041	18.2411	18.7063	18.7069	18.5279
P36776	LONP1	16077_ALTAEIVK	19.5109	19.6709	19.7263	20.6419	19.9972	20.3734	19.7803	20.1054	19.5383	19.067	19.3841	19.9897	19.3021	19.1138	20.5286	20.238	18.5779	19.2161	18.8532	19.1706	19.1833	19.2145	19.1698	19.0722	19.2362	19.0956	18.2044	19.172	19.3367	19.9203	19.5358	20.4122	20.3707	20.3454	19.8138	19.1636	20.1217	19.5265	18.7986	19.9896	18.7691	20.313	19.4313	18.4625	19.5057	19.1793	19.9036
P36871	PGM1	58105_LIFTDGSR	19.8957	18.7098	20.1545	19.7486	18.9897	19.0726	19.3784	19.1209	19.7052	20.1049	19.9632	19.7102	19.8536	19.8479	19.2434	18.876	19.3964	19.9869	20.136	19.5753	19.0109	19.7758	19.6651	19.1958	19.8766	19.0168	19.6417	19.1118	19.324	19.7884	19.2989	19.385	19.1164	19.9111	19.6027	18.5346	19.9061	19.4448	19.4671	19.6302	19.1053	19.3132	19.722	19.9737	18.6852	19.7109	18.824
P36952	SERPINB5	32474_IIELPFQNK	16.6039	15.8283	16.8208	16.9863	17.0002	17.1514	17.8179	16.4968	17.5532	16.0624	16.6662	16.8796	14.7277	16.7058	16.8087	17.1569	16.5271	17.0219	17.026	15.973	17.1149	17.0268	15.8495	16.169	16.8614	16.4339	16.9845	17.0782	16.9051	16.3827	16.2449	15.6635	15.8663	17.0925	16.1598	15.4489	16.8485	16.6587	16.8416	16.4594	16.4257	17.5839	16.1459	16.5257	16.217	16.7052	15.9812
P36954	POLR2I	44968_ILLYAC(UniMod:4)R	19.4343	19.5989	19.7232	19.4523	19.2436	19.149	19.6305	19.0338	20.072	19.553	18.7093	18.9421	19.2078	19.4859	19.0381	18.5222	19.2364	18.9631	19.2294	19.5377	19.2541	19.7534	19.2721	19.1849	19.9005	18.7685	18.9327	19.7411	19.3732	19.578	19.3893	19.7259	19.4822	20.0519	19.4372	19.242	19.4462	19.2755	19.144	19.7246	18.8503	19.8769	19.462	18.6827	19.693	19.5763	19.0203
P36955	SERPINF1	34741_SSFVAPLEK	19.3118	19.7275	19.1128	19.2632	18.8914	19.0768	19.6451	19.5631	19.6657	19.8536	19.1766	18.6714	19.502	19.7469	19.2898	18.7895	19.1361	19.4195	19.9141	19.3339	18.9623	19.1803	19.3089	19.1327	18.8152	19.3971	18.6957	18.6277	19.7001	19.4872	19.4708	19.4978	19.3146	19.2627	19.3511	19.1269	19.6526	19.2376	19.5936	19.3881	18.8502	18.9696	19.5365	18.8816	19.5782	19.3705	18.5564
P36957	DLST	27358_ASAFALQEQPVVNAVIDDTTK	18.8171	18.6589	19.0224	19.0175	19.0275	19.2034	19.064	19.052	19.0089	18.4852	18.8942	18.9028	18.5661	18.8791	18.7348	18.6466	18.6671	18.1884	18.7112	18.7113	18.9162	18.6966	18.9639	19.2332	18.7409	19.0806	18.7746	19.0942	19.0705	18.5286	18.9517	19.1167	19.0295	19.0265	18.9478	18.8432	18.6141	18.4219	18.8527	18.8042	19.0792	18.5192	18.704	19.0032	18.7665	18.3577	19.0932
P36959	GMPR	15333_TVEVPYKGDVENTILDILGGLR	14.7041	14.3589	15.6537	14.9681	15.7292	13.9923	14.169	14.9299	14.9373	14.2378	14.4626	15.2434	14.0442	13.818	13.5486	14.655	15.5205	13.2666	14.9474	15.69	15.0271	14.8027	14.781	15.305	15.8984	13.5803	14.193	13.894	14.6707	14.9188	15.7628	14.5343	14.4705	13.4198	13.3516	14.5389	15.1224	14.1032	13.7457	14.5583	14.0101	15.0016	13.4886	15.3501	13.1206	14.1663	13.7977
P36969	GPX4	31529_EFAAGYNVK	18.7547	18.2563	17.6423	17.5794	18.373	18.7455	18.0545	18.7136	18.2133	18.3964	17.8429	18.0004	18.5186	17.7102	18.3703	18.3935	18.3612	18.5489	17.9543	18.2139	18.4103	18.4145	18.0615	18.102	18.6437	18.5049	18.2345	18.4909	17.6957	18.5773	18.4098	18.7533	18.1872	17.9226	18.5763	18.5455	17.8426	18.668	18.1711	18.2706	18.2641	18.3374	18.0064	18.2567	18.5494	18.1582	18.1012
P37108	SRP14	9881_VLLESEQFLTELTR	17.9034	17.6198	18.0288	18.1928	18.4066	18.8916	18.2018	18.4893	17.4385	16.925	17.4666	18.2082	17.7595	17.6913	18.3204	18.3388	17.8531	17.3023	16.8036	17.692	18.0074	18.1109	17.7909	18.5628	18.4348	18.3719	17.6124	17.9897	18.063	17.4552	18.2744	18.4717	18.8496	18.0966	17.697	18.6345	17.3606	18.2504	17.3269	17.9663	18.3787	18.1868	17.808	18.261	17.6791	17.4419	18.1572
P37198	NUP62	24617_RLDQELDFILSQQK	17.7911	18.3437	18.0891	18.2683	18.456	18.5733	18.2195	18.263	17.4317	18.9814	18.8875	18.8187	17.6294	19.1086	18.4891	18.4147	17.6616	18.3968	17.603	19.0158	17.9688	18.2259	18.66	18.4312	17.9604	18.5032	18.1849	18.5882	18.0651	17.638	18.4861	18.1808	17.9797	18.7717	18.2265	18.1956	17.8391	17.7566	18.3299	18.0884	18.5138	18.0081	17.9034	17.9816	18.5003	18.1887	18.3546
P37235	HPCAL1	14651_SEMLEIVQAIYK	16.0577	16.2423	17.017	16.9632	16.6887	16.9257	16.6515	16.6542	16.0448	16.804	16.0956	16.3562	15.8683	16.7863	16.1799	15.7521	16.4761	16.1211	16.9158	16.172	16.1674	16.8318	16.8027	16.348	16.7712	17.0054	16.6985	15.6094	16.6322	16.0062	15.4128	15.9475	16.8651	16.2921	16.5751	16.4203	16.9333	16.9166	17.0701	16.3442	16.3461	16.382	16.1994	16.2999	16.7462	17.1403	15.9496
P37802	TAGLN2	9673_TLMNLGGLAVAR	20.1041	20.8274	20.0792	19.6344	20.8217	20.5135	20.9262	20.6392	20.5011	20.5009	20.2032	19.9568	20.2487	20.4361	20.2774	21.2446	20.458	19.9775	20.3635	20.0628	20.3059	20.5722	20.272	19.724	20.4978	20.8908	20.3652	20.6738	20.4207	20.1931	20.907	19.9508	20.3674	20.2715	20.4965	20.5552	19.9157	20.001	19.4832	20.4737	20.7067	20.4829	20.4068	20.1261	20.2767	20.6401	20.8522
P37837	TALDO1	9166_LVPVLSAK	20.2617	20.9146	20.1371	20.3986	20.5934	20.7714	20.576	21.0396	20.7355	19.6416	19.7024	20.8544	20.9208	19.7322	20.9077	21.2283	21.0859	20.4958	20.2118	20.6243	20.5674	20.9545	20.5448	20.8274	20.6305	20.4596	20.3781	20.9368	20.7326	20.8592	20.7924	20.8564	20.9031	20.413	21.1628	21.4768	19.5876	20.9562	20.5312	20.5387	21.1028	20.8587	20.1211	20.8381	21.3232	20.0301	20.6159
P37840	SNCA	11579_EQVTNVGGAVVTGVTAVAQK	18.4922	18.4006	18.4206	18.7665	17.9954	18.4462	17.7158	18.3352	18.4791	18.1437	18.9224	18.1517	18.0352	17.9473	17.8905	17.6976	18.4768	18.4001	18.7384	17.9086	17.8194	18.4092	18.366	18.0353	17.909	18.2289	18.3518	18.2787	18.3493	17.9839	17.7096	18.1855	17.8386	18.0993	18.3884	18.2353	18.3494	18.4394	18.4756	17.9191	18.4624	18.5255	18.5441	18.4435	18.0653	18.6822	18.1096
P38117	ETFB	1650_LSVISVEDPPQR	20.1288	19.7703	19.0391	19.7024	19.5375	20.2044	19.1172	19.8361	19.3681	19.6271	18.9861	19.7992	19.8917	18.8277	19.515	19.6598	19.8938	19.4999	19.1318	19.6	19.4317	19.5664	19.2732	20.2917	19.2973	19.3904	18.99	19.3617	19.8534	19.5758	19.4092	19.3826	19.6283	19.4671	19.5132	19.6865	19.1239	19.9607	19.3552	19.1053	19.4921	19.5115	20.0588	19.109	19.517	19.1354	19.6166
P38159	RBMX	162585_AIKVEQATKPSFESGR	18.6912	18.4557	18.2514	18.6143	18.3688	18.7668	17.7581	18.8211	18.8494	18.9627	18.3833	18.0294	17.8581	18.0485	18.1353	17.6786	19.0546	18.0504	18.2249	17.5713	18.4638	19.0085	18.3565	17.8446	18.1927	17.1027	17.8936	18.0587	18.6171	18.5665	18.6179	18.2148	17.3797	18.2516	18.2429	18.039	17.9685	18.6494	18.2439	18.2024	18.243	18.6167	18.8893	18.1067	18.1782	18.8963	17.8574
P38432	COIL	98736_VLDLEPK	19.1028	19.4517	19.2822	18.6754	18.1483	18.6287	19.1003	19.8319	19.4636	19.5849	19.7279	19.7401	18.3734	18.1486	19.7538	19.0056	19.2378	19.8676	19.7751	19.2713	19.5206	19.6674	19.2497	19.1586	19.8196	19.4379	19.7117	19.4665	19.595	19.2113	18.8799	19.413	19.2715	17.9514	19.888	19.7288	19.3558	19.6021	19.139	19.222	19.1547	19.4457	19.7537	19.1007	19.6627	19.0535	19.3141
P38571	LIPA	31538_EFLPQSAFLK	16.0241	17.0634	16.2545	17.2266	17.2742	16.8585	14.9568	15.1602	17.4952	18.2453	18.0548	17.1414	16.3267	18.2635	17.5631	17.5766	17.5076	17.8641	15.9099	18.0652	13.2649	16.8475	17.8032	15.3688	15.9093	16.5888	15.5342	17.5033	16.1874	17.9047	17.0115	16.1451	17.0929	16.8148	17.5369	17.4238	18.0814	16.0106	15.6341	17.0332	17.221	17.8889	16.2827	16.7753	17.1316	16.3501	13.7547
P38606	ATP6V1A	128317_RTALVANTSNMPVAAR	19.1152	19.2083	19.283	18.9079	18.8504	18.82	19.0807	18.9024	18.7676	19.9329	19.0956	18.8288	19.4618	18.8436	19.4254	19.6992	19.6397	19.1503	19.3092	19.2033	19.0852	19.0515	19.1737	19.3663	19.0035	19.3482	19.0282	19.4469	18.7404	19.6139	19.1939	19.0685	19.0896	19.1025	19.2716	19.5053	19.301	19.8019	19.9579	19.5114	19.1336	19.3837	19.1546	19.2109	19.1778	18.9775	19.1819
P38646	HSPA9	9043_LLGQFTLIGIPPAPR	19.0562	20.0126	20.442	20.6695	20.3724	21.1014	20.6085	20.0386	19.8784	19.9837	20.2282	20.07	20.1648	19.9604	20.2494	20.5476	20.205	19.2853	19.3016	19.5896	20.0804	20.0147	19.5614	20.805	20.3377	20.2567	19.9551	19.9457	20.0702	19.6602	20.0535	20.4539	20.6594	20.4235	19.9767	20.9266	19.7717	20.8248	20.4682	20.1473	20.7045	20.6349	20.1432	20.9178	20.4685	19.7169	20.2144
P38919	EIF4A3	31687_ETQALILAPTR	18.6728	19.004	18.6793	19.0624	18.7208	19.4768	18.987	19.1439	19.0134	18.32	18.5206	18.9146	19.0118	18.5318	19.1329	19.284	19.022	18.7705	18.4155	18.9211	18.9739	19.0296	18.9172	19.2266	18.8641	19.0155	18.8763	18.8319	19.1661	19.2845	19.2024	19.1071	19.4367	18.8124	19.6138	19.417	18.1814	19.6003	18.829	19.0203	19.4294	19.3856	18.9378	18.8604	19.0476	18.6352	19.1692
P39019	RPS19	119303_DLDRIAGQVAAANK	20.6541	20.7553	20.3292	20.7514	19.976	20.6736	19.9775	21.0291	19.5708	20.5111	20.3645	20.7046	20.1051	20.0049	21.0842	20.1273	19.9008	20.5858	21.1055	20.404	20.7487	20.3523	20.3993	20.6657	20.6288	20.8251	20.6085	20.4767	20.6874	20.8576	20.5792	21.1748	20.5628	20.4465	20.9565	20.9425	20.1654	20.1232	20.3836	20.8122	19.7655	20.7358	20.5706	20.9884	20.1706	20.0584	19.6986
P39059	COL15A1	83659_DSTEFFIR	18.401	18.7373	18.556	18.8402	18.6971	18.6578	18.7282	18.6451	19.2501	19.5135	18.4937	18.6996	18.6443	18.6732	18.1334	18.9912	18.3071	18.5678	18.481	18.8702	18.4354	18.8388	18.5782	18.5173	18.6861	18.6853	18.7381	18.5832	18.6186	18.9547	18.7797	18.5786	18.9525	18.4856	18.4709	18.3475	18.0288	18.3758	18.6402	18.6782	18.8898	18.638	19.1375	18.2978	18.6623	18.9401	18.5668
P39060	COL18A1	105434_AVGLAGTFR	19.7459	20.0055	19.6368	19.8023	19.2705	19.246	19.5914	19.7944	19.7684	20.2272	19.8511	19.8714	19.684	19.7596	19.4725	19.2016	19.9675	19.83	19.8253	20.0168	19.5349	19.7159	19.6312	19.6045	19.906	18.6879	19.328	19.9496	19.5365	19.6328	19.5421	19.4727	19.5223	19.5893	19.7628	19.6282	20.4528	18.6477	19.2888	19.9044	19.3442	19.9771	19.7911	19.8723	20.3298	20.5331	19.1023
P39656	DDOST	2166_SSLNPILFR	18.4067	18.9311	18.6984	18.8085	18.9554	18.6999	18.8729	18.4776	18.8775	18.1111	18.5756	18.8497	19.0069	17.8672	19.0617	18.8897	19.206	18.6018	18.3168	18.9818	18.5626	18.8667	18.689	18.3232	18.8895	18.1669	18.1281	18.2262	18.4099	18.6091	18.6197	18.3712	18.6731	18.3989	18.1251	18.3924	17.9912	18.8391	18.1003	18.5662	18.7639	19.0136	18.8331	18.6257	18.6061	18.3917	18.7227
P39687	ANP32A	171107_NRTPSDVKELVLDNSR	19.4325	19.0151	19.596	19.4014	18.9423	18.9455	19.0183	18.9066	19.3507	19.2468	19.2812	19.0058	19.1544	18.8222	19.2453	18.7461	19.1454	19.3524	19.4403	19.4251	19.2836	19.3466	19.3112	19.0458	19.5204	18.8138	19.2432	19.0798	19.612	19.2983	18.9152	19.1882	18.9696	19.5138	18.6641	18.8157	18.7514	18.5691	19.3048	19.5959	18.3863	18.9175	18.4998	18.4862	18.9732	19.1279	18.399
P40121	CAPG	268412_MYTAIPQSGSPFPGSVQDPGLHVWR	19.0602	19.834	18.9874	19.0236	19.2039	18.6271	19.8414	18.8738	20.2145	20.0432	19.1211	18.7782	19.5396	20.3108	20.5786	19.4225	20.0035	19.276	20.0404	18.5813	19.702	20.1976	19.3614	19.312	19.3158	19.3353	18.9639	20.7824	20.0271	20.1606	20.4326	19.7462	19.1299	19.6871	20.2607	19.3417	19.6825	18.8185	18.8308	19.346	19.3242	18.7556	19.2267	18.9751	19.0379	19.4931	19.3166
P40123	CAP2	204338_ILAGDVETHAEMVHSAFQAQR	18.4314	17.9281	18.0301	17.2327	17.6745	17.7864	17.5127	17.5906	17.1611	17.7604	16.6413	17.9422	17.7966	17.8517	16.8823	16.9746	17.0672	18.1596	18.6523	17.9685	17.3497	17.7204	17.948	17.6919	16.9228	18.2544	18.4221	17.6839	17.7932	17.9562	17.4607	17.4971	17.4905	17.5377	17.5692	17.005	18.3576	17.6969	18.2047	17.9506	17.2198	16.9744	17.3945	17.5434	18.1763	17.8451	17.644
P40227	CCT6A	852_GIDPFSLDALSK	19.2281	18.9962	19.3914	19.1593	19.3605	19.6842	19.3303	19.6626	19.0579	18.6635	18.9441	19.413	19.2509	18.8381	19.3274	19.2114	19.292	19.0289	19.1693	19.0872	19.4017	19.3044	19.4012	19.4748	19.4674	19.718	19.2511	19.6319	19.417	19.0416	19.3884	19.2646	19.3988	19.5021	19.5667	19.607	19.1768	19.5244	19.4894	19.1313	19.6276	19.2232	19.5541	19.4489	19.3391	19.4305	19.8573
P40261	NNMT	128733_FSSLPLGR	18.3626	20.1284	20.1081	18.9659	19.7711	18.5429	20.3322	19.3266	20.5691	19.936	19.3221	19.057	20.3978	20.4823	20.0714	20.2099	19.0199	20.1796	20.2118	18.8846	19.1119	19.8944	20.0732	20.7046	21.0243	19.6593	18.5823	19.4488	19.532	20.6565	20.7343	18.9848	19.5772	19.6238	19.186	20.2888	20.3546	20.3292	20.2979	19.0581	20.5992	19.3727	20.4768	19.6878	20.0389	19.9482	19.2509
P40763	STAT3	58701_AILSTKPPGTFLLR	17.4881	17.4196	18.3305	16.4304	18.0474	16.5912	18.1829	17.3753	18.0382	17.1604	18.0245	17.4497	18.5299	17.4697	18.5724	17.9291	18.3507	18.1957	17.0536	17.6003	18.0521	18.0641	17.765	17.2811	18.014	17.6179	17.0495	16.7085	16.6661	17.7625	17.9115	17.1175	17.553	17.6612	17.5792	17.7649	17.4426	17.6879	17.433	16.9866	18.368	18.3571	18.1027	18.2079	17.9787	17.4417	17.995
P40925	MDH1	4148_FVEGLPINDFSR	20.9099	21.7582	21.3501	21.4975	21.4463	21.3866	21.3234	21.5886	21.0621	20.7836	21.2574	21.44	21.6042	20.8041	21.7002	20.9466	21.6896	21.2765	20.8479	20.9927	21.4833	21.4832	21.4116	21.0883	21.3559	21.2845	21.5841	21.6495	21.1177	21.2145	21.4972	21.423	21.4461	21.4798	21.3451	21.6928	20.9883	21.0457	21.3178	21.555	21.6995	21.4314	20.7939	21.5268	21.6538	20.9156	21.7655
P40926	MDH2	8699_IFGVTTLDIVR	20.3105	21.2266	20.1326	20.8925	21.1358	22.0164	20.6217	21.5805	20.1093	19.8675	19.8808	20.9929	20.1127	20.3801	20.4563	21.4956	20.827	20.6759	20.0278	20.6654	20.4213	20.7704	20.6676	21.9498	20.624	21.4265	20.6816	20.84	21.1705	20.0654	20.7854	21.0897	21.5647	20.5135	21.2003	20.915	20.4281	22.1333	20.8316	20.3793	21.4587	20.9073	20.8025	21.3451	20.5909	20.2792	21.4157
P40939	HADHA	3286_DATLTALDR	20.4172	20.516	19.9926	20.0985	20.1355	19.8454	20.2471	20.2783	20.3544	20.1312	19.8864	20.1059	20.1375	19.935	20.3567	20.2206	20.4245	20.1588	20.1803	20.1957	20.3209	20.541	20.4927	20.4084	20.5706	19.9037	20.0267	20.095	20.1904	20.4043	20.2106	20.4974	20.237	20.1154	20.2961	20.3651	20.041	20.3068	20.6241	20.3626	19.8461	20.4304	20.1644	20.5094	20.4615	20.1291	20.2072
P41091	EIF2S3	2452_VGQEIEVRPGIVSK	17.4941	18.3861	18.0258	18.3523	18.2597	18.2318	18.2682	18.4392	17.9097	18.2866	17.5922	18.6237	18.3919	18.2069	18.4288	18.6776	18.4232	17.5892	17.6073	18.3923	17.6047	18.4608	17.9752	17.4569	18.1502	17.7197	18.1754	18.3243	18.0527	18.5602	18.4727	18.4737	18.373	18.0965	18.3419	18.7461	18.2894	18.2787	17.3387	17.7708	18.5158	18.5955	18.2905	17.3664	18.3288	18.1745	18.4193
P41218	MNDA	155961_VFDINLK	18.1859	18.2122	17.4551	17.9041	18.7291	18.3362	17.0794	18.5311	19.6702	17.6547	17.9702	17.8236	17.8516	17.1493	17.5061	18.1537	17.3561	18.0669	17.1999	17.7389	18.6887	18.0214	18.0217	17.8737	18.7171	17.7475	17.1742	18.9736	18.7146	18.4388	18.1279	18.0775	17.737	18.3689	17.1351	18.7163	17.3789	17.2235	17.4202	17.2211	17.1462	17.9589	18.5022	18.1837	18.348	18.1435	18.1711
P41219	PRPH	77317_EYQELLNVK	18.7805	18.3027	18.889	18.075	19.5566	19.631	20.3279	18.4114	19.2447	18.395	18.902	17.7495	19.2393	18.6396	17.9931	18.4132	19.1949	18.9297	19.3943	19.3663	18.4942	18.6742	18.6538	19.7475	20.4831	19.0369	18.3824	18.3698	17.5412	18.2954	19.2435	18.2947	18.7855	19.0747	18.5721	19.0608	17.9962	18.1955	18.7215	18.4413	18.8082	18.8256	19.0405	18.7218	18.5331	18.0271	18.3091
P41222	PTGDS	108710_TMLLQPAGSLGSYSYR	17.1566	17.545	17.5725	16.931	17.734	16.9401	17.0692	17.6627	16.9708	17.7026	18.0711	17.4248	16.971	17.8407	16.8975	16.608	17.1603	17.3254	17.4248	17.3195	17.145	17.3668	17.2495	17.711	17.2501	18.0419	17.7486	17.7983	16.9449	17.4484	17.2837	17.2304	16.7804	17.5188	17.6665	17.8741	17.4274	18.0508	17.7587	17.4248	16.4979	16.7524	17.162	16.7854	17.3132	17.4071	17.748
P41240	CSK	260066_YNFHGTAEQDLPFC(UniMod:4)K	20.1257	19.7483	19.6573	19.724	19.5041	19.0174	19.6545	19.9263	20.3702	20.1568	19.6977	19.4504	19.3039	19.8809	19.8541	19.9513	19.2219	19.9849	20.133	19.9079	19.8333	19.7316	20.0934	19.8544	19.6777	19.5199	19.8043	19.3002	19.6824	19.9562	19.3324	19.9014	19.5864	19.7774	19.8887	19.9854	19.6583	20.0156	20.1303	19.4502	19.6111	19.3071	20.1236	19.7925	19.7732	19.8719	19.2023
P41250	GARS	26843_LLEFNQGK	19.3327	18.6846	18.0878	18.6296	18.724	18.4774	18.3554	18.9857	18.5359	18.3274	18.5531	18.1665	19.8609	18.2298	18.9238	18.1287	18.1816	19.1009	18.3714	19.497	19.6895	18.9364	18.3851	19.5136	19.1747	18.8272	18.7008	18.7816	18.0306	19.6982	19.9925	18.7714	18.4131	19.1927	18.4826	18.6005	18.5011	18.3712	18.6817	19.9779	18.8758	19.087	19.7493	18.7096	18.8731	19.8174	19.3052
P41252	IARS	104973_LYTVVPR	20.3882	18.6699	18.8205	19.1083	19.8601	18.7132	18.639	19.4194	19.0818	19.9662	19.1269	20.1202	18.6035	19.6251	18.7278	18.5013	17.31	19.2856	19.4956	18.0113	19.1323	18.1668	19.5633	19.6899	19.3406	20.0254	19.3212	20.1831	19.9873	19.4418	19.555	18.7676	19.3413	19.5196	20.4626	19.5153	18.2289	19.9744	20.0046	18.8911	18.0812	18.9019	19.1488	19.297	20.1768	19.9657	19.092
P42025	ACTR1B	60177_TLFANIVLSGGSTLFK	16.0825	16.3547	17.4387	17.3883	17.4399	17.3114	17.5633	17.3939	16.9885	16.3579	17.3273	16.8926	16.9841	17.1747	17.2522	17.6403	17.2965	15.6732	17.0872	17.4153	16.8768	16.3268	16.6747	17.1649	17.3716	16.5457	16.9482	17.3822	16.81	16.4267	17.3734	16.7559	17.3349	17.5395	16.607	16.9279	16.2504	16.7565	15.5764	17.2158	17.3382	17.1815	17.7316	16.9953	16.0257	17.2131	17.3123
P42126	ECI1	8013_DADVQNFVSFISK	17.7601	17.3786	17.6533	17.4273	17.629	18.356	17.5403	17.7661	17.5826	17.3909	17.4994	17.6059	17.4122	17.43	17.7197	17.2715	17.9783	17.6891	18.3459	17.5297	17.9548	17.7598	18.5466	18.2973	18.2869	17.6763	17.4358	17.5033	17.4687	17.4017	17.7986	18.1087	17.712	17.5547	17.9348	17.5087	17.5075	18.3006	18.0098	17.8078	18.0477	17.4918	17.4821	17.7878	18.3447	17.5308	18.1566
P42224	STAT1	3827_ELSAVTFPDIIR	17.8218	17.6725	17.9604	17.5337	17.4307	17.2759	17.6959	18.1081	17.1985	17.9988	17.852	17.6978	17.3836	17.8503	17.6097	18.1598	17.7428	17.8691	18.1856	17.0934	17.6722	17.7804	17.6797	17.0896	16.7538	17.4748	17.6835	17.9908	17.4369	17.6018	17.7452	17.9069	17.8377	17.398	17.3713	17.1843	17.2926	17.9526	17.3848	17.5048	17.645	17.8113	18.0973	17.5322	18.0071	18.0293	18.1311
P42226	STAT6	32017_FSDSEIGGITIAHVIR	15.2101	15.8901	16.2253	15.5742	15.6042	15.3109	15.8929	15.6235	15.6965	14.4191	15.1139	14.5954	15.8908	16.2303	15.5084	14.9032	14.7588	14.9064	16.566	14.9482	16.0954	15.0448	15.9863	15.6736	15.2823	16.2365	15.1712	17.223	15.5906	15.5178	15.4685	16.0103	16.2176	15.4204	15.6175	15.4257	15.6632	15.0931	15.926	15.6622	16.0287	15.5308	16.1797	15.8211	15.5531	14.6748	15.585
P42330	AKR1C3	160312_SKDIVLVAYSALGSQR	18.6186	18.7051	17.8699	18.6131	18.5973	18.3477	18.5865	17.4617	18.8092	17.6988	18.9135	18.2437	18.5363	18.7782	18.8155	18.4898	18.7393	18.4571	18.3718	18.743	18.43	19.0445	18.2173	18.0975	18.1803	17.543	18.5388	18.3596	18.4154	18.8242	18.1237	18.0182	18.1336	18.6998	18.4364	17.71	17.8441	18.4063	18.6648	18.5229	18.0453	18.0474	18.326	17.5186	17.7688	18.2462	18.8059
P42566	EPS15	14602_SATSSSVSNVVITK	18.4215	18.0993	17.7992	18.8034	18.0177	18.0264	17.5858	18.5051	18.1215	19.0442	17.558	18.3686	17.2315	17.7401	18.7818	18.2871	18.3556	18.2215	18.6433	17.703	18.2707	17.9101	18.0664	18.0632	18.403	18.7374	18.5594	18.2761	18.3445	18.6972	18.5947	18.6296	17.9346	18.3767	18.6558	18.5506	17.7558	18.3044	17.9276	17.9042	17.8648	17.9967	17.073	18.3038	18.5656	17.9428	18.3374
P42677	RPS27	3426_DLLHPSPEEEK	18.5814	17.9649	18.116	18.4367	18.4527	17.9684	17.8472	18.337	18.7454	18.4842	18.2161	17.5126	18.7986	18.2641	18.5177	18.7233	18.0851	18.0488	17.4483	18.3082	17.5212	18.3706	18.2244	18.3729	17.9477	17.9449	17.6969	18.3756	17.9846	18.0344	18.4713	18.8757	18.3418	17.77	18.7855	18.6276	18.23	18.8089	18.1657	17.7234	18.2998	18.1359	18.4867	18.4223	18.2738	17.7358	18.2696
P42702	LIFR	108035_LNPYTLYTFR	17.61	17.0823	17.2839	17.6188	17.8716	17.1867	17.3088	16.5372	16.9447	17.6067	17.3456	17.1781	17.1116	18.4583	16.9095	18.1442	17.285	17.8607	17.6547	17.6188	16.6824	16.9072	17.1721	16.9989	16.8689	17.6927	16.4456	17.0767	17.1507	17.8384	16.5243	16.3386	16.5539	17.4714	17.8492	18.3226	16.5896	16.5466	18.0242	16.3082	17.9744	16.9698	16.5984	16.6648	18.346	16.8558	16.873
P42704	LRPPRC	2466_VIEEQLEPAVEK	18.615	18.8117	17.7677	17.9763	17.8207	18.2574	17.7314	17.979	17.7084	18.7971	17.9997	18.2293	17.703	18.3512	18.2566	18.288	18.3171	18.0357	18.1634	18.1287	18.3542	17.7624	18.5236	18.2391	17.6754	18.6114	17.8928	17.7788	17.7701	18.8296	17.8297	17.9448	18.0721	18.0727	18.0253	18.1159	18.3273	18.6277	18.6255	17.5338	17.9571	18.2576	18.6087	18.1615	19.042	18.3645	18.107
P42765	ACAA2	3319_DFTATDLSEFAAK	19.4667	18.9347	19.3483	19.4947	19.3931	19.7965	19.1602	19.5407	19.3622	19.7581	19.0792	19.8383	18.755	19.4708	18.864	19.3018	19.3255	19.0515	19.9027	19.5166	19.3726	19.1761	19.4796	18.9558	19.1282	19.9494	19.5918	19.6677	18.9635	18.7503	18.6227	19.5386	19.078	18.5656	18.938	19.3787	19.9254	19.0326	19.7198	19.2516	18.963	19.3554	19.3581	19.3854	18.6813	19.5452	19.566
P42766	RPL35	90674_VELSQLR	18.342	17.4465	18.8682	19.3416	18.9052	19.2864	18.8229	18.1201	18.4163	18.1964	19.3662	19.5196	18.7217	19.4644	17.9043	18.7031	19.0162	17.8711	18.3683	19.2587	18.4129	18.6594	18.5076	19.0452	18.9268	18.2739	18.4154	18.8922	19.3016	18.9296	18.4721	17.7524	19.2323	19.3952	18.5733	17.6868	19.1834	19.087	18.1808	18.0827	19.2843	18.9551	18.336	18.1099	18.0298	18.7511	18.0304
P42785	PRCP	33552_NALDPMSVLLAR	18.3277	19.4749	19.4403	18.0517	19.0094	17.7801	19.7102	18.3995	18.8059	17.6318	18.5285	19.9754	19.3357	18.4844	19.3381	19.5561	18.1933	18.5159	17.4644	18.3636	19.212	18.048	19.0335	18.7269	18.1527	18.7592	19.3294	18.2206	18.9854	19.062	19.1133	18.981	19.95	19.2215	17.2801	19.6853	17.883	18.9892	18.0139	18.0171	19.3452	19.3958	18.7605	19.7615	19.846	18.6779	17.638
P43034	PAFAH1B1	19147_TAPYVVTGSVDQTVK	17.0793	17.4539	17.1522	17.3227	17.6254	17.0376	17.2864	17.3072	16.9588	17.069	16.8932	17.0464	17.3527	16.9129	17.7395	17.5233	17.4417	17.5611	17.6866	17.3838	17.4153	17.0917	17.5826	17.0348	17.3317	17.1741	17.2609	17.4967	17.5346	16.8926	17.2731	16.9859	16.8006	16.9952	17.4805	17.085	16.9723	17.3619	17.354	17.5816	17.1731	17.4912	17.1341	17.1691	17.1692	17.3542	17.5151
P43121	MCAM	25961_VWLEVEPVGMLK	16.4888	17.4129	16.788	17.2254	17.1181	17.322	17.5744	17.4491	16.9996	17.0898	16.8298	17.3949	16.8605	17.4681	16.6828	17.6171	17.486	16.9433	17.4585	17.3939	17.2818	16.9939	17.1075	16.4274	17.1175	17.3757	16.1826	16.9494	16.8491	16.8491	17.1394	17.6746	17.8522	17.604	17.3981	16.5087	17.488	16.0363	17.4704	16.4205	17.1042	17.8216	16.5263	17.5753	17.2801	16.9355	17.6687
P43155	CRAT	44252_ALQPIVSEEEWAHTK	19.1733	18.9746	17.8686	18.3817	18.4228	18.6994	17.6723	18.6902	18.2113	18.6901	18.7584	18.1325	18.2965	19.1754	17.8647	18.5237	17.969	18.301	18.4388	18.5494	17.6371	18.2781	18.5678	18.2741	18.7461	18.5281	18.8275	18.9213	18.3009	18.0146	17.6347	17.9812	18.3876	17.5344	17.6261	18.1577	18.9145	18.7281	18.9182	17.5889	18.4149	18.0946	18.8614	18.5783	18.4602	18.7927	18.3219
P43243	MATR3	9847_VIHLSNLPHSGYSDSAVLK	19.0001	19.2464	19.0348	18.9007	19.5566	19.6567	19.0576	19.1625	18.7803	19.4493	19.4118	19.0294	19.3541	19.8378	19.5263	19.1925	19.3237	20.051	19.1416	19.3134	18.9924	19.5943	19.4363	19.5329	18.8638	19.6688	19.1062	19.1022	19.4779	19.6654	18.6633	19.519	19.6325	19.1213	19.99	19.6869	19.471	19.6092	19.3805	19.1255	19.3623	19.5362	19.244	19.1301	19.5485	18.5391	19.1162
P43246	MSH2	52005_IIQEFLSK	21.2389	22.1931	20.8442	20.9058	21.3886	21.2777	21.8336	21.4624	21.7641	22.051	21.3694	20.7405	21.7245	21.6258	21.7302	21.1918	21.6313	21.4836	21.8814	21.0534	21.494	21.9857	21.7215	20.9558	21.0838	21.794	21.4765	22.1272	21.8165	21.8117	21.3917	20.9346	21.2079	21.9024	21.7035	21.3275	21.6832	20.7416	21.6602	21.6846	21.4937	20.6252	20.9207	20.6353	21.846	21.582	21.6618
P43251	BTD	86024_VDLITFDTPFAGR	17.758	16.1936	16.8884	17.5604	17.3364	17.0543	16.7057	17.0988	17.6006	17.9449	16.8849	17.1031	17.0234	17.2242	17.2711	17.7267	17.0694	16.827	16.5647	17.3261	17.7817	17.2243	17.0686	17.8078	17.352	17.484	16.9158	17.6203	16.9945	17.1551	17.3021	16.9781	17.1344	17.3129	17.6356	16.8853	17.296	17.4523	16.8647	17.6214	17.4388	16.7404	17.2427	17.8158	18.2846	16.7821	18.0179
P43304	GPD2	106319_RGDVLAAWSGIRPLVTDPK	18.977	18.7251	19.2937	18.9835	18.989	19.5324	18.8818	19.1554	18.6046	19.1911	19.3108	19.1543	18.7617	19.3855	19.1563	19.2456	19.0662	19.2929	19.3301	18.8329	18.9671	19.4786	18.9931	18.8052	18.9399	19.3531	19.245	18.9055	19.6391	18.6703	19.0876	19.0757	19.2919	18.9068	18.9749	19.4435	19.4683	19.3926	19.1124	19.0413	19.3973	19.1668	19.1402	18.7101	19.4131	19.0726	19.09
P43307	SSR1	710_FLVGFTNK	18.569	18.6564	18.2521	18.3386	18.6402	18.2988	18.5553	18.5851	18.3807	17.7166	17.7165	18.5805	18.8175	18.3117	18.5637	18.9445	18.512	17.9962	17.8198	18.6108	17.9611	18.4157	18.3668	18.1655	18.566	18.1065	18.082	18.5003	18.7543	18.7407	18.3607	18.4357	18.5598	18.1175	18.1256	18.5644	17.9109	18.1147	18.0485	18.1925	18.8627	18.652	18.5076	18.4613	18.3662	18.1992	18.6331
P43487	RANBP1	2291_TLEEDEEELFK	17.2831	17.9555	17.5776	17.392	17.7163	17.7959	17.7556	17.9474	18.2829	17.7325	17.3522	17.4545	17.5426	17.7266	17.7035	17.4007	17.5287	17.6858	18.2203	17.5973	17.9112	17.2657	18.0137	18.4145	17.7397	18.0923	18.1937	17.8592	17.8543	17.8015	17.9141	17.6642	17.5884	17.9439	18.1068	18.0496	17.3384	18.0254	17.8685	18.0003	18.0075	17.5127	17.9688	17.2669	18.0289	18.3901	18.0769
[truncated: 1,409 more rows]
[truncated: 163 more columns]
