# Supplementary material for: Convergent network effects along the axis of gene expression during prostate cancer progression
Source: Genome Biol. 2020 Dec 14;21:302. doi: 10.1186/s13059-020-02188-9 (PMC7737297; doi:10.1186/s13059-020-02188-9)
Supplement: Supplementary file 7 — Additional file 7: Table S6. Integration analysis of 66 tumor samples. (a) Information (i.e. reference linking them to PCa, consistency between observed and reported effect and number of tumor samples with CNAs) for the first 10 highest-scoring proteins (those with largest average absolute FCs across all tumor specimens). (b) Consistently up-regulated genes in the high-grade tumors: for each of these genes, there is a significant up-regulation of its FCs after network smoothing in the group G4/5 compared to the group G1 in all three layers (CNA, mRNA and protein). (c) Consistently down-regulated genes in the high-grade tumors: for each of these genes, there is a significant down-regulation of its FCs after network smoothing in the group G4/5 compared to the group G1 in all three layers (CNA, mRNA and protein). (d) Chromosome information for the gene members of Network Component 1. (e) Mapping from gene symbols to STRING identifiers. [file 13059_2020_2188_MOESM7_ESM.xlsx]

## Sheet: a_10_highest-scoring proteins
Gene_symbol	Reference (linking to PCa)	Consistency between observed and reported effect (up- or down-regulation)	Number of tumor samples with CNAs
RABL3			0
AGR2	PMID: 15834940	yes	0
MFAP4	PMID: 30089404	yes	2
SEPHS1	PMID: 29434989		2
RPS2	PMID: 30089404	yes	0
FABP5	PMID: 29906613	yes	3
MDH2	PMID: 23389923	yes	not measured
NHP2L1	PMID: 19955085	yes	2
KLK3	https://www.ncbi.nlm.nih.gov/gene/354	yes	0
ACPP	PMID: 17638863	yes	0

## Sheet: b_Up-regulated_network_genes
Symbol	Location	Type(s)	Biomarker Application(s)	Drug(s)	Entry	Entry name	Protein names	Function [CC]	Interacts with	Gene ontology (biological process)	Gene ontology (cellular component)	Gene ontology (molecular function)	Gene ontology (GO)
Network Component 1 (Chromatin remodelling)
ACTL6A	Nucleus	other			O96019	ACL6A_HUMAN	Actin-like protein 6A (53 kDa BRG1-associated factor A) (Actin-related protein Baf53a) (ArpNbeta) (BRG1-associated factor 53A) (BAF53A) (INO80 complex subunit K)	Involved in transcriptional activation and repression of select genes by chromatin remodeling (alteration of DNA-nucleosome topology). Component of SWI/SNF chromatin remodeling complexes that carry out key enzymatic activities, changing chromatin structure by altering DNA-histone contacts within a nucleosome in an ATP-dependent manner. Required for maximal ATPase activity of SMARCA4/BRG1/BAF190A …	P25490	ATP-dependent chromatin remodeling [GO:0043044]; blastocyst formation [GO:0001825]; chromatin remodeling [GO:0006338]; DNA recombination [GO:0006310]; DNA repair [GO:0006281]; histone H2A acetylation [GO:0043968]; histone H4 acetylation [GO:0043967]; nervous system development [GO:0007399]; neural retina development [GO:0003407]; protein deubiquitination [GO:0016579]; regulation of growth [GO:004…	Ino80 complex [GO:0031011]; npBAF complex [GO:0071564]; NuA4 histone acetyltransferase complex [GO:0035267]; nuclear chromatin [GO:0000790]; nucleoplasm [GO:0005654]; nucleus [GO:0005634]; plasma membrane [GO:0005886]; protein-containing complex [GO:0032991]; SWI/SNF complex [GO:0016514]	chromatin binding [GO:0003682]; transcription coactivator activity [GO:0003713]	Ino80 complex [GO:0031011]; npBAF complex [GO:0071564]; NuA4 histone acetyltransferase complex [GO:0035267]; nuclear chromatin [GO:0000790]; nucleoplasm [GO:0005654]; nucleus [GO:0005634]; plasma membrane [GO:0005886]; protein-containing complex [GO:0032991]; SWI/SNF complex [GO:0016514]; chromatin binding [GO:0003682]; transcription coactivator activity [GO:0003713]; ATP-dependent chromatin remo…
BANF1	Nucleus	other			O75531	BAF_HUMAN	Barrier-to-autointegration factor (Breakpoint cluster region protein 1) [Cleaved into: Barrier-to-autointegration factor, N-terminally processed]	Plays fundamental roles in nuclear assembly, chromatin organization, gene expression and gonad development. May potently compress chromatin structure and be involved in membrane recruitment and chromatin decondensation during nuclear assembly. Contains 2 non-specific dsDNA-binding sites which may promote DNA cross-bridging. {ECO:0000269|PubMed:12163470}.; (Microbial infection) Exploited by retrov…	Itself; P50402	chromosome condensation [GO:0030261]; chromosome segregation [GO:0007059]; DNA integration [GO:0015074]; establishment of integrated proviral latency [GO:0075713]; mitotic nuclear envelope reassembly [GO:0007084]; negative regulation of viral genome replication [GO:0045071]; nuclear transport [GO:0051169]; response to virus [GO:0009615]	condensed chromosome [GO:0000793]; cytoplasm [GO:0005737]; cytosol [GO:0005829]; nuclear envelope [GO:0005635]; nucleoplasm [GO:0005654]; nucleus [GO:0005634]	DNA binding [GO:0003677]; enzyme binding [GO:0019899]; identical protein binding [GO:0042802]; LEM domain binding [GO:0097726]; protein C-terminus binding [GO:0008022]; protein homodimerization activity [GO:0042803]; protein N-terminus binding [GO:0047485]	condensed chromosome [GO:0000793]; cytoplasm [GO:0005737]; cytosol [GO:0005829]; nuclear envelope [GO:0005635]; nucleoplasm [GO:0005654]; nucleus [GO:0005634]; DNA binding [GO:0003677]; enzyme binding [GO:0019899]; identical protein binding [GO:0042802]; LEM domain binding [GO:0097726]; protein C-terminus binding [GO:0008022]; protein homodimerization activity [GO:0042803]; protein N-terminus bin…
EMD	Nucleus	other			P50402	EMD_HUMAN	Emerin	Stabilizes and promotes the formation of a nuclear actin cortical network. Stimulates actin polymerization in vitro by binding and stabilizing the pointed end of growing filaments. Inhibits beta-catenin activity by preventing its accumulation in the nucleus. Acts by influencing the nuclear accumulation of beta-catenin through a CRM1-dependent export pathway. Links centrosomes to the nuclear envel…	Q9ULW3; P68135; P60709; Q8WTP8; O75531; Q9NYF8; Q8N7W2-2; Q13895; Q8NEC5; Q8N6L0; Q8NHQ1; O43889-2; P35222; Q5JST6; Q969F0; Q9P127; Q8N8X9; P50222; Q9P286; Q99962; Q12846; Q9D666; Q9UH99; Q8NF91-11; Q8NF91-3; Q8WXH0-3; Q5SNT2-2; Q9Y228; Q8IWZ5; O95292; Q9NTW7; P49910; Q53Z40; Q9UNY5	cellular response to growth factor stimulus [GO:0071363]; mitotic nuclear envelope reassembly [GO:0007084]; muscle contraction [GO:0006936]; muscle organ development [GO:0007517]; negative regulation of canonical Wnt signaling pathway [GO:0090090]; negative regulation of fibroblast proliferation [GO:0048147]; positive regulation of protein export from nucleus [GO:0046827]; regulation of canonical…	cytoplasm [GO:0005737]; endoplasmic reticulum [GO:0005783]; integral component of membrane [GO:0016021]; membrane [GO:0016020]; microtubule [GO:0005874]; nuclear envelope [GO:0005635]; nuclear inner membrane [GO:0005637]; nuclear membrane [GO:0031965]; nuclear outer membrane [GO:0005640]; nucleoplasm [GO:0005654]; spindle [GO:0005819]	actin binding [GO:0003779]; beta-tubulin binding [GO:0048487]; cadherin binding [GO:0045296]	cytoplasm [GO:0005737]; endoplasmic reticulum [GO:0005783]; integral component of membrane [GO:0016021]; membrane [GO:0016020]; microtubule [GO:0005874]; nuclear envelope [GO:0005635]; nuclear inner membrane [GO:0005637]; nuclear membrane [GO:0031965]; nuclear outer membrane [GO:0005640]; nucleoplasm [GO:0005654]; spindle [GO:0005819]; actin binding [GO:0003779]; beta-tubulin binding [GO:0048487]…
KANSL1	Nucleus	other			Q7Z3B3	KANL1_HUMAN	KAT8 regulatory NSL complex subunit 1 (MLL1/MLL complex subunit KANSL1) (MSL1 homolog 1) (hMSL1v1) (NSL complex protein NSL1) (Non-specific lethal 1 homolog)	As part of the NSL complex it is involved in acetylation of nucleosomal histone H4 on several lysine residues and therefore may be involved in the regulation of transcription. {ECO:0000269|PubMed:20018852, ECO:0000269|PubMed:22547026}.	Q13137; Q96JN2-2; Q15834; Q99459; Q01850; Q8NHQ1; Q96EV8; A1L4K1; Q08379; Q96ED9; Q9BVG8; P19012; P43365; Q7Z6G3-2; P37198; Q86Y26; Q8ND90; Q96R06; Q9UBB9; Q9BUZ4; P14373; P61964	histone H4-K16 acetylation [GO:0043984]; histone H4-K5 acetylation [GO:0043981]; histone H4-K8 acetylation [GO:0043982]	condensed chromosome kinetochore [GO:0000777]; histone acetyltransferase complex [GO:0000123]; MLL1 complex [GO:0071339]; NSL complex [GO:0044545]; nucleoplasm [GO:0005654]; nucleus [GO:0005634]	histone acetyltransferase binding [GO:0035035]	condensed chromosome kinetochore [GO:0000777]; histone acetyltransferase complex [GO:0000123]; MLL1 complex [GO:0071339]; NSL complex [GO:0044545]; nucleoplasm [GO:0005654]; nucleus [GO:0005634]; histone acetyltransferase binding [GO:0035035]; histone H4-K16 acetylation [GO:0043984]; histone H4-K5 acetylation [GO:0043981]; histone H4-K8 acetylation [GO:0043982]
MRGBP	Nucleus	other			Q9NV56	MRGBP_HUMAN	MRG/MORF4L-binding protein (MRG-binding protein) (Up-regulated in colon cancer 4) (Urcc4)	Component of the NuA4 histone acetyltransferase (HAT) complex which is involved in transcriptional activation of select genes principally by acetylation of nucleosomal histones H4 and H2A. This modification may both alter nucleosome - DNA interactions and promote interaction of the modified histones with other proteins which positively regulate transcription. This complex may be required for the …	Q9BTT0; P60409; Q9UBU8; Q9UBU8-2; Q15014; Q7Z3S9	histone acetylation [GO:0016573]; regulation of growth [GO:0040008]; regulation of transcription by RNA polymerase II [GO:0006357]	NuA4 histone acetyltransferase complex [GO:0035267]; nucleoplasm [GO:0005654]		NuA4 histone acetyltransferase complex [GO:0035267]; nucleoplasm [GO:0005654]; histone acetylation [GO:0016573]; regulation of growth [GO:0040008]; regulation of transcription by RNA polymerase II [GO:0006357]
RUVBL1	Nucleus	transcription regulator			Q9Y265	RUVB1_HUMAN	RuvB-like 1 (EC 3.6.4.12) (49 kDa TATA box-binding protein-interacting protein) (49 kDa TBP-interacting protein) (54 kDa erythrocyte cytosolic protein) (ECP-54) (INO80 complex subunit H) (Nuclear matrix protein 238) (NMP 238) (Pontin 52) (TIP49a) (TIP60-associated protein 54-alpha) (TAP54-alpha)	Possesses single-stranded DNA-stimulated ATPase and ATP-dependent DNA helicase (3' to 5') activity; hexamerization is thought to be critical for ATP hydrolysis and adjacent subunits in the ring-like structure contribute to the ATPase activity (PubMed:17157868). Component of the NuA4 histone acetyltransferase complex which is involved in transcriptional activation of select genes principally by ac…	P35222; O60832; O95905; G3I183; Q92993; O75665; Q9Y230; O14746; P63279; Q15906; P25490; Q9UHR6	beta-catenin-TCF complex assembly [GO:1904837]; box C/D snoRNP assembly [GO:0000492]; cell cycle [GO:0007049]; cell division [GO:0051301]; CENP-A containing nucleosome assembly [GO:0034080]; chromatin remodeling [GO:0006338]; DNA recombination [GO:0006310]; DNA repair [GO:0006281]; histone acetylation [GO:0016573]; histone H2A acetylation [GO:0043968]; histone H4 acetylation [GO:0043967]; positiv…	cytosol [GO:0005829]; extracellular exosome [GO:0070062]; Ino80 complex [GO:0031011]; membrane [GO:0016020]; microtubule organizing center [GO:0005815]; MLL1 complex [GO:0071339]; NuA4 histone acetyltransferase complex [GO:0035267]; nuclear matrix [GO:0016363]; nucleoplasm [GO:0005654]; nucleus [GO:0005634]; R2TP complex [GO:0097255]; ribonucleoprotein complex [GO:1990904]; Swr1 complex [GO:00008…	5'-3' DNA helicase activity [GO:0043139]; ADP binding [GO:0043531]; ATPase activity [GO:0016887]; ATPase binding [GO:0051117]; ATP binding [GO:0005524]; cadherin binding [GO:0045296]; DNA helicase activity [GO:0003678]; TBP-class protein binding [GO:0017025]; TFIID-class transcription factor complex binding [GO:0001094]; transcription coactivator activity [GO:0003713]	cytosol [GO:0005829]; extracellular exosome [GO:0070062]; Ino80 complex [GO:0031011]; membrane [GO:0016020]; microtubule organizing center [GO:0005815]; MLL1 complex [GO:0071339]; NuA4 histone acetyltransferase complex [GO:0035267]; nuclear matrix [GO:0016363]; nucleoplasm [GO:0005654]; nucleus [GO:0005634]; R2TP complex [GO:0097255]; ribonucleoprotein complex [GO:1990904]; Swr1 complex [GO:00008…
VPS72	Nucleus	transcription regulator			Q15906	VPS72_HUMAN	Vacuolar protein sorting-associated protein 72 homolog (Protein YL-1) (Transcription factor-like 1)	Deposition-and-exchange histone chaperone specific for H2AZ1, specifically chaperones H2AZ1 and deposits it into nucleosomes. As component of the SRCAP complex, mediates the ATP-dependent exchange of histone H2AZ1/H2B dimers for nucleosomal H2A/H2B, leading to transcriptional regulation of selected genes by chromatin remodeling. {ECO:0000269|PubMed:26974126}.	Q6NT76; Q99750; Q9Y265	histone exchange [GO:0043486]; negative regulation of transcription by RNA polymerase II [GO:0000122]; somatic stem cell population maintenance [GO:0035019]	nuclear speck [GO:0016607]; nucleoplasm [GO:0005654]; nucleus [GO:0005634]; protein-containing complex [GO:0032991]	DNA binding [GO:0003677]; histone binding [GO:0042393]	nuclear speck [GO:0016607]; nucleoplasm [GO:0005654]; nucleus [GO:0005634]; protein-containing complex [GO:0032991]; DNA binding [GO:0003677]; histone binding [GO:0042393]; histone exchange [GO:0043486]; negative regulation of transcription by RNA polymerase II [GO:0000122]; somatic stem cell population maintenance [GO:0035019]
YY1	Nucleus	transcription regulator			P25490	TYY1_HUMAN	Transcriptional repressor protein YY1 (Delta transcription factor) (INO80 complex subunit S) (NF-E1) (Yin and yang 1) (YY-1)	Multifunctional transcription factor that exhibits positive and negative control on a large number of cellular and viral genes by binding to sites overlapping the transcription start site. Binds to the consensus sequence 5'-CCGCCATNTT-3'; some genes have been shown to contain a longer binding motif allowing enhanced binding; the initial CG dinucleotide can be methylated greatly reducing the bindi…	P03259; O96019; P49407; Q8JSK4; Q9ULG1; Q9BYQ3; Q9BYQ0; P78527; Q9Y265; Q9Y230; Q8CCI5; Q9H869; Q9H869-2	anterior/posterior pattern specification [GO:0009952]; camera-type eye morphogenesis [GO:0048593]; cell differentiation [GO:0030154]; cellular response to DNA damage stimulus [GO:0006974]; cellular response to interleukin-1 [GO:0071347]; cellular response to UV [GO:0034644]; chromosome organization [GO:0051276]; double-strand break repair via homologous recombination [GO:0000724]; gene expression…	cytoplasm [GO:0005737]; Ino80 complex [GO:0031011]; nuclear chromatin [GO:0000790]; nuclear matrix [GO:0016363]; nucleoplasm [GO:0005654]; nucleus [GO:0005634]; PcG protein complex [GO:0031519]; ribonucleoprotein complex [GO:1990904]; transcription factor complex [GO:0005667]	DNA binding [GO:0003677]; DNA-binding transcription factor activity [GO:0003700]; DNA-binding transcription repressor activity, RNA polymerase II-specific [GO:0001227]; enhancer sequence-specific DNA binding [GO:0001158]; four-way junction DNA binding [GO:0000400]; promoter-specific chromatin binding [GO:1990841]; proximal promoter sequence-specific DNA binding [GO:0000987]; RNA binding [GO:00037…	cytoplasm [GO:0005737]; Ino80 complex [GO:0031011]; nuclear chromatin [GO:0000790]; nuclear matrix [GO:0016363]; nucleoplasm [GO:0005654]; nucleus [GO:0005634]; PcG protein complex [GO:0031519]; ribonucleoprotein complex [GO:1990904]; transcription factor complex [GO:0005667]; DNA binding [GO:0003677]; DNA-binding transcription factor activity [GO:0003700]; DNA-binding transcription repressor act…
ZNHIT1	Nucleus	other			O43257	ZNHI1_HUMAN	Zinc finger HIT domain-containing protein 1 (Cyclin-G1-binding protein 1) (Zinc finger protein subfamily 4A member 1) (p18 Hamlet)	Seems to play a role in p53-mediated apoptosis induction (PubMed:17380123). Binds to NR1D2 and relieves it of its inhibitory effect on the transcription of APOC3 without affecting its DNA-binding activity (PubMed:17892483). {ECO:0000269|PubMed:17380123, ECO:0000269|PubMed:17892483}.	Q9GZN1; P0C0S5; P60409; Q15759; Q16539; Q15025; Q12888	histone exchange [GO:0043486]; regulation of histone deacetylation [GO:0031063]	nucleoplasm [GO:0005654]; nucleus [GO:0005634]; Swr1 complex [GO:0000812]	histone deacetylase binding [GO:0042826]; metal ion binding [GO:0046872]; nucleosome binding [GO:0031491]	nucleoplasm [GO:0005654]; nucleus [GO:0005634]; Swr1 complex [GO:0000812]; histone deacetylase binding [GO:0042826]; metal ion binding [GO:0046872]; nucleosome binding [GO:0031491]; histone exchange [GO:0043486]; regulation of histone deacetylation [GO:0031063]
Network Component 2 (Mitochondrial import)
GFER	Nucleus	enzyme			P55789	ALR_HUMAN	FAD-linked sulfhydryl oxidase ALR (EC 1.8.3.2) (Augmenter of liver regeneration) (hERV1) (Hepatopoietin)	[Isoform 1]: FAD-dependent sulfhydryl oxidase that regenerates the redox-active disulfide bonds in CHCHD4/MIA40, a chaperone essential for disulfide bond formation and protein folding in the mitochondrial intermembrane space. The reduced form of CHCHD4/MIA40 forms a transient intermolecular disulfide bridge with GFER/ERV1, resulting in regeneration of the essential disulfide bonds in CHCHD4/MIA40…	Q9H8W4		cytosol [GO:0005829]; extracellular region [GO:0005576]; mitochondrial intermembrane space [GO:0005758]; mitochondrion [GO:0005739]	flavin adenine dinucleotide binding [GO:0050660]; flavin-linked sulfhydryl oxidase activity [GO:0016971]; growth factor activity [GO:0008083]; protein disulfide oxidoreductase activity [GO:0015035]	cytosol [GO:0005829]; extracellular region [GO:0005576]; mitochondrial intermembrane space [GO:0005758]; mitochondrion [GO:0005739]; flavin adenine dinucleotide binding [GO:0050660]; flavin-linked sulfhydryl oxidase activity [GO:0016971]; growth factor activity [GO:0008083]; protein disulfide oxidoreductase activity [GO:0015035]
TIMM10	Cytoplasm	transporter			P62072	TIM10_HUMAN	Mitochondrial import inner membrane translocase subunit Tim10	Mitochondrial intermembrane chaperone that participates in the import and insertion of multi-pass transmembrane proteins into the mitochondrial inner membrane. May also be required for the transfer of beta-barrel precursors from the TOM complex to the sorting and assembly machinery (SAM complex) of the outer membrane. Acts as a chaperone-like protein that protects the hydrophobic precursors from …	Q9Y5J7	chaperone-mediated protein transport [GO:0072321]; protein insertion into mitochondrial inner membrane [GO:0045039]; protein targeting to mitochondrion [GO:0006626]; sensory perception of sound [GO:0007605]	mitochondrial inner membrane [GO:0005743]; mitochondrial intermembrane space [GO:0005758]; mitochondrial intermembrane space protein transporter complex [GO:0042719]; mitochondrion [GO:0005739]; TIM23 mitochondrial import inner membrane translocase complex [GO:0005744]	chaperone binding [GO:0051087]; protein homodimerization activity [GO:0042803]; protein transporter activity [GO:0140318]; zinc ion binding [GO:0008270]	mitochondrial inner membrane [GO:0005743]; mitochondrial intermembrane space [GO:0005758]; mitochondrial intermembrane space protein transporter complex [GO:0042719]; mitochondrion [GO:0005739]; TIM23 mitochondrial import inner membrane translocase complex [GO:0005744]; chaperone binding [GO:0051087]; protein homodimerization activity [GO:0042803]; protein transporter activity [GO:0140318]; zinc …
TIMM10B	Cytoplasm	transporter			Q9Y5J6	T10B_HUMAN	Mitochondrial import inner membrane translocase subunit Tim10 B (Fracture callus protein 1) (FxC1) (Mitochondrial import inner membrane translocase subunit Tim9 B) (TIMM10B) (Tim10b)	Component of the TIM22 complex, a complex that mediates the import and insertion of multi-pass transmembrane proteins into the mitochondrial inner membrane. The TIM22 complex forms a twin-pore translocase that uses the membrane potential as the external driving force. In the TIM22 complex, it may act as a docking point for the soluble 70 kDa complex that guides the target proteins in transit thro…		cell-matrix adhesion [GO:0007160]; protein targeting to mitochondrion [GO:0006626]	mitochondrial inner membrane [GO:0005743]; mitochondrial intermembrane space [GO:0005758]; mitochondrial intermembrane space protein transporter complex [GO:0042719]; TIM22 mitochondrial import inner membrane insertion complex [GO:0042721]	metal ion binding [GO:0046872]	mitochondrial inner membrane [GO:0005743]; mitochondrial intermembrane space [GO:0005758]; mitochondrial intermembrane space protein transporter complex [GO:0042719]; TIM22 mitochondrial import inner membrane insertion complex [GO:0042721]; metal ion binding [GO:0046872]; cell-matrix adhesion [GO:0007160]; protein targeting to mitochondrion [GO:0006626]
TIMM8B					Q9Y5J9	TIM8B_HUMAN	Mitochondrial import inner membrane translocase subunit Tim8 B (DDP-like protein) (Deafness dystonia protein 2)	Probable mitochondrial intermembrane chaperone that participates in the import and insertion of some multi-pass transmembrane proteins into the mitochondrial inner membrane. Also required for the transfer of beta-barrel precursors from the TOM complex to the sorting and assembly machinery (SAM complex) of the outer membrane. Acts as a chaperone-like protein that protects the hydrophobic precursor…		chaperone-mediated protein transport [GO:0072321]; protein targeting to mitochondrion [GO:0006626]; sensory perception of sound [GO:0007605]	extracellular space [GO:0005615]; mitochondrial inner membrane [GO:0005743]; mitochondrial intermembrane space protein transporter complex [GO:0042719]	zinc ion binding [GO:0008270];	extracellular space [GO:0005615]; mitochondrial inner membrane [GO:0005743]; mitochondrial intermembrane space protein transporter complex [GO:0042719]; zinc ion binding [GO:0008270]; chaperone-mediated protein transport [GO:0072321]; protein targeting to mitochondrion [GO:0006626]; sensory perception of sound [GO:0007605]
Network Component 3 (RNA polymerase III)
GTF3C4	Nucleus	transcription regulator			Q9UKN8	TF3C4_HUMAN	General transcription factor 3C polypeptide 4 (EC 2.3.1.48) (TF3C-delta) (Transcription factor IIIC 90 kDa subunit) (TFIIIC 90 kDa subunit) (TFIIIC90) (Transcription factor IIIC subunit delta)	Essential for RNA polymerase III to make a number of small nuclear and cytoplasmic RNAs, including 5S RNA, tRNA, and adenovirus-associated (VA) RNA of both cellular and viral origin. Has histone acetyltransferase activity (HAT) with unique specificity for free and nucleosomal H3. May cooperate with GTF3C5 in facilitating the recruitment of TFIIIB and RNA polymerase through direct interactions wit…		5S class rRNA transcription by RNA polymerase III [GO:0042791]; transcription by RNA polymerase III [GO:0006383]; transcription initiation from RNA polymerase III promoter [GO:0006384]; tRNA transcription by RNA polymerase III [GO:0042797]	mitochondrion [GO:0005739]; nucleoplasm [GO:0005654]; transcription factor TFIIIC complex [GO:0000127]	DNA binding [GO:0003677]; enzyme activator activity [GO:0008047]; histone acetyltransferase activity [GO:0004402]	mitochondrion [GO:0005739]; nucleoplasm [GO:0005654]; transcription factor TFIIIC complex [GO:0000127]; DNA binding [GO:0003677]; enzyme activator activity [GO:0008047]; histone acetyltransferase activity [GO:0004402]; 5S class rRNA transcription by RNA polymerase III [GO:0042791]; transcription by RNA polymerase III [GO:0006383]; transcription initiation from RNA polymerase III promoter [GO:0006…
GTF3C5	Nucleus	transcription regulator			Q9Y5Q8	TF3C5_HUMAN	General transcription factor 3C polypeptide 5 (TF3C-epsilon) (Transcription factor IIIC 63 kDa subunit) (TFIIIC 63 kDa subunit) (TFIIIC63) (Transcription factor IIIC subunit epsilon)	Involved in RNA polymerase III-mediated transcription. Integral, tightly associated component of the DNA-binding TFIIIC2 subcomplex that directly binds tRNA and virus-associated RNA promoters.	Q6A162; Q99750; Q7Z3S9	5S class rRNA transcription by RNA polymerase III [GO:0042791]; RNA polymerase III preinitiation complex assembly [GO:0070898]; skeletal muscle cell differentiation [GO:0035914]; transcription by RNA polymerase III [GO:0006383]; tRNA transcription by RNA polymerase III [GO:0042797]	nucleoplasm [GO:0005654]; transcription factor TFIIIC complex [GO:0000127]	DNA binding [GO:0003677]	nucleoplasm [GO:0005654]; transcription factor TFIIIC complex [GO:0000127]; DNA binding [GO:0003677]; 5S class rRNA transcription by RNA polymerase III [GO:0042791]; RNA polymerase III preinitiation complex assembly [GO:0070898]; skeletal muscle cell differentiation [GO:0035914]; transcription by RNA polymerase III [GO:0006383]; tRNA transcription by RNA polymerase III [GO:0042797]
Network Component 4 (unkown function in prostate)
CFL1					P23528	COF1_HUMAN	Cofilin-1 (18 kDa phosphoprotein) (p18) (Cofilin, non-muscle isoform)	Binds to F-actin and exhibits pH-sensitive F-actin depolymerizing activity. Regulates actin cytoskeleton dynamics. Important for normal progress through mitosis and normal cytokinesis. Plays a role in the regulation of cell morphology and cytoskeletal organization. Required for the up-regulation of atypical chemokine receptor ACKR2 from endosomal compartment to cell membrane, increasing its effic…	O14939; P0DOE7; P53667; P54253; P57058; P60709; P63104; P63261; Q1KLZ0; Q13393; Q549N0; Q8WYL5	actin cytoskeleton organization [GO:0030036]; actin filament depolymerization [GO:0030042]; actin filament fragmentation [GO:0030043]; cytoskeleton organization [GO:0007010]; establishment of cell polarity [GO:0030010]; interleukin-12-mediated signaling pathway [GO:0035722]; mitotic cytokinesis [GO:0000281]; negative regulation of apoptotic process [GO:0043066]; neural crest cell migration [GO:00…	cell-cell junction [GO:0005911]; cortical actin cytoskeleton [GO:0030864]; cytoplasm [GO:0005737]; cytosol [GO:0005829]; extracellular exosome [GO:0070062]; extracellular space [GO:0005615]; focal adhesion [GO:0005925]; lamellipodium [GO:0030027]; lamellipodium membrane [GO:0031258]; membrane [GO:0016020]; nuclear matrix [GO:0016363]; nucleus [GO:0005634]; ruffle membrane [GO:0032587]; vesicle [G…	actin filament binding [GO:0051015]; signaling receptor binding [GO:0005102]	cell-cell junction [GO:0005911]; cortical actin cytoskeleton [GO:0030864]; cytoplasm [GO:0005737]; cytosol [GO:0005829]; extracellular exosome [GO:0070062]; extracellular space [GO:0005615]; focal adhesion [GO:0005925]; lamellipodium [GO:0030027]; lamellipodium membrane [GO:0031258]; membrane [GO:0016020]; nuclear matrix [GO:0016363]; nucleus [GO:0005634]; ruffle membrane [GO:0032587]; vesicle [G…
CLCN5					P51795	CLCN5_HUMAN	H(+)/Cl(-) exchange transporter 5 (Chloride channel protein 5) (ClC-5) (Chloride transporter ClC-5)	Proton-coupled chloride transporter. Functions as antiport system and exchanges chloride ions against protons. Important for normal acidification of the endosome lumen. May play an important role in renal tubular function.	Itself; O15066	excretion [GO:0007588]; ion transmembrane transport [GO:0034220]	apical part of cell [GO:0045177]; cytosol [GO:0005829]; early endosome [GO:0005769]; endosome [GO:0005768]; endosome membrane [GO:0010008]; Golgi apparatus [GO:0005794]; Golgi membrane [GO:0000139]; integral component of plasma membrane [GO:0005887]; lysosomal membrane [GO:0005765]; membrane [GO:0016020]; plasma membrane [GO:0005886]; synaptic vesicle [GO:0008021]	ATP binding [GO:0005524]; chloride channel activity [GO:0005254]; chloride ion binding [GO:0031404]; identical protein binding [GO:0042802]; solute:proton antiporter activity [GO:0015299]; voltage-gated chloride channel activity [GO:0005247]	apical part of cell [GO:0045177]; cytosol [GO:0005829]; early endosome [GO:0005769]; endosome [GO:0005768]; endosome membrane [GO:0010008]; Golgi apparatus [GO:0005794]; Golgi membrane [GO:0000139]; integral component of plasma membrane [GO:0005887]; lysosomal membrane [GO:0005765]; membrane [GO:0016020]; plasma membrane [GO:0005886]; synaptic vesicle [GO:0008021]; ATP binding [GO:0005524]; chlor…
Network Component 5 (Actin related complex, Arp2/3 complex)
ARPC1B	Cytoplasm	other			O15143	ARC1B_HUMAN	Actin-related protein 2/3 complex subunit 1B (Arp2/3 complex 41 kDa subunit) (p41-ARC)	Component of the Arp2/3 complex, a multiprotein complex that mediates actin polymerization upon stimulation by nucleation-promoting factor (NPF) (PubMed:11741539, PubMed:9230079). The Arp2/3 complex mediates the formation of branched actin networks in the cytoplasm, providing the force for cell motility (PubMed:11741539, PubMed:9230079). In addition to its role in the cytoplasmic cytoskeleton, th…	O15145; Q5ZTM4	Arp2/3 complex-mediated actin nucleation [GO:0034314]; ephrin receptor signaling pathway [GO:0048013]; Fc-gamma receptor signaling pathway involved in phagocytosis [GO:0038096]; response to estradiol [GO:0032355]; response to estrogen [GO:0043627]	actin cytoskeleton [GO:0015629]; Arp2/3 protein complex [GO:0005885]; cytosol [GO:0005829]; extracellular exosome [GO:0070062]; focal adhesion [GO:0005925]; nucleus [GO:0005634]; tubulobulbar complex [GO:0036284]	actin filament binding [GO:0051015]; structural constituent of cytoskeleton [GO:0005200]	actin cytoskeleton [GO:0015629]; Arp2/3 protein complex [GO:0005885]; cytosol [GO:0005829]; extracellular exosome [GO:0070062]; focal adhesion [GO:0005925]; nucleus [GO:0005634]; tubulobulbar complex [GO:0036284]; actin filament binding [GO:0051015]; structural constituent of cytoskeleton [GO:0005200]; Arp2/3 complex-mediated actin nucleation [GO:0034314]; ephrin receptor signaling pathway [GO:00…
ARPC4-TTLL3	Other	other			F8WCF6	F8WCF6_HUMAN	Actin-related protein 2/3 complex subunit 4	Functions as actin-binding component of the Arp2/3 complex which is involved in regulation of actin polymerization and together with an activating nucleation-promoting factor (NPF) mediates the formation of branched actin networks. Seems to contact the mother actin filament. {ECO:0000256|PIRNR:PIRNR039100}.		actin filament polymerization [GO:0030041]; Arp2/3 complex-mediated actin nucleation [GO:0034314]	Arp2/3 protein complex [GO:0005885]; cytoplasm [GO:0005737]	actin binding [GO:0003779]	Arp2/3 protein complex [GO:0005885]; cytoplasm [GO:0005737]; actin binding [GO:0003779]; actin filament polymerization [GO:0030041]; Arp2/3 complex-mediated actin nucleation [GO:0034314]
ARPC5	Cytoplasm	other	unspecified application		O15511	ARPC5_HUMAN	Actin-related protein 2/3 complex subunit 5 (Arp2/3 complex 16 kDa subunit) (p16-ARC)	Component of the Arp2/3 complex, a multiprotein complex that mediates actin polymerization upon stimulation by nucleation-promoting factor (NPF) (PubMed:9230079). The Arp2/3 complex mediates the formation of branched actin networks in the cytoplasm, providing the force for cell motility (PubMed:9230079). In addition to its role in the cytoplasmic cytoskeleton, the Arp2/3 complex also promotes act…		actin cytoskeleton organization [GO:0030036]; actin filament network formation [GO:0051639]; Arp2/3 complex-mediated actin nucleation [GO:0034314]; cell migration [GO:0016477]; ephrin receptor signaling pathway [GO:0048013]; Fc-gamma receptor signaling pathway involved in phagocytosis [GO:0038096]; lamellipodium organization [GO:0097581]; maintenance of cell polarity [GO:0030011]; membrane organi…	actin cytoskeleton [GO:0015629]; Arp2/3 protein complex [GO:0005885]; cytoplasm [GO:0005737]; cytosol [GO:0005829]; endosome [GO:0005768]; extracellular exosome [GO:0070062]; extracellular region [GO:0005576]; ficolin-1-rich granule lumen [GO:1904813]; focal adhesion [GO:0005925]; growth cone [GO:0030426]; lamellipodium [GO:0030027]; nucleus [GO:0005634]; secretory granule lumen [GO:0034774]; sit…	actin filament binding [GO:0051015]; structural constituent of cytoskeleton [GO:0005200]	actin cytoskeleton [GO:0015629]; Arp2/3 protein complex [GO:0005885]; cytoplasm [GO:0005737]; cytosol [GO:0005829]; endosome [GO:0005768]; extracellular exosome [GO:0070062]; extracellular region [GO:0005576]; ficolin-1-rich granule lumen [GO:1904813]; focal adhesion [GO:0005925]; growth cone [GO:0030426]; lamellipodium [GO:0030027]; nucleus [GO:0005634]; secretory granule lumen [GO:0034774]; sit…
ARPC5L	Cytoplasm	other			Q9BPX5	ARP5L_HUMAN	Actin-related protein 2/3 complex subunit 5-like protein (Arp2/3 complex 16 kDa subunit 2) (ARC16-2)	May function as component of the Arp2/3 complex which is involved in regulation of actin polymerization and together with an activating nucleation-promoting factor (NPF) mediates the formation of branched actin networks.	P59998; O95257	Arp2/3 complex-mediated actin nucleation [GO:0034314]; cell migration [GO:0016477]	Arp2/3 protein complex [GO:0005885]; cytoplasm [GO:0005737]; extracellular exosome [GO:0070062]; focal adhesion [GO:0005925]; glutamatergic synapse [GO:0098978]	actin filament binding [GO:0051015]	Arp2/3 protein complex [GO:0005885]; cytoplasm [GO:0005737]; extracellular exosome [GO:0070062]; focal adhesion [GO:0005925]; glutamatergic synapse [GO:0098978]; actin filament binding [GO:0051015]; Arp2/3 complex-mediated actin nucleation [GO:0034314]; cell migration [GO:0016477]
Network Component 6 (Protein quality control)
GET4	Cytoplasm	other			Q7L5D6	GET4_HUMAN	Golgi to ER traffic protein 4 homolog (Conserved edge-expressed protein) (Transmembrane domain recognition complex 35 kDa subunit) (TRC35)	As part of a cytosolic protein quality control complex, the BAG6/BAT3 complex, maintains misfolded and hydrophobic patches-containing proteins in a soluble state and participates to their proper delivery to the endoplasmic reticulum or alternatively can promote their sorting to the proteasome where they undergo degradation (PubMed:20676083, PubMed:21636303, PubMed:21743475, PubMed:28104892). The …	O43681; P46379-2; O43741	cytoplasmic sequestering of protein [GO:0051220]; maintenance of unfolded protein involved in ERAD pathway [GO:1904378]; tail-anchored membrane protein insertion into ER membrane [GO:0071816]	BAT3 complex [GO:0071818]; cytoplasm [GO:0005737]; cytosol [GO:0005829]; nucleolus [GO:0005730]; nucleoplasm [GO:0005654]	chaperone binding [GO:0051087]	BAT3 complex [GO:0071818]; cytoplasm [GO:0005737]; cytosol [GO:0005829]; nucleolus [GO:0005730]; nucleoplasm [GO:0005654]; chaperone binding [GO:0051087]; cytoplasmic sequestering of protein [GO:0051220]; maintenance of unfolded protein involved in ERAD pathway [GO:1904378]; tail-anchored membrane protein insertion into ER membrane [GO:0071816]
UBL4A	Cytoplasm	enzyme			P11441	UBL4A_HUMAN	Ubiquitin-like protein 4A (Ubiquitin-like protein GDX)	As part of a cytosolic protein quality control complex, the BAG6/BAT3 complex, maintains misfolded and hydrophobic patches-containing proteins in a soluble state and participates to their proper delivery to the endoplasmic reticulum or alternatively can promote their sorting to the proteasome where they undergo degradation (PubMed:20676083, PubMed:21636303, PubMed:21743475, PubMed:28104892). The …	Q96GN5; P50222; O43765; Q96EQ0; Q9BUZ4; P12504	cellular protein modification process [GO:0006464]; tail-anchored membrane protein insertion into ER membrane [GO:0071816]	BAT3 complex [GO:0071818]; cytoplasm [GO:0005737]; cytosol [GO:0005829]; membrane [GO:0016020]; nucleoplasm [GO:0005654]; nucleus [GO:0005634]	chaperone binding [GO:0051087]; ubiquitin-like protein transferase activity [GO:0019787]	BAT3 complex [GO:0071818]; cytoplasm [GO:0005737]; cytosol [GO:0005829]; membrane [GO:0016020]; nucleoplasm [GO:0005654]; nucleus [GO:0005634]; chaperone binding [GO:0051087]; ubiquitin-like protein transferase activity [GO:0019787]; cellular protein modification process [GO:0006464]; tail-anchored membrane protein insertion into ER membrane [GO:0071816]
Network Component 7 (mRNA splicing)
BUD13	Nucleus	other			Q9BRD0	BUD13_HUMAN	BUD13 homolog	Involved in pre-mRNA splicing as component of the activated spliceosome. {ECO:0000269|PubMed:29360106, ECO:0000269|PubMed:29361316}.	Q92917; Q9Y388	mRNA splicing, via spliceosome [GO:0000398]	nucleoplasm [GO:0005654]; nucleus [GO:0005634]; RES complex [GO:0070274]; U2-type precatalytic spliceosome [GO:0071005]; U2-type spliceosomal complex [GO:0005684]	RNA binding [GO:0003723]	nucleoplasm [GO:0005654]; nucleus [GO:0005634]; RES complex [GO:0070274]; U2-type precatalytic spliceosome [GO:0071005]; U2-type spliceosomal complex [GO:0005684]; RNA binding [GO:0003723]; mRNA splicing, via spliceosome [GO:0000398]
BUD31	Nucleus	transcription regulator			P41223	BUD31_HUMAN	Protein BUD31 homolog (Protein EDG-2) (Protein G10 homolog)	Involved in the pre-mRNA splicing process (PubMed:28502770, PubMed:28076346). May play a role as regulator of AR transcriptional activity; may increase AR transcriptional activity (PubMed:25091737). {ECO:0000269|PubMed:28076346, ECO:0000269|PubMed:28502770, ECO:0000305|PubMed:25091737}.	Q7L4P6; P60409	mRNA splicing, via spliceosome [GO:0000398]; positive regulation of androgen receptor activity [GO:2000825]	nucleoplasm [GO:0005654]; nucleus [GO:0005634]; spliceosomal complex [GO:0005681]; U2-type catalytic step 2 spliceosome [GO:0071007]	nuclear hormone receptor binding [GO:0035257]; nuclear receptor transcription coactivator activity [GO:0030374]	nucleoplasm [GO:0005654]; nucleus [GO:0005634]; spliceosomal complex [GO:0005681]; U2-type catalytic step 2 spliceosome [GO:0071007]; nuclear hormone receptor binding [GO:0035257]; nuclear receptor transcription coactivator activity [GO:0030374]; mRNA splicing, via spliceosome [GO:0000398]; positive regulation of androgen receptor activity [GO:2000825]
POLR2J	Nucleus	enzyme			P52435	RPB11_HUMAN	DNA-directed RNA polymerase II subunit RPB11-a (RNA polymerase II subunit B11-a) (RPB11a) (DNA-directed RNA polymerase II subunit J-1) (RNA polymerase II 13.3 kDa subunit)	DNA-dependent RNA polymerase catalyzes the transcription of DNA into RNA using the four ribonucleoside triphosphates as substrates. Component of RNA polymerase II which synthesizes mRNA precursors and many functional non-coding RNAs. Pol II is the central component of the basal RNA polymerase II transcription machinery. It is composed of mobile elements that move relative to each other. RPB11 is …	O15160	7-methylguanosine mRNA capping [GO:0006370]; fibroblast growth factor receptor signaling pathway [GO:0008543]; mRNA splicing, via spliceosome [GO:0000398]; positive regulation of viral transcription [GO:0050434]; regulation of gene silencing by miRNA [GO:0060964]; RNA metabolic process [GO:0016070]; snRNA transcription by RNA polymerase II [GO:0042795]; somatic stem cell population maintenance [G…	nucleoplasm [GO:0005654]; nucleus [GO:0005634]; RNA polymerase II, core complex [GO:0005665]	DNA binding [GO:0003677]; DNA-directed 5'-3' RNA polymerase activity [GO:0003899]; LRR domain binding [GO:0030275]; protein dimerization activity [GO:0046983]; RNA polymerase II activity [GO:0001055]	nucleoplasm [GO:0005654]; nucleus [GO:0005634]; RNA polymerase II, core complex [GO:0005665]; DNA binding [GO:0003677]; DNA-directed 5'-3' RNA polymerase activity [GO:0003899]; LRR domain binding [GO:0030275]; protein dimerization activity [GO:0046983]; RNA polymerase II activity [GO:0001055]; 7-methylguanosine mRNA capping [GO:0006370]; fibroblast growth factor receptor signaling pathway [GO:000…
SART1	Nucleus	other			O43290	SNUT1_HUMAN	U4/U6.U5 tri-snRNP-associated protein 1 (SNU66 homolog) (hSnu66) (Squamous cell carcinoma antigen recognized by T-cells 1) (SART-1) (hSART-1) (U4/U6.U5 tri-snRNP-associated 110 kDa protein) (allergen Hom s 1)	Plays a role in mRNA splicing as a component of the U4/U6-U5 tri-snRNP, one of the building blocks of the spliceosome. May also bind to DNA. {ECO:0000269|PubMed:11350945}.	O75031; Q13573; P63165; P55854; Q9BZL1	maturation of 5S rRNA [GO:0000481]; mRNA cis splicing, via spliceosome [GO:0045292]; mRNA splicing, via spliceosome [GO:0000398]; positive regulation of cytotoxic T cell differentiation [GO:0045585]; spliceosomal snRNP assembly [GO:0000387]	Cajal body [GO:0015030]; catalytic step 2 spliceosome [GO:0071013]; cytoplasm [GO:0005737]; cytosol [GO:0005829]; Golgi apparatus [GO:0005794]; nuclear speck [GO:0016607]; nucleoplasm [GO:0005654]; nucleus [GO:0005634]; U2-type precatalytic spliceosome [GO:0071005]; U4/U6 x U5 tri-snRNP complex [GO:0046540]	RNA binding [GO:0003723]	Cajal body [GO:0015030]; catalytic step 2 spliceosome [GO:0071013]; cytoplasm [GO:0005737]; cytosol [GO:0005829]; Golgi apparatus [GO:0005794]; nuclear speck [GO:0016607]; nucleoplasm [GO:0005654]; nucleus [GO:0005634]; U2-type precatalytic spliceosome [GO:0071005]; U4/U6 x U5 tri-snRNP complex [GO:0046540]; RNA binding [GO:0003723]; maturation of 5S rRNA [GO:0000481]; mRNA cis splicing, via spli…
SF3B2	Nucleus	other			Q13435	SF3B2_HUMAN	Splicing factor 3B subunit 2 (Pre-mRNA-splicing factor SF3b 145 kDa subunit) (SF3b145) (Spliceosome-associated protein 145) (SAP 145)	Involved in pre-mRNA splicing as a component of the splicing factor SF3B complex (PubMed:27720643). SF3B complex is required for 'A' complex assembly formed by the stable binding of U2 snRNP to the branchpoint sequence (BPS) in pre-mRNA. Sequence independent binding of SF3A/SF3B complex upstream of the branch site is essential, it may anchor U2 snRNP to the pre-mRNA (PubMed:12234937). May also be…	O60231; Q70Z53; O60341; O43395; Q6P2Q9; O15541; Q15427; O95391; Q01081; Q9HCS7; Q96NB3	mRNA processing [GO:0006397]; mRNA splicing, via spliceosome [GO:0000398]; RNA splicing [GO:0008380]; viral process [GO:0016032]	catalytic step 2 spliceosome [GO:0071013]; nuclear speck [GO:0016607]; nucleoplasm [GO:0005654]; nucleus [GO:0005634]; spliceosomal complex [GO:0005681]; U12-type spliceosomal complex [GO:0005689]; U2 snRNP [GO:0005686]; U2-type precatalytic spliceosome [GO:0071005]	RNA binding [GO:0003723]	catalytic step 2 spliceosome [GO:0071013]; nuclear speck [GO:0016607]; nucleoplasm [GO:0005654]; nucleus [GO:0005634]; spliceosomal complex [GO:0005681]; U12-type spliceosomal complex [GO:0005689]; U2 snRNP [GO:0005686]; U2-type precatalytic spliceosome [GO:0071005]; RNA binding [GO:0003723]; mRNA processing [GO:0006397]; mRNA splicing, via spliceosome [GO:0000398]; RNA splicing [GO:0008380]; vir…
Network Component 8 (DNA damage response)
ATR	Nucleus	kinase		AZD6738,BAY1895344,berzosertib,VX-803	Q13535	ATR_HUMAN	Serine/threonine-protein kinase ATR (EC 2.7.11.1) (Ataxia telangiectasia and Rad3-related protein) (FRAP-related protein 1)	Serine/threonine protein kinase which activates checkpoint signaling upon genotoxic stresses such as ionizing radiation (IR), ultraviolet light (UV), or DNA replication stalling, thereby acting as a DNA damage sensor. Recognizes the substrate consensus sequence [ST]-Q. Phosphorylates BRCA1, CHEK1, MCM2, RAD17, RPA2, SMC1 and p53/TP53, which collectively inhibit DNA replication and mitosis and pro…	Q8WXE1; Q99459; P50750; Q9BW66; Q9Y6K9; O43156	cellular response to DNA damage stimulus [GO:0006974]; cellular response to gamma radiation [GO:0071480]; cellular response to UV [GO:0034644]; DNA damage checkpoint [GO:0000077]; DNA repair [GO:0006281]; DNA replication [GO:0006260]; establishment of protein-containing complex localization to telomere [GO:0097695]; establishment of RNA localization to telomere [GO:0097694]; interstrand cross-lin…	chromosome [GO:0005694]; Golgi apparatus [GO:0005794]; nucleoplasm [GO:0005654]; nucleus [GO:0005634]; PML body [GO:0016605]	ATP binding [GO:0005524]; DNA binding [GO:0003677]; MutLalpha complex binding [GO:0032405]; MutSalpha complex binding [GO:0032407]; protein kinase activity [GO:0004672]; protein serine/threonine kinase activity [GO:0004674]	chromosome [GO:0005694]; Golgi apparatus [GO:0005794]; nucleoplasm [GO:0005654]; nucleus [GO:0005634]; PML body [GO:0016605]; ATP binding [GO:0005524]; DNA binding [GO:0003677]; MutLalpha complex binding [GO:0032405]; MutSalpha complex binding [GO:0032407]; protein kinase activity [GO:0004672]; protein serine/threonine kinase activity [GO:0004674]; cellular response to DNA damage stimulus [GO:000…
MCM7	Nucleus	enzyme	diagnosis,disease progression		P33993	MCM7_HUMAN	DNA replication licensing factor MCM7 (EC 3.6.4.12) (CDC47 homolog) (P1.1-MCM3)	Acts as component of the MCM2-7 complex (MCM complex) which is the putative replicative helicase essential for 'once per cell cycle' DNA replication initiation and elongation in eukaryotic cells. The active ATPase sites in the MCM2-7 ring are formed through the interaction surfaces of two neighboring subunits such that a critical structure of a conserved arginine finger motif is provided in trans…	Q96MA6; Q68D86; Q99741; P46527; P49918; P03126; P06462; P06463; Q08379; Q9UL03; Q9BVG8; P07948; P07948-1; Q9NS73-5; P49736; P33991; P33992; Q14566; Q9BTE3; Q9BTE3-2; Q8TD10; P01106; Q15742; P53350; Q8ND90; Q14683; Q02086; Q08945; P14373; Q9BYV2; P0CG47; Q9UMX0-2; Q8N6Y0	cell population proliferation [GO:0008283]; cellular response to DNA damage stimulus [GO:0006974]; cellular response to epidermal growth factor stimulus [GO:0071364]; cellular response to xenobiotic stimulus [GO:0071466]; DNA replication [GO:0006260]; DNA replication initiation [GO:0006270]; DNA strand elongation involved in DNA replication [GO:0006271]; DNA unwinding involved in DNA replication …	chromatin [GO:0000785]; cytosol [GO:0005829]; MCM complex [GO:0042555]; membrane [GO:0016020]; nuclear chromosome, telomeric region [GO:0000784]; nucleoplasm [GO:0005654]; nucleus [GO:0005634]	ATP binding [GO:0005524]; DNA helicase activity [GO:0003678]; DNA replication origin binding [GO:0003688]; single-stranded DNA binding [GO:0003697]	chromatin [GO:0000785]; cytosol [GO:0005829]; MCM complex [GO:0042555]; membrane [GO:0016020]; nuclear chromosome, telomeric region [GO:0000784]; nucleoplasm [GO:0005654]; nucleus [GO:0005634]; ATP binding [GO:0005524]; DNA helicase activity [GO:0003678]; DNA replication origin binding [GO:0003688]; single-stranded DNA binding [GO:0003697]; cell population proliferation [GO:0008283]; cellular res…
RAD17	Nucleus	enzyme			O75943	RAD17_HUMAN	Cell cycle checkpoint protein RAD17 (hRad17) (RF-C/activator 1 homolog)	Essential for sustained cell growth, maintenance of chromosomal stability, and ATR-dependent checkpoint activation upon DNA damage. Has a weak ATPase activity required for binding to chromatin. Participates in the recruitment of the RAD1-RAD9-HUS1 complex and RHNO1 onto chromatin, and in CHEK1 activation. May also serve as a sensor of DNA replication progression, and may be involved in homologous…	Q9UM11; P49959; O60934; Q92878	cellular response to DNA damage stimulus [GO:0006974]; DNA damage checkpoint [GO:0000077]; DNA repair [GO:0006281]; DNA replication [GO:0006260]; DNA replication checkpoint [GO:0000076]; mitotic cell cycle checkpoint [GO:0007093]; mitotic DNA replication checkpoint [GO:0033314]; negative regulation of DNA replication [GO:0008156]; regulation of phosphorylation [GO:0042325]; regulation of signal t…	nuclear chromatin [GO:0000790]; nucleolus [GO:0005730]; nucleoplasm [GO:0005654]; nucleus [GO:0005634]; Rad17 RFC-like complex [GO:0031389]	ATP binding [GO:0005524]; chromatin binding [GO:0003682]; DNA clamp loader activity [GO:0003689]	nuclear chromatin [GO:0000790]; nucleolus [GO:0005730]; nucleoplasm [GO:0005654]; nucleus [GO:0005634]; Rad17 RFC-like complex [GO:0031389]; ATP binding [GO:0005524]; chromatin binding [GO:0003682]; DNA clamp loader activity [GO:0003689]; cellular response to DNA damage stimulus [GO:0006974]; DNA damage checkpoint [GO:0000077]; DNA repair [GO:0006281]; DNA replication [GO:0006260]; DNA replicatio…
RAD9A	Nucleus	enzyme			Q99638	RAD9A_HUMAN	Cell cycle checkpoint control protein RAD9A (hRAD9) (EC 3.1.11.2) (DNA repair exonuclease rad9 homolog A)	Component of the 9-1-1 cell-cycle checkpoint response complex that plays a major role in DNA repair. The 9-1-1 complex is recruited to DNA lesion upon damage by the RAD17-replication factor C (RFC) clamp loader complex. Acts then as a sliding clamp platform on DNA for several proteins involved in long-patch base excision repair (LP-BER). The 9-1-1 complex stimulates DNA polymerase beta (POLB) act…	O60921; O60671	cellular response to DNA damage stimulus [GO:0006974]; cellular response to ionizing radiation [GO:0071479]; DNA damage checkpoint [GO:0000077]; DNA repair [GO:0006281]; DNA replication [GO:0006260]; DNA replication checkpoint [GO:0000076]; intra-S DNA damage checkpoint [GO:0031573]; positive regulation of intrinsic apoptotic signaling pathway in response to DNA damage [GO:1902231]; regulation of…	checkpoint clamp complex [GO:0030896]; cytoplasm [GO:0005737]; nucleoplasm [GO:0005654]; nucleus [GO:0005634]	3'-5' exonuclease activity [GO:0008408]; enzyme binding [GO:0019899]; exodeoxyribonuclease III activity [GO:0008853]; histone deacetylase binding [GO:0042826]; protein kinase binding [GO:0019901]; SH3 domain binding [GO:0017124]	checkpoint clamp complex [GO:0030896]; cytoplasm [GO:0005737]; nucleoplasm [GO:0005654]; nucleus [GO:0005634]; 3'-5' exonuclease activity [GO:0008408]; enzyme binding [GO:0019899]; exodeoxyribonuclease III activity [GO:0008853]; histone deacetylase binding [GO:0042826]; protein kinase binding [GO:0019901]; SH3 domain binding [GO:0017124]; cellular response to DNA damage stimulus [GO:0006974]; cel…
STAG3	Nucleus	other			Q9UJ98	STAG3_HUMAN	Cohesin subunit SA-3 (SCC3 homolog 3) (Stromal antigen 3) (Stromalin-3)	Meiosis specific component of cohesin complex. The cohesin complex is required for the cohesion of sister chromatids after DNA replication. The cohesin complex apparently forms a large proteinaceous ring within which sister chromatids can be trapped. At anaphase, the complex is cleaved and dissociates from chromatin, allowing sister chromatids to segregate. The meiosis-specific cohesin complex pr…		sister chromatid cohesion [GO:0007062]; synaptonemal complex assembly [GO:0007130]	chromatin [GO:0000785]; chromosome, centromeric region [GO:0000775]; cohesin complex [GO:0008278]; extracellular space [GO:0005615]; meiotic cohesin complex [GO:0030893]; nucleus [GO:0005634]; synaptonemal complex [GO:0000795]	chromatin binding [GO:0003682]	chromatin [GO:0000785]; chromosome, centromeric region [GO:0000775]; cohesin complex [GO:0008278]; extracellular space [GO:0005615]; meiotic cohesin complex [GO:0030893]; nucleus [GO:0005634]; synaptonemal complex [GO:0000795]; chromatin binding [GO:0003682]; sister chromatid cohesion [GO:0007062]; synaptonemal complex assembly [GO:0007130]
UBE2T	Nucleus	enzyme			Q9NPD8	UBE2T_HUMAN	Ubiquitin-conjugating enzyme E2 T (EC 2.3.2.23) (Cell proliferation-inducing gene 50 protein) (E2 ubiquitin-conjugating enzyme T) (Ubiquitin carrier protein T) (Ubiquitin-protein ligase T)	Accepts ubiquitin from the E1 complex and catalyzes its covalent attachment to other proteins. Catalyzes monoubiquitination. Involved in mitomycin-C (MMC)-induced DNA repair. Acts as a specific E2 ubiquitin-conjugating enzyme for the Fanconi anemia complex by associating with E3 ubiquitin-protein ligase FANCL and catalyzing monoubiquitination of FANCD2, a key step in the DNA damage pathway (PubMe…	Q9NW38-1	cellular response to DNA damage stimulus [GO:0006974]; DNA repair [GO:0006281]; interstrand cross-link repair [GO:0036297]; protein autoubiquitination [GO:0051865]; protein K11-linked ubiquitination [GO:0070979]; protein K27-linked ubiquitination [GO:0044314]; protein K29-linked ubiquitination [GO:0035519]; protein K48-linked ubiquitination [GO:0070936]; protein K63-linked ubiquitination [GO:0070…	nucleolus [GO:0005730]; nucleoplasm [GO:0005654]; nucleus [GO:0005634]	ATP binding [GO:0005524]; chromatin binding [GO:0003682]; ubiquitin conjugating enzyme activity [GO:0061631]; ubiquitin protein ligase binding [GO:0031625]; ubiquitin-protein transferase activity [GO:0004842]	nucleolus [GO:0005730]; nucleoplasm [GO:0005654]; nucleus [GO:0005634]; ATP binding [GO:0005524]; chromatin binding [GO:0003682]; ubiquitin conjugating enzyme activity [GO:0061631]; ubiquitin protein ligase binding [GO:0031625]; ubiquitin-protein transferase activity [GO:0004842]; cellular response to DNA damage stimulus [GO:0006974]; DNA repair [GO:0006281]; interstrand cross-link repair [GO:003…
Isolated nodes
ACAD9	Cytoplasm	enzyme			Q9H845	ACAD9_HUMAN	Complex I assembly factor ACAD9, mitochondrial (Acyl-CoA dehydrogenase family member 9) (ACAD-9) (EC 1.3.8.-)	As part of the MCIA complex, primarily participates to the assembly of the mitochondrial complex I and therefore plays a role in oxidative phosphorylation (PubMed:20816094, PubMed:24158852). This moonlighting protein has also a dehydrogenase activity toward a broad range of substrates with greater specificity for long-chain unsaturated acyl-CoAs (PubMed:12359260, PubMed:16020546, PubMed:21237683,…		long-chain fatty acid metabolic process [GO:0001676]; medium-chain fatty acid metabolic process [GO:0051791]; mitochondrial respiratory chain complex I assembly [GO:0032981]	dendrite [GO:0030425]; mitochondrial inner membrane [GO:0005743]; mitochondrial membrane [GO:0031966]; mitochondrion [GO:0005739]; nucleus [GO:0005634]	fatty-acyl-CoA binding [GO:0000062]; flavin adenine dinucleotide binding [GO:0050660]; long-chain-acyl-CoA dehydrogenase activity [GO:0004466]; medium-chain-acyl-CoA dehydrogenase activity [GO:0070991]; very-long-chain-acyl-CoA dehydrogenase activity [GO:0017099]	dendrite [GO:0030425]; mitochondrial inner membrane [GO:0005743]; mitochondrial membrane [GO:0031966]; mitochondrion [GO:0005739]; nucleus [GO:0005634]; fatty-acyl-CoA binding [GO:0000062]; flavin adenine dinucleotide binding [GO:0050660]; long-chain-acyl-CoA dehydrogenase activity [GO:0004466]; medium-chain-acyl-CoA dehydrogenase activity [GO:0070991]; very-long-chain-acyl-CoA dehydrogenase acti…
CBX1	Nucleus	transcription regulator			P83916	CBX1_HUMAN	Chromobox protein homolog 1 (HP1Hsbeta) (Heterochromatin protein 1 homolog beta) (HP1 beta) (Heterochromatin protein p25) (M31) (Modifier 1 protein) (p25beta)	Component of heterochromatin. Recognizes and binds histone H3 tails methylated at 'Lys-9', leading to epigenetic repression. Interaction with lamin B receptor (LBR) can contribute to the association of the heterochromatin with the inner nuclear membrane. {ECO:0000250|UniProtKB:P83917}.	Q9H2P0; Q6IQ32; Q7Z589; P68431; P10588; Q5FBB7; O43463; Q8ND82	cellular response to DNA damage stimulus [GO:0006974]; negative regulation of transcription, DNA-templated [GO:0045892]	chromatin [GO:0000785]; chromocenter [GO:0010369]; chromosome, centromeric region [GO:0000775]; female pronucleus [GO:0001939]; male pronucleus [GO:0001940]; nuclear chromosome, telomeric region [GO:0000784]; nuclear heterochromatin [GO:0005720]; nucleoplasm [GO:0005654]; nucleus [GO:0005634]; pericentric heterochromatin [GO:0005721]; site of DNA damage [GO:0090734]; spindle [GO:0005819]	chromatin binding [GO:0003682]; enzyme binding [GO:0019899]; histone methyltransferase binding [GO:1990226]; protein homodimerization activity [GO:0042803]	chromatin [GO:0000785]; chromocenter [GO:0010369]; chromosome, centromeric region [GO:0000775]; female pronucleus [GO:0001939]; male pronucleus [GO:0001940]; nuclear chromosome, telomeric region [GO:0000784]; nuclear heterochromatin [GO:0005720]; nucleoplasm [GO:0005654]; nucleus [GO:0005634]; pericentric heterochromatin [GO:0005721]; site of DNA damage [GO:0090734]; spindle [GO:0005819]; chromat…
CBX3	Nucleus	transcription regulator			Q13185	CBX3_HUMAN	Chromobox protein homolog 3 (HECH) (Heterochromatin protein 1 homolog gamma) (HP1 gamma) (Modifier 2 protein)	Seems to be involved in transcriptional silencing in heterochromatin-like complexes. Recognizes and binds histone H3 tails methylated at 'Lys-9', leading to epigenetic repression. May contribute to the association of the heterochromatin with the inner nuclear membrane through its interaction with lamin B receptor (LBR). Involved in the formation of functional kinetochore through interaction with …	Itself; Q9H2P0; Q6IQ32; P68431; Q86Y97; P28838; Q14739; Q5ZUS4; Q5T3J3; Q9BWN1; O43463; Q13263; Q8ND82	cellular response to dexamethasone stimulus [GO:0071549]; cellular response to DNA damage stimulus [GO:0006974]; chromatin remodeling [GO:0006338]; negative regulation of G0 to G1 transition [GO:0070317]; negative regulation of transcription, DNA-templated [GO:0045892]; rhythmic process [GO:0048511]	chromatin [GO:0000785]; chromosome, centromeric region [GO:0000775]; condensed chromosome, centromeric region [GO:0000779]; nuclear chromosome, telomeric region [GO:0000784]; nuclear envelope [GO:0005635]; nuclear euchromatin [GO:0005719]; nuclear heterochromatin [GO:0005720]; nuclear inner membrane [GO:0005637]; nuclear pericentric heterochromatin [GO:0031618]; nucleoplasm [GO:0005654]; nucleus …	enzyme binding [GO:0019899]; histone methyltransferase binding [GO:1990226]; identical protein binding [GO:0042802]; protein domain specific binding [GO:0019904]	chromatin [GO:0000785]; chromosome, centromeric region [GO:0000775]; condensed chromosome, centromeric region [GO:0000779]; nuclear chromosome, telomeric region [GO:0000784]; nuclear envelope [GO:0005635]; nuclear euchromatin [GO:0005719]; nuclear heterochromatin [GO:0005720]; nuclear inner membrane [GO:0005637]; nuclear pericentric heterochromatin [GO:0031618]; nucleoplasm [GO:0005654]; nucleus …
CHST1	Cytoplasm	enzyme			O43916	CHST1_HUMAN	Carbohydrate sulfotransferase 1 (EC 2.8.2.21) (Galactose/N-acetylglucosamine/N-acetylglucosamine 6-O-sulfotransferase 1) (GST-1) (Keratan sulfate Gal-6 sulfotransferase) (KS6ST) (KSGal6ST) (KSST)	Sulfotransferase that utilizes 3'-phospho-5'-adenylyl sulfate (PAPS) as sulfonate donor to catalyze the transfer of sulfate to position 6 of galactose (Gal) residues of keratan. Has a preference for sulfating keratan sulfate, but it also transfers sulfate to the unsulfated polymer. The sulfotransferase activity on sialyl LacNAc structures is much higher than the corresponding desialylated substra…		galactose metabolic process [GO:0006012]; inflammatory response [GO:0006954]; keratan sulfate biosynthetic process [GO:0018146]; keratan sulfate metabolic process [GO:0042339]; N-acetylglucosamine metabolic process [GO:0006044]; polysaccharide metabolic process [GO:0005976]; sulfur compound metabolic process [GO:0006790]	Golgi membrane [GO:0000139]; integral component of membrane [GO:0016021]; trans-Golgi network [GO:0005802]	keratan sulfotransferase activity [GO:0045130]; N-acetylglucosamine 6-O-sulfotransferase activity [GO:0001517]; sulfotransferase activity [GO:0008146]	Golgi membrane [GO:0000139]; integral component of membrane [GO:0016021]; trans-Golgi network [GO:0005802]; keratan sulfotransferase activity [GO:0045130]; N-acetylglucosamine 6-O-sulfotransferase activity [GO:0001517]; sulfotransferase activity [GO:0008146]; galactose metabolic process [GO:0006012]; inflammatory response [GO:0006954]; keratan sulfate biosynthetic process [GO:0018146]; keratan su…
FPGS	Cytoplasm	enzyme		pralatrexate	Q05932	FOLC_HUMAN	Folylpolyglutamate synthase, mitochondrial (EC 6.3.2.17) (Folylpoly-gamma-glutamate synthetase) (FPGS) (Tetrahydrofolylpolyglutamate synthase) (Tetrahydrofolate synthase)	Catalyzes conversion of folates to polyglutamate derivatives allowing concentration of folate compounds in the cell and the intracellular retention of these cofactors, which are important substrates for most of the folate-dependent enzymes that are involved in one-carbon transfer reactions involved in purine, pyrimidine and amino acid synthesis. Unsubstituted reduced folates are the preferred sub…		animal organ regeneration [GO:0031100]; brain development [GO:0007420]; cell population proliferation [GO:0008283]; folic acid-containing compound biosynthetic process [GO:0009396]; folic acid-containing compound metabolic process [GO:0006760]; folic acid metabolic process [GO:0046655]; glutamate metabolic process [GO:0006536]; liver development [GO:0001889]; nucleobase-containing compound metabo…	cytoplasm [GO:0005737]; cytosol [GO:0005829]; mitochondrial inner membrane [GO:0005743]; mitochondrial matrix [GO:0005759]; mitochondrion [GO:0005739]	ATP binding [GO:0005524]; metal ion binding [GO:0046872]; tetrahydrofolylpolyglutamate synthase activity [GO:0004326]	cytoplasm [GO:0005737]; cytosol [GO:0005829]; mitochondrial inner membrane [GO:0005743]; mitochondrial matrix [GO:0005759]; mitochondrion [GO:0005739]; ATP binding [GO:0005524]; metal ion binding [GO:0046872]; tetrahydrofolylpolyglutamate synthase activity [GO:0004326]; animal organ regeneration [GO:0031100]; brain development [GO:0007420]; cell population proliferation [GO:0008283]; folic acid m…
GRPEL2	Cytoplasm	other			Q8TAA5	GRPE2_HUMAN	GrpE protein homolog 2, mitochondrial (Mt-GrpE#2)	Essential component of the PAM complex, a complex required for the translocation of transit peptide-containing proteins from the inner membrane into the mitochondrial matrix in an ATP-dependent manner. Seems to control the nucleotide-dependent binding of mitochondrial HSP70 to substrate proteins. Stimulates ATPase activity of mt-HSP70. May also serve to modulate the interconversion of oligomeric …		protein folding [GO:0006457]; protein import into mitochondrial matrix [GO:0030150]	mitochondrion [GO:0005739]; PAM complex, Tim23 associated import motor [GO:0001405]	adenyl-nucleotide exchange factor activity [GO:0000774]; chaperone binding [GO:0051087]; protein homodimerization activity [GO:0042803]; unfolded protein binding [GO:0051082]	mitochondrion [GO:0005739]; PAM complex, Tim23 associated import motor [GO:0001405]; adenyl-nucleotide exchange factor activity [GO:0000774]; chaperone binding [GO:0051087]; protein homodimerization activity [GO:0042803]; unfolded protein binding [GO:0051082]; protein folding [GO:0006457]; protein import into mitochondrial matrix [GO:0030150]
H3C2	Nucleus	other			P68431	H31_HUMAN	Histone H3.1 (Histone H3/a) (Histone H3/b) (Histone H3/c) (Histone H3/d) (Histone H3/f) (Histone H3/h) (Histone H3/i) (Histone H3/j) (Histone H3/k) (Histone H3/l)	Core component of nucleosome. Nucleosomes wrap and compact DNA into chromatin, limiting DNA accessibility to the cellular machineries which require DNA as a template. Histones thereby play a central role in transcription regulation, DNA repair, DNA replication and chromosomal stability. DNA accessibility is regulated via a complex set of post-translational modifications of histones, also called h…	O43918; Q9Y294; Q9NPI1; P83916; Q13185; P45973; Q9Y232; Q9UER7-1; Q8WXX5; Q8WUP2; P62805; P42858; Q9UNL4; P38991; O75164; Q03164; Q9Y468; P49736; Q99549; P49321; P49321-2; Q9BVI0; A8MW92; P14618-1; Q8WTS6; P25554; Q96ES7; Q12888; P61964; P63104; Q8R5C8	blood coagulation [GO:0007596]; cellular protein metabolic process [GO:0044267]; chromatin organization [GO:0006325]; chromatin silencing at rDNA [GO:0000183]; DNA replication-dependent nucleosome assembly [GO:0006335]; interleukin-7-mediated signaling pathway [GO:0038111]; negative regulation of gene expression, epigenetic [GO:0045814]; nucleosome assembly [GO:0006334]; protein heterotetrameriza…	extracellular exosome [GO:0070062]; extracellular region [GO:0005576]; membrane [GO:0016020]; nuclear chromosome [GO:0000228]; nuclear nucleosome [GO:0000788]; nucleoplasm [GO:0005654]; nucleosome [GO:0000786]; nucleus [GO:0005634]; protein-containing complex [GO:0032991]	cadherin binding [GO:0045296]; DNA binding [GO:0003677]; protein heterodimerization activity [GO:0046982]	extracellular exosome [GO:0070062]; extracellular region [GO:0005576]; membrane [GO:0016020]; nuclear chromosome [GO:0000228]; nuclear nucleosome [GO:0000788]; nucleoplasm [GO:0005654]; nucleosome [GO:0000786]; nucleus [GO:0005634]; protein-containing complex [GO:0032991]; cadherin binding [GO:0045296]; DNA binding [GO:0003677]; protein heterodimerization activity [GO:0046982]; blood coagulation …
KPNA4	Nucleus	transporter			O00629	IMA3_HUMAN	Importin subunit alpha-3 (Importin alpha Q1) (Qip1) (Karyopherin subunit alpha-4)	Functions in nuclear protein import as an adapter protein for nuclear receptor KPNB1. Binds specifically and directly to substrates containing either a simple or bipartite NLS motif. Docking of the importin/substrate complex to the nuclear pore complex (NPC) is mediated by KPNB1 through binding to nucleoporin FxFG repeats and the complex is subsequently translocated through the pore by an energy …	P03070; Q6ZMK1; P04585; P07910; Q14974; Q9NZL9; Q8K4J6; Q53F19; Q9UKX7; P31345; Q9Y263; P46063	modulation by virus of host cellular process [GO:0019054]; NLS-bearing protein import into nucleus [GO:0006607]; response to hydrogen peroxide [GO:0042542]	cytosol [GO:0005829]; nuclear membrane [GO:0031965]; nuclear pore [GO:0005643]; nucleoplasm [GO:0005654]	nuclear import signal receptor activity [GO:0061608]; nuclear localization sequence binding [GO:0008139]	cytosol [GO:0005829]; nuclear membrane [GO:0031965]; nuclear pore [GO:0005643]; nucleoplasm [GO:0005654]; nuclear import signal receptor activity [GO:0061608]; nuclear localization sequence binding [GO:0008139]; modulation by virus of host cellular process [GO:0019054]; NLS-bearing protein import into nucleus [GO:0006607]; response to hydrogen peroxide [GO:0042542]
KPNA7	Other	other			A9QM74	IMA8_HUMAN	Importin subunit alpha-8 (Karyopherin subunit alpha-7)	Functions in nuclear protein import. {ECO:0000250}.	Q14974	blastocyst development [GO:0001824]; modulation by virus of host cellular process [GO:0019054]; negative regulation of gene expression [GO:0010629]; NLS-bearing protein import into nucleus [GO:0006607]; positive regulation of gene expression [GO:0010628]; positive regulation of histone H3-K27 trimethylation [GO:1902466]	cytosol [GO:0005829]; nuclear pore [GO:0005643]; nucleoplasm [GO:0005654]; spindle [GO:0005819]	nuclear import signal receptor activity [GO:0061608]; nuclear localization sequence binding [GO:0008139]	cytosol [GO:0005829]; nuclear pore [GO:0005643]; nucleoplasm [GO:0005654]; spindle [GO:0005819]; nuclear import signal receptor activity [GO:0061608]; nuclear localization sequence binding [GO:0008139]; blastocyst development [GO:0001824]; modulation by virus of host cellular process [GO:0019054]; negative regulation of gene expression [GO:0010629]; NLS-bearing protein import into nucleus [GO:000…
LAMTOR1	Plasma Membrane	other			Q6IAA8	LTOR1_HUMAN	Ragulator complex protein LAMTOR1 (Late endosomal/lysosomal adaptor and MAPK and MTOR activator 1) (Lipid raft adaptor protein p18) (Protein associated with DRMs and endosomes) (p27Kip1-releasing factor from RhoA) (p27RF-Rho)	As part of the Ragulator complex it is involved in amino acid sensing and activation of mTORC1, a signaling complex promoting cell growth in response to growth factors, energy levels, and amino acids. Activated by amino acids through a mechanism involving the lysosomal V-ATPase, the Ragulator functions as a guanine nucleotide exchange factor activating the small GTPases Rag. Activated Ragulator a…	Q7L523; Q8NBW4	cell cycle arrest [GO:0007050]; cellular protein localization [GO:0034613]; cellular response to amino acid stimulus [GO:0071230]; cholesterol homeostasis [GO:0042632]; endosomal transport [GO:0016197]; endosome organization [GO:0007032]; lysosome localization [GO:0032418]; lysosome organization [GO:0007040]; neutrophil degranulation [GO:0043312]; positive regulation of MAPK cascade [GO:0043410];…	azurophil granule membrane [GO:0035577]; extracellular exosome [GO:0070062]; ficolin-1-rich granule membrane [GO:0101003]; late endosome membrane [GO:0031902]; lysosomal membrane [GO:0005765]; lysosome [GO:0005764]; membrane raft [GO:0045121]; plasma membrane [GO:0005886]; Ragulator complex [GO:0071986]; specific granule membrane [GO:0035579]	GTPase binding [GO:0051020]	azurophil granule membrane [GO:0035577]; extracellular exosome [GO:0070062]; ficolin-1-rich granule membrane [GO:0101003]; late endosome membrane [GO:0031902]; lysosomal membrane [GO:0005765]; lysosome [GO:0005764]; membrane raft [GO:0045121]; plasma membrane [GO:0005886]; Ragulator complex [GO:0071986]; specific granule membrane [GO:0035579]; GTPase binding [GO:0051020]; cell cycle arrest [GO:00…
MED27	Nucleus	transcription regulator			Q6P2C8	MED27_HUMAN	Mediator of RNA polymerase II transcription subunit 27 (Cofactor required for Sp1 transcriptional activation subunit 8) (CRSP complex subunit 8) (Mediator complex subunit 27) (P37 TRAP/SMCC/PC2 subunit) (Transcriptional coactivator CRSP34)	Component of the Mediator complex, a coactivator involved in the regulated transcription of nearly all RNA polymerase II-dependent genes. Mediator functions as a bridge to convey information from gene-specific regulatory proteins to the basal RNA polymerase II transcription machinery. Mediator is recruited to promoters by direct interactions with regulatory proteins and serves as a scaffold for t…	Q9NVC6; Q9R0X0; Q15528; Q9CQI9; O75586; Q9D7W5	regulation of transcription by RNA polymerase II [GO:0006357]; stem cell population maintenance [GO:0019827]; transcription initiation from RNA polymerase II promoter [GO:0006367]	cytosol [GO:0005829]; mediator complex [GO:0016592]; nucleolus [GO:0005730]; nucleoplasm [GO:0005654]; nucleus [GO:0005634]; transcription factor complex [GO:0005667]; ubiquitin ligase complex [GO:0000151]	transcription coactivator activity [GO:0003713]; ubiquitin protein ligase activity [GO:0061630]	cytosol [GO:0005829]; mediator complex [GO:0016592]; nucleolus [GO:0005730]; nucleoplasm [GO:0005654]; nucleus [GO:0005634]; transcription factor complex [GO:0005667]; ubiquitin ligase complex [GO:0000151]; transcription coactivator activity [GO:0003713]; ubiquitin protein ligase activity [GO:0061630]; regulation of transcription by RNA polymerase II [GO:0006357]; stem cell population maintenance…
MRPL9	Cytoplasm	translation regulator	unspecified application		Q9BYD2	RM09_HUMAN	39S ribosomal protein L9, mitochondrial (L9mt) (MRP-L9) (Mitochondrial large ribosomal subunit protein bL9m)		Q8IZU0	mitochondrial translational elongation [GO:0070125]; mitochondrial translational termination [GO:0070126]; translation [GO:0006412]	mitochondrial inner membrane [GO:0005743]; mitochondrial large ribosomal subunit [GO:0005762]; mitochondrial ribosome [GO:0005761]; mitochondrion [GO:0005739]	RNA binding [GO:0003723]; structural constituent of ribosome [GO:0003735]	mitochondrial inner membrane [GO:0005743]; mitochondrial large ribosomal subunit [GO:0005762]; mitochondrial ribosome [GO:0005761]; mitochondrion [GO:0005739]; RNA binding [GO:0003723]; structural constituent of ribosome [GO:0003735]; mitochondrial translational elongation [GO:0070125]; mitochondrial translational termination [GO:0070126]; translation [GO:0006412]
NDUFB4	Cytoplasm	transporter			O95168	NDUB4_HUMAN	NADH dehydrogenase [ubiquinone] 1 beta subcomplex subunit 4 (Complex I-B15) (CI-B15) (NADH-ubiquinone oxidoreductase B15 subunit)	Accessory subunit of the mitochondrial membrane respiratory chain NADH dehydrogenase (Complex I), that is believed not to be involved in catalysis. Complex I functions in the transfer of electrons from NADH to the respiratory chain. The immediate electron acceptor for the enzyme is believed to be ubiquinone. {ECO:0000269|PubMed:27626371}.		mitochondrial electron transport, NADH to ubiquinone [GO:0006120]; mitochondrial respiratory chain complex I assembly [GO:0032981]; response to oxidative stress [GO:0006979]	integral component of membrane [GO:0016021]; mitochondrial inner membrane [GO:0005743]; mitochondrial respiratory chain complex I [GO:0005747]; mitochondrion [GO:0005739]; nuclear membrane [GO:0031965]	NADH dehydrogenase (ubiquinone) activity [GO:0008137]	integral component of membrane [GO:0016021]; mitochondrial inner membrane [GO:0005743]; mitochondrial respiratory chain complex I [GO:0005747]; mitochondrion [GO:0005739]; nuclear membrane [GO:0031965]; NADH dehydrogenase (ubiquinone) activity [GO:0008137]; mitochondrial electron transport, NADH to ubiquinone [GO:0006120]; mitochondrial respiratory chain complex I assembly [GO:0032981]; response …
NUP42	Nucleus	transporter			O15504	NUP42_HUMAN	Nucleoporin NUP42 (NLP-1) (NUP42 homolog) (Nucleoporin hCG1) (Nucleoporin-42) (Nucleoporin-like protein 2)	Required for the export of mRNAs containing poly(A) tails from the nucleus into the cytoplasm. {ECO:0000269|PubMed:10610322, ECO:0000269|PubMed:16000379}.; (Microbial infection) In case of infection by HIV-1, it may participate in the docking of viral Vpr at the nuclear envelope. {ECO:0000269|PubMed:12228227}.		intracellular transport of virus [GO:0075733]; mRNA export from nucleus [GO:0006406]; protein export from nucleus [GO:0006611]; protein sumoylation [GO:0016925]; regulation of cellular response to heat [GO:1900034]; regulation of gene silencing by miRNA [GO:0060964]; regulation of glycolytic process [GO:0006110]; tRNA export from nucleus [GO:0006409]; viral process [GO:0016032]; viral transcripti…	cytosol [GO:0005829]; host cell [GO:0043657]; nuclear membrane [GO:0031965]; nuclear pore [GO:0005643]; nucleoplasm [GO:0005654]; nucleus [GO:0005634]	metal ion binding [GO:0046872]; nuclear export signal receptor activity [GO:0005049]; RNA binding [GO:0003723]	cytosol [GO:0005829]; host cell [GO:0043657]; nuclear membrane [GO:0031965]; nuclear pore [GO:0005643]; nucleoplasm [GO:0005654]; nucleus [GO:0005634]; metal ion binding [GO:0046872]; nuclear export signal receptor activity [GO:0005049]; RNA binding [GO:0003723]; intracellular transport of virus [GO:0075733]; mRNA export from nucleus [GO:0006406]; protein export from nucleus [GO:0006611]; protein…
PRKCZ	Cytoplasm	kinase		ingenol mebutate,pkc-zeta inhibitor	Q05513	KPCZ_HUMAN	Protein kinase C zeta type (EC 2.7.11.13) (nPKC-zeta)	Calcium- and diacylglycerol-independent serine/threonine-protein kinase that functions in phosphatidylinositol 3-kinase (PI3K) pathway and mitogen-activated protein (MAP) kinase cascade, and is involved in NF-kappa-B activation, mitogenic signaling, cell proliferation, cell polarity, inflammatory response and maintenance of long-term potentiation (LTP). Upon lipopolysaccharide (LPS) treatment in …	Q15109; P31749; O95999; Q07021; Q9Y624; P08238; P14598; P49757-1; P16554; Q9NPB6; Q9BYG5; Q9BYG4; P41743; Q04759; P40337	activation of phospholipase D activity [GO:0031584]; activation of protein kinase B activity [GO:0032148]; cell migration [GO:0016477]; cellular response to insulin stimulus [GO:0032869]; establishment of cell polarity [GO:0030010]; inflammatory response [GO:0006954]; intracellular signal transduction [GO:0035556]; long-term memory [GO:0007616]; long-term synaptic potentiation [GO:0060291]; membr…	apical cortex [GO:0045179]; apical plasma membrane [GO:0016324]; axon hillock [GO:0043203]; bicellular tight junction [GO:0005923]; cell [GO:0005623]; cell-cell junction [GO:0005911]; cell junction [GO:0030054]; cell leading edge [GO:0031252]; cytoplasm [GO:0005737]; cytosol [GO:0005829]; endosome [GO:0005768]; extracellular exosome [GO:0070062]; glutamatergic synapse [GO:0098978]; membrane [GO:0…	14-3-3 protein binding [GO:0071889]; ATP binding [GO:0005524]; insulin receptor substrate binding [GO:0043560]; metal ion binding [GO:0046872]; phospholipase binding [GO:0043274]; potassium channel regulator activity [GO:0015459]; protein kinase activity [GO:0004672]; protein kinase binding [GO:0019901]; protein kinase C activity [GO:0004697]; protein serine/threonine kinase activity [GO:0004674]	apical cortex [GO:0045179]; apical plasma membrane [GO:0016324]; axon hillock [GO:0043203]; bicellular tight junction [GO:0005923]; cell [GO:0005623]; cell junction [GO:0030054]; cell leading edge [GO:0031252]; cell-cell junction [GO:0005911]; cytoplasm [GO:0005737]; cytosol [GO:0005829]; endosome [GO:0005768]; extracellular exosome [GO:0070062]; glutamatergic synapse [GO:0098978]; membrane [GO:0…
RAB7A	Cytoplasm	enzyme			P51149	RAB7A_HUMAN	Ras-related protein Rab-7a	Key regulator in endo-lysosomal trafficking. Governs early-to-late endosomal maturation, microtubule minus-end as well as plus-end directed endosomal migration and positioning, and endosome-lysosome transport through different protein-protein interaction cascades. Plays a central role, not only in endosomal traffic, but also in many other cellular and physiological events, such as growth-factor-m…	Q96NA2	antigen processing and presentation of exogenous peptide antigen via MHC class II [GO:0019886]; autophagosome assembly [GO:0000045]; early endosome to late endosome transport [GO:0045022]; endocytosis [GO:0006897]; endosome to lysosome transport [GO:0008333]; epidermal growth factor catabolic process [GO:0007174]; intracellular protein transport [GO:0006886]; lipid catabolic process [GO:0016042];…	autophagosome membrane [GO:0000421]; cell [GO:0005623]; cytosol [GO:0005829]; endosome membrane [GO:0010008]; extracellular exosome [GO:0070062]; extrinsic component of lysosome membrane [GO:0032419]; Golgi apparatus [GO:0005794]; late endosome [GO:0005770]; late endosome membrane [GO:0031902]; lipid droplet [GO:0005811]; lysosomal membrane [GO:0005765]; lysosome [GO:0005764]; melanosome membrane…	GDP binding [GO:0019003]; GTPase activity [GO:0003924]; GTP binding [GO:0005525]; retromer complex binding [GO:1905394]	autophagosome membrane [GO:0000421]; cell [GO:0005623]; cytosol [GO:0005829]; endosome membrane [GO:0010008]; extracellular exosome [GO:0070062]; extrinsic component of lysosome membrane [GO:0032419]; Golgi apparatus [GO:0005794]; late endosome [GO:0005770]; late endosome membrane [GO:0031902]; lipid droplet [GO:0005811]; lysosomal membrane [GO:0005765]; lysosome [GO:0005764]; melanosome membrane…
SETDB1	Nucleus	enzyme			Q15047	SETB1_HUMAN	Histone-lysine N-methyltransferase SETDB1 (EC 2.1.1.-) (ERG-associated protein with SET domain) (ESET) (Histone H3-K9 methyltransferase 4) (H3-K9-HMTase 4) (Lysine N-methyltransferase 1E) (SET domain bifurcated 1)	Histone methyltransferase that specifically trimethylates 'Lys-9' of histone H3. H3 'Lys-9' trimethylation represents a specific tag for epigenetic transcriptional repression by recruiting HP1 (CBX1, CBX3 and/or CBX5) proteins to methylated histones. Mainly functions in euchromatin regions, thereby playing a central role in the silencing of euchromatic genes. H3 'Lys-9' trimethylation is coordina…	P31749; Q6P1J9; Q9Y6K1; Q9UIS9; Q99549; Q8IUH5	negative regulation of single stranded viral RNA replication via double stranded DNA intermediate [GO:0045869]; positive regulation of methylation-dependent chromatin silencing [GO:0090309]; Ras protein signal transduction [GO:0007265]; response to ethanol [GO:0045471]; response to vitamin [GO:0033273]	chromosome [GO:0005694]; cytoplasm [GO:0005737]; intracellular membrane-bounded organelle [GO:0043231]; nucleoplasm [GO:0005654]; nucleus [GO:0005634]	chromatin binding [GO:0003682]; DNA binding [GO:0003677]; histone-lysine N-methyltransferase activity [GO:0018024]; histone methyltransferase activity (H3-K9 specific) [GO:0046974]; promoter-specific chromatin binding [GO:1990841]; zinc ion binding [GO:0008270]	chromosome [GO:0005694]; cytoplasm [GO:0005737]; intracellular membrane-bounded organelle [GO:0043231]; nucleoplasm [GO:0005654]; nucleus [GO:0005634]; chromatin binding [GO:0003682]; DNA binding [GO:0003677]; histone methyltransferase activity (H3-K9 specific) [GO:0046974]; histone-lysine N-methyltransferase activity [GO:0018024]; promoter-specific chromatin binding [GO:1990841]; zinc ion bindin…
SMG7	Nucleus				Q92540	SMG7_HUMAN	Protein SMG7 (EST1-like protein C) (SMG-7 homolog) (hSMG-7)	Plays a role in nonsense-mediated mRNA decay. Recruits UPF1 to cytoplasmic mRNA decay bodies. Together with SMG5 is thought to provide a link to the mRNA degradation machinery involving exonucleolytic pathways, and to serve as an adapter for UPF1 to protein phosphatase 2A (PP2A), thereby triggering UPF1 dephosphorylation.	Q9UPR3; Q92900	mRNA export from nucleus [GO:0006406]; nuclear-transcribed mRNA catabolic process, nonsense-mediated decay [GO:0000184]; regulation of dephosphorylation [GO:0035303]; regulation of telomere maintenance via telomerase [GO:0032210]; telomere maintenance via telomerase [GO:0007004]	cytoplasm [GO:0005737]; cytosol [GO:0005829]; intermediate filament cytoskeleton [GO:0045111]; nucleus [GO:0005634]; telomerase holoenzyme complex [GO:0005697]	protein phosphatase 2A binding [GO:0051721]; telomerase RNA binding [GO:0070034]; telomeric DNA binding [GO:0042162]	cytoplasm [GO:0005737]; cytosol [GO:0005829]; intermediate filament cytoskeleton [GO:0045111]; nucleus [GO:0005634]; telomerase holoenzyme complex [GO:0005697]; protein phosphatase 2A binding [GO:0051721]; telomerase RNA binding [GO:0070034]; telomeric DNA binding [GO:0042162]; mRNA export from nucleus [GO:0006406]; nuclear-transcribed mRNA catabolic process, nonsense-mediated decay [GO:0000184];…
SUN1	Nucleus	other			O94901	SUN1_HUMAN	SUN domain-containing protein 1 (Protein unc-84 homolog A) (Sad1/unc-84 protein-like 1)	As a component of the LINC (LInker of Nucleoskeleton and Cytoskeleton) complex involved in the connection between the nuclear lamina and the cytoskeleton (PubMed:18039933, PubMed:18396275). The nucleocytoplasmic interactions established by the LINC complex play an important role in the transmission of mechanical forces across the nuclear envelope and in nuclear movement and positioning (By simila…	Q8NF91-1; Q8WXH0-1	centrosome localization [GO:0051642]; cytoskeletal anchoring at nuclear membrane [GO:0090286]; meiotic attachment of telomere to nuclear envelope [GO:0070197]; nuclear envelope organization [GO:0006998]; nuclear matrix anchoring at nuclear membrane [GO:0090292]; nucleokinesis involved in cell motility in cerebral cortex radial glia guided migration [GO:0021817]; ossification [GO:0001503]; respons…	cell [GO:0005623]; cytoplasm [GO:0005737]; integral component of nuclear inner membrane [GO:0005639]; intracellular membrane-bounded organelle [GO:0043231]; meiotic nuclear membrane microtubule tethering complex [GO:0034993]; nuclear envelope [GO:0005635]; nuclear membrane [GO:0031965]	lamin binding [GO:0005521]; protein membrane anchor [GO:0043495]	cell [GO:0005623]; cytoplasm [GO:0005737]; integral component of nuclear inner membrane [GO:0005639]; intracellular membrane-bounded organelle [GO:0043231]; meiotic nuclear membrane microtubule tethering complex [GO:0034993]; nuclear envelope [GO:0005635]; nuclear membrane [GO:0031965]; lamin binding [GO:0005521]; protein membrane anchor [GO:0043495]; centrosome localization [GO:0051642]; cytoske…
TGFBR1	Plasma Membrane	kinase	disease progression,prognosis	galunisertib,vactosertib,YL-13027	P36897	TGFR1_HUMAN	TGF-beta receptor type-1 (TGFR-1) (EC 2.7.11.30) (Activin A receptor type II-like protein kinase of 53kD) (Activin receptor-like kinase 5) (ALK-5) (ALK5) (Serine/threonine-protein kinase receptor R4) (SKR4) (TGF-beta type I receptor) (Transforming growth factor-beta receptor type I) (TGF-beta receptor type I) (TbetaR-I)	Transmembrane serine/threonine kinase forming with the TGF-beta type II serine/threonine kinase receptor, TGFBR2, the non-promiscuous receptor for the TGF-beta cytokines TGFB1, TGFB2 and TGFB3. Transduces the TGFB1, TGFB2 and TGFB3 signal from the cell surface to the cytoplasm and is thus regulating a plethora of physiological and pathological processes including cell cycle arrest in epithelial a…	Q99IB8; P62942; P02750; P01137; P63104	activation of MAPKK activity [GO:0000186]; activin receptor signaling pathway [GO:0032924]; angiogenesis involved in coronary vascular morphogenesis [GO:0060978]; anterior/posterior pattern specification [GO:0009952]; apoptotic process [GO:0006915]; artery morphogenesis [GO:0048844]; blastocyst development [GO:0001824]; cardiac epithelial to mesenchymal transition [GO:0060317]; cell cycle arrest …	activin receptor complex [GO:0048179]; bicellular tight junction [GO:0005923]; cell [GO:0005623]; cell surface [GO:0009986]; endosome [GO:0005768]; membrane [GO:0016020]; membrane raft [GO:0045121]; nucleus [GO:0005634]; plasma membrane [GO:0005886]; receptor complex [GO:0043235]	activin binding [GO:0048185]; activin receptor activity, type I [GO:0016361]; ATP binding [GO:0005524]; I-SMAD binding [GO:0070411]; metal ion binding [GO:0046872]; protein kinase activity [GO:0004672]; protein serine/threonine kinase activity [GO:0004674]; SMAD binding [GO:0046332]; transforming growth factor beta-activated receptor activity [GO:0005024]; transforming growth factor beta binding …	activin receptor complex [GO:0048179]; bicellular tight junction [GO:0005923]; cell [GO:0005623]; cell surface [GO:0009986]; endosome [GO:0005768]; membrane [GO:0016020]; membrane raft [GO:0045121]; nucleus [GO:0005634]; plasma membrane [GO:0005886]; receptor complex [GO:0043235]; activin binding [GO:0048185]; activin receptor activity, type I [GO:0016361]; ATP binding [GO:0005524]; I-SMAD bindin…
RO60	Nucleus	other			P10155	RO60_HUMAN	60 kDa SS-A/Ro ribonucleoprotein (60 kDa Ro protein) (60 kDa ribonucleoprotein Ro) (Ro60) (RoRNP) (Ro 60 kDa autoantigen) (Ro60 autoantigen) (Sjoegren syndrome antigen A2) (Sjoegren syndrome type A antigen) (SS-A) (TROVE domain family member 2)	RNA-binding protein that binds to misfolded non-coding RNAs, pre-5S rRNA, and several small cytoplasmic RNA molecules known as Y RNAs. May stabilize some of these RNAs and protect them from degradation (PubMed:18056422). Binds to endogenous Alu retroelements which are induced by type I interferon and stimulate porinflammaotry cytokine secretion. Regulates the expression of Alu retroelements as we…		cellular response to interferon-alpha [GO:0035457]; cilium assembly [GO:0060271]; immune system development [GO:0002520]; regulation of gene expression [GO:0010468]; response to UV [GO:0009411]; smoothened signaling pathway [GO:0007224]; transcription by RNA polymerase III [GO:0006383]	cytosol [GO:0005829]; nucleoplasm [GO:0005654]; ribonucleoprotein complex [GO:1990904]	metal ion binding [GO:0046872]; RNA binding [GO:0003723]; U2 snRNA binding [GO:0030620]	cytosol [GO:0005829]; nucleoplasm [GO:0005654]; ribonucleoprotein complex [GO:1990904]; metal ion binding [GO:0046872]; RNA binding [GO:0003723]; U2 snRNA binding [GO:0030620]; cellular response to interferon-alpha [GO:0035457]; cilium assembly [GO:0060271]; immune system development [GO:0002520]; regulation of gene expression [GO:0010468]; response to UV [GO:0009411]; smoothened signaling pathwa…
YOD1	Cytoplasm	enzyme			Q5VVQ6	OTU1_HUMAN	Ubiquitin thioesterase OTU1 (EC 3.4.19.12) (DUBA-8) (HIV-1-induced protease 7) (HIN-7) (HsHIN7) (OTU domain-containing protein 2)	Hydrolase that can remove conjugated ubiquitin from proteins and participates in endoplasmic reticulum-associated degradation (ERAD) for misfolded lumenal proteins. May act by triming the ubiquitin chain on the associated substrate to facilitate their threading through the VCP/p97 pore. Ubiquitin moieties on substrates may present a steric impediment to the threading process when the substrate is…		endoplasmic reticulum unfolded protein response [GO:0030968]; macroautophagy [GO:0016236]; negative regulation of retrograde protein transport, ER to cytosol [GO:1904153]; protein deubiquitination [GO:0016579]; protein K11-linked deubiquitination [GO:0035871]; protein K27-linked deubiquitination [GO:1990167]; protein K29-linked deubiquitination [GO:0035523]; protein K33-linked deubiquitination [G…	cytoplasm [GO:0005737]; cytosol [GO:0005829]	Lys48-specific deubiquitinase activity [GO:1990380]; Lys63-specific deubiquitinase activity [GO:0061578]; metal ion binding [GO:0046872]; nucleic acid binding [GO:0003676]; thiol-dependent ubiquitin-specific protease activity [GO:0004843]; ubiquitin protein ligase binding [GO:0031625]; ubiquitinyl hydrolase activity [GO:0101005]	cytoplasm [GO:0005737]; cytosol [GO:0005829]; Lys48-specific deubiquitinase activity [GO:1990380]; Lys63-specific deubiquitinase activity [GO:0061578]; metal ion binding [GO:0046872]; nucleic acid binding [GO:0003676]; thiol-dependent ubiquitin-specific protease activity [GO:0004843]; ubiquitin protein ligase binding [GO:0031625]; ubiquitinyl hydrolase activity [GO:0101005]; endoplasmic reticulum…
ZMIZ2	Nucleus	transcription regulator			Q8NF64	ZMIZ2_HUMAN	Zinc finger MIZ domain-containing protein 2 (PIAS-like protein Zimp7)	Increases ligand-dependent transcriptional activity of AR and other nuclear hormone receptors. {ECO:0000269|PubMed:16051670}.	A0A384ME25; Q8N5N6; Q8WXK3; A0A0S2Z5G4; B4DE54; Q8N9N5; Q8N9N5-2; Q8N9N5-7; Q9BSF0; O75575; Q96HW7; P41271; Q13526; Q9Y467; O15126; P59797; Q16385; O75865	chromatin-mediated maintenance of transcription [GO:0048096]; positive regulation of transcription by RNA polymerase II [GO:0045944]; protein sumoylation [GO:0016925]; regulation of transcription by RNA polymerase II [GO:0006357]	mitochondrion [GO:0005739]; nuclear replication fork [GO:0043596]; nucleoplasm [GO:0005654]; nucleus [GO:0005634]	nuclear receptor transcription coactivator activity [GO:0030374]; RNA polymerase II transcription factor binding [GO:0001085]; SUMO ligase activity [GO:0061665]; transcription coregulator activity [GO:0003712]; zinc ion binding [GO:0008270]	mitochondrion [GO:0005739]; nuclear replication fork [GO:0043596]; nucleoplasm [GO:0005654]; nucleus [GO:0005634]; nuclear receptor transcription coactivator activity [GO:0030374]; RNA polymerase II transcription factor binding [GO:0001085]; SUMO ligase activity [GO:0061665]; transcription coregulator activity [GO:0003712]; zinc ion binding [GO:0008270]; chromatin-mediated maintenance of transcri…

## Sheet: c_Down-regulated_network_genes
Symbol	Location	Type(s)	Biomarker Application(s)	Drug(s)	Entry	Entry name	Protein names	Function [CC]	Interacts with	Gene ontology (biological process)	Gene ontology (cellular component)	Gene ontology (molecular function)	Gene ontology (GO)
Network Component 1 (Glutathione metabolism)
ADH5	Cytoplasm	enzyme			P11766	ADHX_HUMAN	Alcohol dehydrogenase class-3 (EC 1.1.1.1) (Alcohol dehydrogenase 5) (Alcohol dehydrogenase class chi chain) (Alcohol dehydrogenase class-III) (Glutathione-dependent formaldehyde dehydrogenase) (FALDH) (FDH) (GSH-FDH) (EC 1.1.1.-) (S-(hydroxymethyl)glutathione dehydrogenase) (EC 1.1.1.284)	Catalyzes the oxidation of long-chain primary alcohols and the oxidation of S-(hydroxymethyl) glutathione (PubMed:8460164). Also oxidizes long chain omega-hydroxy fatty acids, such as 20-HETE, producing both the intermediate aldehyde, 20-oxoarachidonate and the end product, a dicarboxylic acid, (5Z,8Z,11Z,14Z)-eicosatetraenedioate (PubMed:16081420). Class-III ADH is remarkably ineffective in oxid…		ethanol oxidation [GO:0006069]; fatty acid omega-oxidation [GO:0010430]; formaldehyde catabolic process [GO:0046294]; peptidyl-cysteine S-nitrosylation [GO:0018119]; positive regulation of blood pressure [GO:0045777]; respiratory system process [GO:0003016]; response to lipopolysaccharide [GO:0032496]; response to nitrosative stress [GO:0051409]; response to redox state [GO:0051775]; retinoid met…	cytosol [GO:0005829]; extracellular exosome [GO:0070062]; mitochondrion [GO:0005739]	alcohol dehydrogenase activity, zinc-dependent [GO:0004024]; electron transfer activity [GO:0009055]; fatty acid binding [GO:0005504]; formaldehyde dehydrogenase activity [GO:0018467]; protein homodimerization activity [GO:0042803]; S-(hydroxymethyl)glutathione dehydrogenase activity [GO:0051903]; zinc ion binding [GO:0008270]	cytosol [GO:0005829]; extracellular exosome [GO:0070062]; mitochondrion [GO:0005739]; alcohol dehydrogenase activity, zinc-dependent [GO:0004024]; electron transfer activity [GO:0009055]; fatty acid binding [GO:0005504]; formaldehyde dehydrogenase activity [GO:0018467]; protein homodimerization activity [GO:0042803]; S-(hydroxymethyl)glutathione dehydrogenase activity [GO:0051903]; zinc ion bindi…
ALDH1A3	Cytoplasm	enzyme			P47895	AL1A3_HUMAN	Aldehyde dehydrogenase family 1 member A3 (EC 1.2.1.36) (Aldehyde dehydrogenase 6) (Retinaldehyde dehydrogenase 3) (RALDH-3) (RalDH3)	NAD-dependent aldehyde dehydrogenase that catalyzes the formation of retinoic acid (PubMed:27759097). Has high activity with all-trans retinal, and has much lower in vitro activity with acetaldehyde (PubMed:27759097). Required for the biosynthesis of normal levels of retinoic acid in the embryonic ocular and nasal regions; retinoic acid is required for normal embryonic development of the eye and …		embryonic camera-type eye development [GO:0031076]; embryonic eye morphogenesis [GO:0048048]; face development [GO:0060324]; Harderian gland development [GO:0070384]; inner ear morphogenesis [GO:0042472]; locomotory behavior [GO:0007626]; neuromuscular process controlling balance [GO:0050885]; nucleus accumbens development [GO:0021768]; olfactory pit development [GO:0060166]; optic cup morphogene…	cytoplasm [GO:0005737]; cytosol [GO:0005829]; extracellular exosome [GO:0070062]	aldehyde dehydrogenase (NAD+) activity [GO:0004029]; aldehyde dehydrogenase [NAD(P)+] activity [GO:0004030]; NAD+ binding [GO:0070403]; protein homodimerization activity [GO:0042803]; retinal dehydrogenase activity [GO:0001758]; thyroid hormone binding [GO:0070324]	cytoplasm [GO:0005737]; cytosol [GO:0005829]; extracellular exosome [GO:0070062]; aldehyde dehydrogenase (NAD+) activity [GO:0004029]; aldehyde dehydrogenase [NAD(P)+] activity [GO:0004030]; NAD+ binding [GO:0070403]; protein homodimerization activity [GO:0042803]; retinal dehydrogenase activity [GO:0001758]; thyroid hormone binding [GO:0070324]; embryonic camera-type eye development [GO:0031076]…
CYP1A1	Cytoplasm	enzyme	diagnosis		P04798	CP1A1_HUMAN	Cytochrome P450 1A1 (CYPIA1) (EC 1.14.14.1) (Cytochrome P450 form 6) (Cytochrome P450-C) (Cytochrome P450-P1) (Hydroperoxy icosatetraenoate dehydratase) (EC 4.2.1.152)	A cytochrome P450 monooxygenase involved in the metabolism of various endogenous substrates, including fatty acids, steroid hormones and vitamins (PubMed:11555828, PubMed:14559847, PubMed:12865317, PubMed:15805301, PubMed:15041462, PubMed:18577768, PubMed:19965576, PubMed:20972997, PubMed:10681376). Mechanistically, uses molecular oxygen inserting one oxygen atom into a substrate, and reducing th…	Q96DZ9; Q96DZ9-2	9-cis-retinoic acid biosynthetic process [GO:0042904]; aging [GO:0007568]; amine metabolic process [GO:0009308]; camera-type eye development [GO:0043010]; cell population proliferation [GO:0008283]; cellular response to copper ion [GO:0071280]; cellular response to organic cyclic compound [GO:0071407]; coumarin metabolic process [GO:0009804]; dibenzo-p-dioxin catabolic process [GO:0019341]; diges…	endoplasmic reticulum membrane [GO:0005789]; intracellular membrane-bounded organelle [GO:0043231]; mitochondrial inner membrane [GO:0005743]	arachidonic acid monooxygenase activity [GO:0008391]; aromatase activity [GO:0070330]; demethylase activity [GO:0032451]; enzyme binding [GO:0019899]; estrogen 16-alpha-hydroxylase activity [GO:0101020]; estrogen 2-hydroxylase activity [GO:0101021]; flavonoid 3'-monooxygenase activity [GO:0016711]; heme binding [GO:0020037]; Hsp70 protein binding [GO:0030544]; Hsp90 protein binding [GO:0051879]; …	endoplasmic reticulum membrane [GO:0005789]; intracellular membrane-bounded organelle [GO:0043231]; mitochondrial inner membrane [GO:0005743]; arachidonic acid monooxygenase activity [GO:0008391]; aromatase activity [GO:0070330]; demethylase activity [GO:0032451]; enzyme binding [GO:0019899]; estrogen 16-alpha-hydroxylase activity [GO:0101020]; estrogen 2-hydroxylase activity [GO:0101021]; flavon…
ESD	Cytoplasm	enzyme			H7BZT7	H7BZT7_HUMAN	S-formylglutathione hydrolase (EC 3.1.2.12) (Fragment)	Serine hydrolase involved in the detoxification of formaldehyde. {ECO:0000256|RuleBase:RU363068}.		formaldehyde catabolic process [GO:0046294]	cytoplasm [GO:0005737]	carboxylic ester hydrolase activity [GO:0052689]; S-formylglutathione hydrolase activity [GO:0018738]	cytoplasm [GO:0005737]; carboxylic ester hydrolase activity [GO:0052689]; S-formylglutathione hydrolase activity [GO:0018738]; formaldehyde catabolic process [GO:0046294]
GAD2	Cytoplasm	enzyme		theophylline/tretinoin/valproic acid,valproic acid	Q05329	DCE2_HUMAN	Glutamate decarboxylase 2 (EC 4.1.1.15) (65 kDa glutamic acid decarboxylase) (GAD-65) (Glutamate decarboxylase 65 kDa isoform)	Catalyzes the production of GABA.	Q6RW13; Q15041; Q96DZ9; Q969L2; Q96B96	chemical synaptic transmission [GO:0007268]; glutamate decarboxylation to succinate [GO:0006540]; neurotransmitter biosynthetic process [GO:0042136]; neurotransmitter secretion [GO:0007269]; response to drug [GO:0042493]	anchored component of membrane [GO:0031225]; axon [GO:0030424]; cell junction [GO:0030054]; clathrin-sculpted gamma-aminobutyric acid transport vesicle membrane [GO:0061202]; cytosol [GO:0005829]; Golgi membrane [GO:0000139]; inhibitory synapse [GO:0060077]; perinuclear region of cytoplasm [GO:0048471]; plasma membrane [GO:0005886]; presynaptic membrane [GO:0042734]; synaptic vesicle membrane [GO…	glutamate binding [GO:0016595]; glutamate decarboxylase activity [GO:0004351]; protein heterodimerization activity [GO:0046982]; pyridoxal phosphate binding [GO:0030170]	anchored component of membrane [GO:0031225]; axon [GO:0030424]; cell junction [GO:0030054]; clathrin-sculpted gamma-aminobutyric acid transport vesicle membrane [GO:0061202]; cytosol [GO:0005829]; Golgi membrane [GO:0000139]; inhibitory synapse [GO:0060077]; perinuclear region of cytoplasm [GO:0048471]; plasma membrane [GO:0005886]; presynaptic membrane [GO:0042734]; synaptic vesicle membrane [GO…
GSTO1	Cytoplasm	enzyme	unspecified application		P78417	GSTO1_HUMAN	Glutathione S-transferase omega-1 (GSTO-1) (EC 2.5.1.18) (Glutathione S-transferase omega 1-1) (GSTO 1-1) (Glutathione-dependent dehydroascorbate reductase) (EC 1.8.5.1) (Monomethylarsonic acid reductase) (MMA(V) reductase) (EC 1.20.4.2) (S-(Phenacyl)glutathione reductase) (SPG-R)	Exhibits glutathione-dependent thiol transferase and dehydroascorbate reductase activities. Has S-(phenacyl)glutathione reductase activity. Has also glutathione S-transferase activity. Participates in the biotransformation of inorganic arsenic and reduces monomethylarsonic acid (MMA) and dimethylarsonic acid. {ECO:0000269|PubMed:10783391, ECO:0000269|PubMed:11511179, ECO:0000269|PubMed:17226937, …	P04792	cellular response to arsenic-containing substance [GO:0071243]; glutathione derivative biosynthetic process [GO:1901687]; interleukin-12-mediated signaling pathway [GO:0035722]; L-ascorbic acid metabolic process [GO:0019852]; methylation [GO:0032259]; negative regulation of ryanodine-sensitive calcium-release channel activity [GO:0060315]; oxidation-reduction process [GO:0055114]; positive regula…	cell [GO:0005623]; cytoplasm [GO:0005737]; cytosol [GO:0005829]; extracellular exosome [GO:0070062]; nucleoplasm [GO:0005654]	glutathione dehydrogenase (ascorbate) activity [GO:0045174]; glutathione transferase activity [GO:0004364]; methylarsonate reductase activity [GO:0050610]; oxidoreductase activity [GO:0016491]	cell [GO:0005623]; cytoplasm [GO:0005737]; cytosol [GO:0005829]; extracellular exosome [GO:0070062]; nucleoplasm [GO:0005654]; glutathione dehydrogenase (ascorbate) activity [GO:0045174]; glutathione transferase activity [GO:0004364]; methylarsonate reductase activity [GO:0050610]; oxidoreductase activity [GO:0016491]; cellular response to arsenic-containing substance [GO:0071243]; glutathione de…
GSTO2	Cytoplasm	enzyme			Q9H4Y5	GSTO2_HUMAN	Glutathione S-transferase omega-2 (GSTO-2) (EC 2.5.1.18) (Glutathione S-transferase omega 2-2) (GSTO 2-2) (Glutathione-dependent dehydroascorbate reductase) (EC 1.8.5.1) (Monomethylarsonic acid reductase) (MMA(V) reductase) (EC 1.20.4.2)	Exhibits glutathione-dependent thiol transferase activity. Has high dehydroascorbate reductase activity and may contribute to the recycling of ascorbic acid. Participates in the biotransformation of inorganic arsenic and reduces monomethylarsonic acid (MMA). {ECO:0000269|PubMed:15970797}.	Itself; Q9H6H2; P05549; P05549-5	cellular response to arsenic-containing substance [GO:0071243]; glutathione derivative biosynthetic process [GO:1901687]; L-ascorbic acid metabolic process [GO:0019852]; oxidation-reduction process [GO:0055114]; xenobiotic metabolic process [GO:0006805]	cytosol [GO:0005829]; extracellular exosome [GO:0070062]	glutathione dehydrogenase (ascorbate) activity [GO:0045174]; glutathione transferase activity [GO:0004364]; identical protein binding [GO:0042802]; methylarsonate reductase activity [GO:0050610]; oxidoreductase activity [GO:0016491]	cytosol [GO:0005829]; extracellular exosome [GO:0070062]; glutathione dehydrogenase (ascorbate) activity [GO:0045174]; glutathione transferase activity [GO:0004364]; identical protein binding [GO:0042802]; methylarsonate reductase activity [GO:0050610]; oxidoreductase activity [GO:0016491]; cellular response to arsenic-containing substance [GO:0071243]; glutathione derivative biosynthetic process…
MGST1	Cytoplasm	enzyme			P10620	MGST1_HUMAN	Microsomal glutathione S-transferase 1 (Microsomal GST-1) (EC 2.5.1.18) (Microsomal GST-I)	Conjugation of reduced glutathione to a wide number of exogenous and endogenous hydrophobic electrophiles. Has a wide substrate specificity.	Q14802-3; Q8WX92	cellular response to lipid hydroperoxide [GO:0071449]; glutathione derivative biosynthetic process [GO:1901687]; glutathione metabolic process [GO:0006749]; Leydig cell differentiation [GO:0033327]; neutrophil degranulation [GO:0043312]; oxidation-reduction process [GO:0055114]; protein homotrimerization [GO:0070207]; response to drug [GO:0042493]; response to lipopolysaccharide [GO:0032496]; res…	apical part of cell [GO:0045177]; azurophil granule membrane [GO:0035577]; endoplasmic reticulum [GO:0005783]; endoplasmic reticulum membrane [GO:0005789]; integral component of membrane [GO:0016021]; mitochondrial outer membrane [GO:0005741]; mitochondrion [GO:0005739]; nucleus [GO:0005634]; peroxisomal membrane [GO:0005778]; plasma membrane [GO:0005886]	glutathione binding [GO:0043295]; glutathione peroxidase activity [GO:0004602]; glutathione transferase activity [GO:0004364]; protein homodimerization activity [GO:0042803]	apical part of cell [GO:0045177]; azurophil granule membrane [GO:0035577]; endoplasmic reticulum [GO:0005783]; endoplasmic reticulum membrane [GO:0005789]; integral component of membrane [GO:0016021]; mitochondrial outer membrane [GO:0005741]; mitochondrion [GO:0005739]; nucleus [GO:0005634]; peroxisomal membrane [GO:0005778]; plasma membrane [GO:0005886]; glutathione binding [GO:0043295]; glutat…
Network Component 2 (Cholesterol biosynthesis)
DHCR24	Cytoplasm	enzyme			Q15392	DHC24_HUMAN	Delta(24)-sterol reductase (EC 1.3.1.72) (24-dehydrocholesterol reductase) (3-beta-hydroxysterol Delta-24-reductase) (Diminuto/dwarf1 homolog) (Seladin-1)	Catalyzes the reduction of the delta-24 double bond of sterol intermediates during cholesterol biosynthesis (PubMed:11519011, PubMed:21671375, PubMed:25637936, PubMed:22178193). In addition to its cholesterol-synthesizing activity, can protects cells from oxidative stress by reducing caspase 3 activity during apoptosis induced by oxidative stress (PubMed:11007892, PubMed:22010141). Also protects …		amyloid precursor protein catabolic process [GO:0042987]; apoptotic process [GO:0006915]; cell cycle arrest [GO:0007050]; cholesterol biosynthetic process [GO:0006695]; cholesterol biosynthetic process via desmosterol [GO:0033489]; cholesterol biosynthetic process via lathosterol [GO:0033490]; male genitalia development [GO:0030539]; membrane organization [GO:0061024]; negative regulation of apop…	cytoplasm [GO:0005737]; cytoskeleton [GO:0005856]; cytosol [GO:0005829]; endoplasmic reticulum [GO:0005783]; endoplasmic reticulum membrane [GO:0005789]; Golgi membrane [GO:0000139]; integral component of membrane [GO:0016021]; membrane [GO:0016020]; nucleus [GO:0005634]	delta24(24-1) sterol reductase activity [GO:0000246]; delta24-sterol reductase activity [GO:0050614]; enzyme binding [GO:0019899]; FAD binding [GO:0071949]; oxidoreductase activity, acting on the CH-CH group of donors, NAD or NADP as acceptor [GO:0016628]; peptide antigen binding [GO:0042605]	cytoplasm [GO:0005737]; cytoskeleton [GO:0005856]; cytosol [GO:0005829]; endoplasmic reticulum [GO:0005783]; endoplasmic reticulum membrane [GO:0005789]; Golgi membrane [GO:0000139]; integral component of membrane [GO:0016021]; membrane [GO:0016020]; nucleus [GO:0005634]; delta24(24-1) sterol reductase activity [GO:0000246]; delta24-sterol reductase activity [GO:0050614]; enzyme binding [GO:00198…
LIPA	Cytoplasm	enzyme	unspecified application		P38571	LICH_HUMAN	Lysosomal acid lipase/cholesteryl ester hydrolase (Acid cholesteryl ester hydrolase) (LAL) (EC 3.1.1.13) (Cholesteryl esterase) (Lipase A) (Sterol esterase)	Crucial for the intracellular hydrolysis of cholesteryl esters and triglycerides that have been internalized via receptor-mediated endocytosis of lipoprotein particles. Important in mediating the effect of LDL (low density lipoprotein) uptake on suppression of hydroxymethylglutaryl-CoA reductase and activation of endogenous cellular cholesteryl ester formation.		cell morphogenesis [GO:0000902]; cell population proliferation [GO:0008283]; cytokine production [GO:0001816]; homeostasis of number of cells within a tissue [GO:0048873]; inflammatory response [GO:0006954]; lipid catabolic process [GO:0016042]; low-density lipoprotein particle clearance [GO:0034383]; lung development [GO:0030324]; sterol metabolic process [GO:0016125]; tissue remodeling [GO:0048…	fibrillar center [GO:0001650]; intracellular membrane-bounded organelle [GO:0043231]; lysosomal lumen [GO:0043202]; lysosome [GO:0005764]	lipase activity [GO:0016298]; sterol esterase activity [GO:0004771]	fibrillar center [GO:0001650]; intracellular membrane-bounded organelle [GO:0043231]; lysosomal lumen [GO:0043202]; lysosome [GO:0005764]; lipase activity [GO:0016298]; sterol esterase activity [GO:0004771]; cell morphogenesis [GO:0000902]; cell population proliferation [GO:0008283]; cytokine production [GO:0001816]; homeostasis of number of cells within a tissue [GO:0048873]; inflammatory respon…
Isolated nodes
ACTG2	Cytoplasm	other			P63267	ACTH_HUMAN	Actin, gamma-enteric smooth muscle (Alpha-actin-3) (Gamma-2-actin) (Smooth muscle gamma-actin) [Cleaved into: Actin, gamma-enteric smooth muscle, intermediate form]	Actins are highly conserved proteins that are involved in various types of cell motility and are ubiquitously expressed in all eukaryotic cells.		mesenchyme migration [GO:0090131]; muscle contraction [GO:0006936]; positive regulation of gene expression [GO:0010628]	actin cytoskeleton [GO:0015629]; blood microparticle [GO:0072562]; cell body [GO:0044297]; cell periphery [GO:0071944]; cytoplasm [GO:0005737]; cytosol [GO:0005829]; extracellular exosome [GO:0070062]; extracellular space [GO:0005615]; filopodium [GO:0030175]; lamellipodium [GO:0030027]; myosin filament [GO:0032982]	ATP binding [GO:0005524]	actin cytoskeleton [GO:0015629]; blood microparticle [GO:0072562]; cell body [GO:0044297]; cell periphery [GO:0071944]; cytoplasm [GO:0005737]; cytosol [GO:0005829]; extracellular exosome [GO:0070062]; extracellular space [GO:0005615]; filopodium [GO:0030175]; lamellipodium [GO:0030027]; myosin filament [GO:0032982]; ATP binding [GO:0005524]; mesenchyme migration [GO:0090131]; muscle contraction …
AGXT	Cytoplasm	enzyme			P21549	SPYA_HUMAN	Serine--pyruvate aminotransferase (SPT) (EC 2.6.1.51) (Alanine--glyoxylate aminotransferase) (AGT) (EC 2.6.1.44)		Itself; P50542-1	cellular nitrogen compound metabolic process [GO:0034641]; glycine biosynthetic process, by transamination of glyoxylate [GO:0019265]; glyoxylate catabolic process [GO:0009436]; glyoxylate metabolic process [GO:0046487]; L-alanine catabolic process [GO:0042853]; L-cysteine catabolic process [GO:0019448]; Notch signaling pathway [GO:0007219]; oxalic acid secretion [GO:0046724]; protein targeting t…	cytosol [GO:0005829]; intracellular membrane-bounded organelle [GO:0043231]; mitochondrial matrix [GO:0005759]; peroxisomal matrix [GO:0005782]; peroxisome [GO:0005777]	alanine-glyoxylate transaminase activity [GO:0008453]; amino acid binding [GO:0016597]; identical protein binding [GO:0042802]; protein homodimerization activity [GO:0042803]; protein self-association [GO:0043621]; pyridoxal phosphate binding [GO:0030170]; serine-pyruvate transaminase activity [GO:0004760]; transaminase activity [GO:0008483]	cytosol [GO:0005829]; intracellular membrane-bounded organelle [GO:0043231]; mitochondrial matrix [GO:0005759]; peroxisomal matrix [GO:0005782]; peroxisome [GO:0005777]; alanine-glyoxylate transaminase activity [GO:0008453]; amino acid binding [GO:0016597]; identical protein binding [GO:0042802]; protein homodimerization activity [GO:0042803]; protein self-association [GO:0043621]; pyridoxal phos…
ANXA3	Cytoplasm	enzyme	diagnosis,unspecified application		P12429	ANXA3_HUMAN	Annexin A3 (35-alpha calcimedin) (Annexin III) (Annexin-3) (Inositol 1,2-cyclic phosphate 2-phosphohydrolase) (Lipocortin III) (Placental anticoagulant protein III) (PAP-III)	Inhibitor of phospholipase A2, also possesses anti-coagulant properties. Also cleaves the cyclic bond of inositol 1,2-cyclic phosphate to form inositol 1-phosphate.		animal organ regeneration [GO:0031100]; defense response to bacterium [GO:0042742]; hippocampus development [GO:0021766]; neutrophil degranulation [GO:0043312]; phagocytosis [GO:0006909]; positive regulation of angiogenesis [GO:0045766]; positive regulation of DNA-binding transcription factor activity [GO:0051091]; positive regulation of DNA metabolic process [GO:0051054]; positive regulation of …	axon [GO:0030424]; cytoplasm [GO:0005737]; cytosol [GO:0005829]; dendrite [GO:0030425]; extracellular exosome [GO:0070062]; membrane [GO:0016020]; neuronal cell body [GO:0043025]; phagocytic vesicle membrane [GO:0030670]; plasma membrane [GO:0005886]; specific granule [GO:0042581]	calcium-dependent phospholipid binding [GO:0005544]; calcium-dependent protein binding [GO:0048306]; calcium ion binding [GO:0005509]; phospholipase A2 inhibitor activity [GO:0019834]	axon [GO:0030424]; cytoplasm [GO:0005737]; cytosol [GO:0005829]; dendrite [GO:0030425]; extracellular exosome [GO:0070062]; membrane [GO:0016020]; neuronal cell body [GO:0043025]; phagocytic vesicle membrane [GO:0030670]; plasma membrane [GO:0005886]; specific granule [GO:0042581]; calcium ion binding [GO:0005509]; calcium-dependent phospholipid binding [GO:0005544]; calcium-dependent protein bin…
CAB39L	Cytoplasm	kinase			Q9H9S4	CB39L_HUMAN	Calcium-binding protein 39-like (Antigen MLAA-34) (MO25beta) (Mo25-like protein)	Component of a complex that binds and activates STK11/LKB1. In the complex, required to stabilize the interaction between CAB39/MO25 (CAB39/MO25alpha or CAB39L/MO25beta) and STK11/LKB1 (By similarity). {ECO:0000250}.	P20591	cell cycle arrest [GO:0007050]; signal transduction by protein phosphorylation [GO:0023014]	cytosol [GO:0005829]		cytosol [GO:0005829]; cell cycle arrest [GO:0007050]; signal transduction by protein phosphorylation [GO:0023014]
DIS3	Nucleus	enzyme			Q9Y2L1	RRP44_HUMAN	Exosome complex exonuclease RRP44 (EC 3.1.13.-) (EC 3.1.26.-) (Protein DIS3 homolog) (Ribosomal RNA-processing protein 44)	Putative catalytic component of the RNA exosome complex which has 3'->5' exoribonuclease activity and participates in a multitude of cellular RNA processing and degradation events. In the nucleus, the RNA exosome complex is involved in proper maturation of stable RNA species such as rRNA, snRNA and snoRNA, in the elimination of RNA processing by-products and non-coding 'pervasive' transcripts, su…	Q01780; Q9NQT5	CUT catabolic process [GO:0071034]; exonucleolytic catabolism of deadenylated mRNA [GO:0043928]; regulation of mRNA stability [GO:0043488]; rRNA catabolic process [GO:0016075]; rRNA processing [GO:0006364]	cytoplasmic exosome (RNase complex) [GO:0000177]; cytosol [GO:0005829]; exosome (RNase complex) [GO:0000178]; membrane [GO:0016020]; nuclear exosome (RNase complex) [GO:0000176]; nucleoplasm [GO:0005654]	3'-5'-exoribonuclease activity [GO:0000175]; endonuclease activity [GO:0004519]; guanyl-nucleotide exchange factor activity [GO:0005085]; RNA binding [GO:0003723]	cytoplasmic exosome (RNase complex) [GO:0000177]; cytosol [GO:0005829]; exosome (RNase complex) [GO:0000178]; membrane [GO:0016020]; nuclear exosome (RNase complex) [GO:0000176]; nucleoplasm [GO:0005654]; 3'-5'-exoribonuclease activity [GO:0000175]; endonuclease activity [GO:0004519]; guanyl-nucleotide exchange factor activity [GO:0005085]; RNA binding [GO:0003723]; CUT catabolic process [GO:0071…
ELP3	Nucleus	enzyme			Q9H9T3	ELP3_HUMAN	Elongator complex protein 3 (hELP3) (Protein lysine acetyltransferase ELP3) (EC 2.3.1.-) (tRNA uridine(34) acetyltransferase) (EC 2.3.1.-)	Catalytic tRNA acetyltransferase subunit of the RNA polymerase II elongator complex, which is a component of the RNA polymerase II (Pol II) holoenzyme and is involved in transcriptional elongation (PubMed:11714725, PubMed:11818576, PubMed:15902492, PubMed:16713582). The elongator complex is required for multiple tRNA modifications, including mcm5U (5-methoxycarbonylmethyl uridine), mcm5s2U (5-met…	O95163	central nervous system development [GO:0007417]; neuron migration [GO:0001764]; positive regulation of cell migration [GO:0030335]; regulation of transcription by RNA polymerase II [GO:0006357]; tRNA wobble base 5-methoxycarbonylmethyl-2-thiouridinylation [GO:0002926]	cytoplasm [GO:0005737]; cytosol [GO:0005829]; Elongator holoenzyme complex [GO:0033588]; nucleolus [GO:0005730]; nucleus [GO:0005634]	4 iron, 4 sulfur cluster binding [GO:0051539]; acetyltransferase activity [GO:0016407]; metal ion binding [GO:0046872]; N-acetyltransferase activity [GO:0008080]; phosphorylase kinase regulator activity [GO:0008607]; tRNA binding [GO:0000049]	cytoplasm [GO:0005737]; cytosol [GO:0005829]; Elongator holoenzyme complex [GO:0033588]; nucleolus [GO:0005730]; nucleus [GO:0005634]; 4 iron, 4 sulfur cluster binding [GO:0051539]; acetyltransferase activity [GO:0016407]; metal ion binding [GO:0046872]; N-acetyltransferase activity [GO:0008080]; phosphorylase kinase regulator activity [GO:0008607]; tRNA binding [GO:0000049]; central nervous syst…
HP	Extracellular Space	peptidase	diagnosis,efficacy,unspecified application		P00738	HPT_HUMAN	Haptoglobin (Zonulin) [Cleaved into: Haptoglobin alpha chain; Haptoglobin beta chain]	As a result of hemolysis, hemoglobin is found to accumulate in the kidney and is secreted in the urine. Haptoglobin captures, and combines with free plasma hemoglobin to allow hepatic recycling of heme iron and to prevent kidney damage. Haptoglobin also acts as an antioxidant, has antibacterial activity, and plays a role in modulating many aspects of the acute phase response. Hemoglobin/haptoglob…	P02647; P02649	acute inflammatory response [GO:0002526]; acute-phase response [GO:0006953]; defense response [GO:0006952]; defense response to bacterium [GO:0042742]; negative regulation of hydrogen peroxide catabolic process [GO:2000296]; negative regulation of oxidoreductase activity [GO:0051354]; neutrophil degranulation [GO:0043312]; positive regulation of cell death [GO:0010942]; receptor-mediated endocyto…	blood microparticle [GO:0072562]; endocytic vesicle lumen [GO:0071682]; extracellular exosome [GO:0070062]; extracellular region [GO:0005576]; extracellular space [GO:0005615]; haptoglobin-hemoglobin complex [GO:0031838]; specific granule lumen [GO:0035580]; tertiary granule lumen [GO:1904724]	antioxidant activity [GO:0016209]; hemoglobin binding [GO:0030492]; serine-type endopeptidase activity [GO:0004252]	blood microparticle [GO:0072562]; endocytic vesicle lumen [GO:0071682]; extracellular exosome [GO:0070062]; extracellular region [GO:0005576]; extracellular space [GO:0005615]; haptoglobin-hemoglobin complex [GO:0031838]; specific granule lumen [GO:0035580]; tertiary granule lumen [GO:1904724]; antioxidant activity [GO:0016209]; hemoglobin binding [GO:0030492]; serine-type endopeptidase activity …
IDH1	Cytoplasm	enzyme	unspecified application	BAY1436032,DS-1001,IDH1 inhibitor,IDH305,ivosidenib,olutasidenib	Q6FIA4	Q6FIA4_HUMAN	Isocitrate dehydrogenase [NADP] (EC 1.1.1.42)			isocitrate metabolic process [GO:0006102]; tricarboxylic acid cycle [GO:0006099]		isocitrate dehydrogenase (NADP+) activity [GO:0004450]; magnesium ion binding [GO:0000287]; NAD binding [GO:0051287]	isocitrate dehydrogenase (NADP+) activity [GO:0004450]; magnesium ion binding [GO:0000287]; NAD binding [GO:0051287]; isocitrate metabolic process [GO:0006102]; tricarboxylic acid cycle [GO:0006099]
MRPS31	Cytoplasm	other			Q92665	RT31_HUMAN	28S ribosomal protein S31, mitochondrial (MRP-S31) (S31mt) (Imogen 38) (Mitochondrial small ribosomal subunit protein mS31)		P40763	mitochondrial translational elongation [GO:0070125]; mitochondrial translational termination [GO:0070126]	mitochondrial inner membrane [GO:0005743]; mitochondrial small ribosomal subunit [GO:0005763]; mitochondrion [GO:0005739]; nucleolus [GO:0005730]	protein domain specific binding [GO:0019904]; RNA binding [GO:0003723]; structural constituent of ribosome [GO:0003735]	mitochondrial inner membrane [GO:0005743]; mitochondrial small ribosomal subunit [GO:0005763]; mitochondrion [GO:0005739]; nucleolus [GO:0005730]; protein domain specific binding [GO:0019904]; RNA binding [GO:0003723]; structural constituent of ribosome [GO:0003735]; mitochondrial translational elongation [GO:0070125]; mitochondrial translational termination [GO:0070126]
PEBP4	Cytoplasm	other			Q96S96	PEBP4_HUMAN	Phosphatidylethanolamine-binding protein 4 (PEBP-4) (hPEBP4) (Protein cousin-of-RKIP 1)	Seems to promote cellular resistance to TNF-induced apoptosis by inhibiting activation of the Raf-1/MEK/ERK pathway, JNK and phosphatidylethanolamine externalization. {ECO:0000269|PubMed:15302887}.	P31749; P04049		extracellular exosome [GO:0070062]; lysosome [GO:0005764]		extracellular exosome [GO:0070062]; lysosome [GO:0005764]
SYNM	Cytoplasm	other			O15061	SYNEM_HUMAN	Synemin (Desmuslin)	Type-VI intermediate filament (IF) which plays an important cytoskeletal role within the muscle cell cytoskeleton. It forms heteropolymeric IFs with desmin and/or vimentin, and via its interaction with cytoskeletal proteins alpha-dystrobrevin, dystrophin, talin-1, utrophin and vinculin, is able to link these heteropolymeric IFs to adherens-type junctions, such as to the costameres, neuromuscular …	Q8WZ42	fast-twitch skeletal muscle fiber contraction [GO:0031443]; intermediate filament cytoskeleton organization [GO:0045104]	adherens junction [GO:0005912]; costamere [GO:0043034]; intermediate filament [GO:0005882]; intermediate filament cytoskeleton [GO:0045111]; neurofilament cytoskeleton [GO:0060053]; sarcolemma [GO:0042383]	intermediate filament binding [GO:0019215]; structural constituent of cytoskeleton [GO:0005200]; structural constituent of muscle [GO:0008307]; vinculin binding [GO:0017166]	adherens junction [GO:0005912]; costamere [GO:0043034]; intermediate filament [GO:0005882]; intermediate filament cytoskeleton [GO:0045111]; neurofilament cytoskeleton [GO:0060053]; sarcolemma [GO:0042383]; intermediate filament binding [GO:0019215]; structural constituent of cytoskeleton [GO:0005200]; structural constituent of muscle [GO:0008307]; vinculin binding [GO:0017166]; fast-twitch skele…

## Sheet: d_Network_Component_1
Gene_symbol	Chromosome
EMD	chrX
BANF1	chr11
ACTL6A	chr3
YY1	chr14
RUVBL1	chr3
KANSL1	chr17
MRGBP	chr20
VPS72	chr1
ZNHIT1	chr7

## Sheet: e_Mapping
Gene_symbol	Protein (STRING identifier)
FAM138A	ENSP00000409362
OR4F5	ENSP00000334393
SAMD11	ENSP00000342313
NOC2L	ENSP00000317992
KLHL17	ENSP00000343930
PLEKHN1	ENSP00000368720
HES4	ENSP00000393198
ISG15	ENSP00000368699
AGRN	ENSP00000368678
RNF223	ENSP00000410533
C1orf159	ENSP00000368623
TTLL10	ENSP00000368591
TNFRSF18	ENSP00000328207
TNFRSF4	ENSP00000368538
SDF4	ENSP00000353094
B3GALT6	ENSP00000368496
FAM132A	ENSP00000329137
UBE2J2	ENSP00000383719
SCNN1D	ENSP00000368411
ACAP3	ENSP00000346733
PUSL1	ENSP00000368318
CPSF3L	ENSP00000413493
GLTPD1	ENSP00000343890
TAS1R3	ENSP00000344411
DVL1	ENSP00000368169
MXRA8	ENSP00000307887
AURKAIP1	ENSP00000319778
CCNL2	ENSP00000383611
MRPL20	ENSP00000341082
ANKRD65	ENSP00000445688
TMEM88B	ENSP00000455099
VWA1	ENSP00000417185
ATAD3C	ENSP00000368062
ATAD3B	ENSP00000311766
ATAD3A	ENSP00000368030
TMEM240	ENSP00000368007
SSU72	ENSP00000291386
C1orf233	ENSP00000389111
MIB2	ENSP00000426103
CDK11B	ENSP00000464036
SLC35E2B	ENSP00000234800
MMP23A	ENSP00000348308
CDK11A	ENSP00000384442
SLC35E2	ENSP00000246421
NADK	ENSP00000340925
GNB1	ENSP00000367869
CALML6	ENSP00000304643
TMEM52	ENSP00000311122
GABRD	ENSP00000367848
PRKCZ	ENSP00000367830
SKI	ENSP00000367797
MORN1	ENSP00000367792
RER1	ENSP00000302088
PEX10	ENSP00000288774
PLCH2	ENSP00000367747
PANK4	ENSP00000367727
HES5	ENSP00000367714
TNFRSF14	ENSP00000347948
FAM213B	ENSP00000394405
MMEL1	ENSP00000367668
TTC34	ENSP00000383873
ACTRT2	ENSP00000367658
PRDM16	ENSP00000270722
ARHGEF16	ENSP00000367629
MEGF6	ENSP00000348982
TPRG1L	ENSP00000367595
WRAP73	ENSP00000270708
TP73	ENSP00000367545
CCDC27	ENSP00000294600
SMIM1	ENSP00000457386
LRRC47	ENSP00000367498
CEP104	ENSP00000367476
DFFB	ENSP00000367454
C1orf174	ENSP00000355306
AJAP1	ENSP00000367432
NPHP4	ENSP00000367398
KCNAB2	ENSP00000367323
CHD5	ENSP00000262450
RPL22	ENSP00000346088
RNF207	ENSP00000367173
ICMT	ENSP00000343552
HES3	ENSP00000367130
GPR153	ENSP00000367125
ACOT7	ENSP00000367086
HES2	ENSP00000367065
ESPN	ENSP00000367059
TNFRSF25	ENSP00000367013
PLEKHG5	ENSP00000366977
NOL9	ENSP00000366934
TAS1R1	ENSP00000331867
ZBTB48	ENSP00000366902
KLHL21	ENSP00000366886
PHF13	ENSP00000366876
THAP3	ENSP00000054650
DNAJC11	ENSP00000366800
CAMTA1	ENSP00000306522
VAMP3	ENSP00000054666
PER3	ENSP00000355031
UTS2	ENSP00000054668
TNFRSF9	ENSP00000366729
PARK7	ENSP00000340278
ERRFI1	ENSP00000366702
SLC45A1	ENSP00000289877
RERE	ENSP00000338629
ENO1	ENSP00000234590
CA6	ENSP00000366662
SLC2A7	ENSP00000383698
SLC2A5	ENSP00000366641
GPR157	ENSP00000366628
H6PD	ENSP00000366620
SPSB1	ENSP00000330221
SLC25A33	ENSP00000306328
TMEM201	ENSP00000344503
PIK3CD	ENSP00000366563
C1orf200	ENSP00000366537
CLSTN1	ENSP00000366513
CTNNBIP1	ENSP00000366466
LZIC	ENSP00000366418
NMNAT1	ENSP00000366410
RBP7	ENSP00000294435
UBE4B	ENSP00000343001
KIF1B	ENSP00000263934
PGD	ENSP00000270776
APITD1	ENSP00000308583
CORT	ENSP00000366248
DFFA	ENSP00000366237
PEX14	ENSP00000349016
CASZ1	ENSP00000366221
C1orf127	ENSP00000366203
TARDBP	ENSP00000240185
MASP2	ENSP00000383690
SRM	ENSP00000366156
EXOSC10	ENSP00000366135
MTOR	ENSP00000354558
ANGPTL7	ENSP00000366015
UBIAD1	ENSP00000366006
PTCHD2	ENSP00000294484
FBXO2	ENSP00000346240
FBXO44	ENSP00000251547
FBXO6	ENSP00000365944
MAD2L2	ENSP00000235310
DRAXIN	ENSP00000294485
AGTRAP	ENSP00000319713
C1orf167	ENSP00000414909
MTHFR	ENSP00000365775
CLCN6	ENSP00000234488
NPPA	ENSP00000365663
NPPB	ENSP00000365651
KIAA2013	ENSP00000365756
PLOD1	ENSP00000196061
MFN2	ENSP00000235329
MIIP	ENSP00000235332
TNFRSF8	ENSP00000263932
TNFRSF1B	ENSP00000365435
VPS13D	ENSP00000350854
DHRS3	ENSP00000365397
AADACL4	ENSP00000365395
AADACL3	ENSP00000352268
C1orf158	ENSP00000288048
PRAMEF12	ENSP00000350358
PRAMEF1	ENSP00000332134
PRAMEF11	ENSP00000439551
HNRNPCL1	ENSP00000365370
PRAMEF2	ENSP00000240189
PRAMEF4	ENSP00000235349
PRAMEF10	ENSP00000235347
PRAMEF7	ENSP00000328915
PRAMEF6	ENSP00000347211
PRAMEF22	ENSP00000365358
PRAMEF5	ENSP00000365338
PRAMEF8	ENSP00000349931
PRAMEF9	ENSP00000365322
PRAMEF16	ENSP00000365289
PRAMEF14	ENSP00000341333
PRAMEF19	ENSP00000446004
PRAMEF17	ENSP00000365266
PRAMEF20	ENSP00000346275
LRRC38	ENSP00000365253
PDPN	ENSP00000294489
PRDM2	ENSP00000235372
KAZN	ENSP00000365198
TMEM51	ENSP00000365176
C1orf195	ENSP00000365173
FHAD1	ENSP00000365167
EFHD2	ENSP00000365147
CTRC	ENSP00000365116
CELA2A	ENSP00000352639
CELA2B	ENSP00000365075
CASP9	ENSP00000330237
DNAJC16	ENSP00000365007
AGMAT	ENSP00000364986
DDI2	ENSP00000417748
RSC1A1	ENSP00000341963
PLEKHM2	ENSP00000364956
SLC25A34	ENSP00000294454
TMEM82	ENSP00000364938
FBLIM1	ENSP00000416387
SPEN	ENSP00000364912
ZBTB17	ENSP00000364895
C1orf64	ENSP00000332162
HSPB7	ENSP00000310111
CLCNKA	ENSP00000332771
CLCNKB	ENSP00000364831
FAM131C	ENSP00000364814
EPHA2	ENSP00000351209
ARHGEF19	ENSP00000270747
RSG1	ENSP00000364749
FBXO42	ENSP00000364742
SZRD1	ENSP00000383866
SPATA21	ENSP00000335612
NECAP2	ENSP00000391942
CROCCP3	ENSP00000364691
NBPF1	ENSP00000364702
MST1L	ENSP00000438833
MFAP2	ENSP00000364685
ATP13A2	ENSP00000327214
SDHB	ENSP00000364649
PADI2	ENSP00000364635
PADI1	ENSP00000364620
PADI3	ENSP00000364609
PADI4	ENSP00000364597
RCC2	ENSP00000364582
ARHGEF10L	ENSP00000355060
ACTL8	ENSP00000364555
IGSF21	ENSP00000251296
KLHDC7A	ENSP00000383505
PAX7	ENSP00000364524
TAS1R2	ENSP00000364520
ALDH4A1	ENSP00000290597
IFFO2	ENSP00000387941
UBR4	ENSP00000364403
EMC1	ENSP00000420608
MRTO4	ENSP00000364320
AKR7L	ENSP00000355377
AKR7A2	ENSP00000235835
PQLC2	ENSP00000364295
CAPZB	ENSP00000264202
MINOS1	ENSP00000325562
NBL1	ENSP00000289749
HTR6	ENSP00000289753
TMCO4	ENSP00000294543
RNF186	ENSP00000364263
OTUD3	ENSP00000364261
PLA2G2E	ENSP00000364257
PLA2G2A	ENSP00000364252
PLA2G5	ENSP00000364249
PLA2G2D	ENSP00000364246
PLA2G2F	ENSP00000364243
PLA2G2C	ENSP00000247992
UBXN10	ENSP00000364240
VWA5B1	ENSP00000364220
CAMK2N1	ENSP00000364219
MUL1	ENSP00000264198
FAM43B	ENSP00000331397
CDA	ENSP00000364212
PINK1	ENSP00000364204
DDOST	ENSP00000364188
KIF17	ENSP00000247986
SH2D5	ENSP00000406026
HP1BP3	ENSP00000312625
EIF4G3	ENSP00000364073
ECE1	ENSP00000364028
NBPF3	ENSP00000316782
ALPL	ENSP00000363965
RAP1GAP	ENSP00000290101
USP48	ENSP00000309262
LDLRAD2	ENSP00000340988
HSPG2	ENSP00000363827
CELA3B	ENSP00000338369
CELA3A	ENSP00000290122
CDC42	ENSP00000314458
WNT4	ENSP00000290167
ZBTB40	ENSP00000364798
EPHA8	ENSP00000166244
C1QA	ENSP00000363773
C1QC	ENSP00000363768
C1QB	ENSP00000313967
EPHB2	ENSP00000363763
LACTBL1	ENSP00000402297
KDM1A	ENSP00000383042
LUZP1	ENSP00000303758
HTR1D	ENSP00000313661
HNRNPR	ENSP00000363745
ZNF436	ENSP00000313582
C1orf213	ENSP00000441287
TCEA3	ENSP00000406293
ASAP3	ENSP00000338769
E2F2	ENSP00000355249
ID3	ENSP00000363689
MDS2	ENSP00000363683
RPL11	ENSP00000363676
TCEB3	ENSP00000395574
PITHD1	ENSP00000246151
LYPLA2	ENSP00000363638
GALE	ENSP00000363621
HMGCL	ENSP00000363614
FUCA1	ENSP00000363603
CNR2	ENSP00000363596
PNRC2	ENSP00000334840
SRSF10	ENSP00000420195
MYOM3	ENSP00000363557
IL22RA1	ENSP00000270800
IFNLR1	ENSP00000327824
GRHL3	ENSP00000288955
STPG1	ENSP00000337461
NIPAL3	ENSP00000363520
RCAN3	ENSP00000363516
NCMAP	ENSP00000363513
SRRM1	ENSP00000326261
CLIC4	ENSP00000363500
RUNX3	ENSP00000343477
SYF2	ENSP00000236273
RHD	ENSP00000331871
TMEM50A	ENSP00000363478
RHCE	ENSP00000294413
TMEM57	ENSP00000363463
LDLRAP1	ENSP00000363458
MAN1C1	ENSP00000363452
SEPN1	ENSP00000355141
MTFR1L	ENSP00000363418
AUNIP	ENSP00000363416
PAQR7	ENSP00000363414
STMN1	ENSP00000410452
PAFAH2	ENSP00000363400
EXTL1	ENSP00000363398
SLC30A2	ENSP00000363394
TRIM63	ENSP00000363390
PDIK1L	ENSP00000363387
FAM110D	ENSP00000363386
ZNF593	ENSP00000363384
CNKSR1	ENSP00000354609
CATSPER4	ENSP00000390423
CEP85	ENSP00000252992
SH3BGRL3	ENSP00000270792
UBXN11	ENSP00000363338
CD52	ENSP00000363330
AIM1L	ENSP00000433931
ZNF683	ENSP00000344095
LIN28A	ENSP00000254231
DHDDS	ENSP00000353104
HMGN2	ENSP00000355228
RPS6KA1	ENSP00000435412
ARID1A	ENSP00000320485
PIGV	ENSP00000078527
ZDHHC18	ENSP00000363257
SFN	ENSP00000340989
GPN2	ENSP00000363250
GPATCH3	ENSP00000354645
NUDC	ENSP00000319664
NR0B2	ENSP00000254227
TRNP1	ENSP00000429216
FAM46B	ENSP00000289166
SLC9A1	ENSP00000263980
WDTC1	ENSP00000355317
TMEM222	ENSP00000363189
SYTL1	ENSP00000440704
MAP3K6	ENSP00000350195
FCN3	ENSP00000270879
CD164L2	ENSP00000363139
GPR3	ENSP00000363136
WASF2	ENSP00000396211
AHDC1	ENSP00000247087
FGR	ENSP00000363115
IFI6	ENSP00000342513
FAM76A	ENSP00000010299
STX12	ENSP00000363054
PPP1R8	ENSP00000311677
THEMIS2	ENSP00000363031
RPA2	ENSP00000363021
SMPDL3B	ENSP00000363001
XKR8	ENSP00000362991
EYA3	ENSP00000362978
PTAFR	ENSP00000301974
DNAJC8	ENSP00000263697
ATPIF1	ENSP00000335203
SESN2	ENSP00000253063
MED18	ENSP00000362948
PHACTR4	ENSP00000362942
RCC1	ENSP00000362937
TRNAU1AP	ENSP00000362936
TAF12	ENSP00000263974
RAB42	ENSP00000362932
GMEB1	ENSP00000294409
YTHDF2	ENSP00000362918
OPRD1	ENSP00000234961
EPB41	ENSP00000345259
TMEM200B	ENSP00000428459
SRSF4	ENSP00000362900
MECR	ENSP00000263702
PTPRU	ENSP00000334941
MATN1	ENSP00000362870
LAPTM5	ENSP00000294507
SDC3	ENSP00000344468
PUM1	ENSP00000391723
NKAIN1	ENSP00000362841
SNRNP40	ENSP00000263694
ZCCHC17	ENSP00000343557
FABP3	ENSP00000362817
TINAGL1	ENSP00000271064
HCRTR1	ENSP00000362810
PEF1	ENSP00000362807
COL16A1	ENSP00000362776
BAI2	ENSP00000362762
SPOCD1	ENSP00000353670
PTP4A2	ENSP00000344909
KHDRBS1	ENSP00000313829
TMEM39B	ENSP00000338165
KPNA6	ENSP00000362728
TXLNA	ENSP00000362711
CCDC28B	ENSP00000362704
IQCC	ENSP00000442291
DCDC2B	ENSP00000386870
TMEM234	ENSP00000309792
EIF3I	ENSP00000362688
FAM167B	ENSP00000362684
LCK	ENSP00000337825
HDAC1	ENSP00000362649
MARCKSL1	ENSP00000362638
TSSK3	ENSP00000362634
FAM229A	ENSP00000455971
BSDC1	ENSP00000397759
ZBTB8B	ENSP00000400836
ZBTB8A	ENSP00000362609
ZBTB8OS	ENSP00000417677
RBBP4	ENSP00000362592
SYNC	ENSP00000386439
KIAA1522	ENSP00000383851
YARS	ENSP00000362576
S100PBP	ENSP00000362574
FNDC5	ENSP00000362570
HPCA	ENSP00000362566
TMEM54	ENSP00000362562
RNF19B	ENSP00000362555
AK2	ENSP00000346921
ADC	ENSP00000294517
TRIM62	ENSP00000291416
ZNF362	ENSP00000362527
PHC2	ENSP00000257118
ZSCAN20	ENSP00000324450
CSMD2	ENSP00000241312
HMGB4	ENSP00000429214
C1orf94	ENSP00000435634
SMIM12	ENSP00000428541
GJB5	ENSP00000340811
GJB4	ENSP00000345868
GJB3	ENSP00000362460
GJA4	ENSP00000343676
DLGAP3	ENSP00000235180
ZMYM6NB	ENSP00000362435
ZMYM6	ENSP00000349708
ZMYM1	ENSP00000352920
SFPQ	ENSP00000349748
ZMYM4	ENSP00000322915
KIAA0319L	ENSP00000318406
NCDN	ENSP00000348394
TFAP2E	ENSP00000362332
PSMB2	ENSP00000362334
C1orf216	ENSP00000425166
CLSPN	ENSP00000312995
AGO4	ENSP00000362306
AGO1	ENSP00000362300
AGO3	ENSP00000362287
TEKT2	ENSP00000207457
ADPRHL2	ENSP00000362273
COL8A2	ENSP00000305913
TRAPPC3	ENSP00000362261
MAP7D1	ENSP00000362244
THRAP3	ENSP00000346634
SH3D21	ENSP00000403476
EVA1B	ENSP00000270824
STK40	ENSP00000362221
LSM10	ENSP00000319341
OSCP1	ENSP00000235532
MRPS15	ENSP00000362208
CSF3R	ENSP00000362195
GRIK3	ENSP00000362183
ZC3H12A	ENSP00000362174
MEAF6	ENSP00000362166
SNIP1	ENSP00000296215
DNALI1	ENSP00000296218
GNL2	ENSP00000362153
RSPO1	ENSP00000348944
C1orf109	ENSP00000350704
CDCA8	ENSP00000316121
EPHA10	ENSP00000362139
MANEAL	ENSP00000362136
YRDC	ENSP00000362135
C1orf122	ENSP00000362133
MTF1	ENSP00000362127
INPP5B	ENSP00000362115
SF3A3	ENSP00000362110
FHL3	ENSP00000362107
UTP11L	ENSP00000362105
POU3F1	ENSP00000362103
RRAGC	ENSP00000362092
MYCBP	ENSP00000380702
GJA9	ENSP00000350415
RHBDL2	ENSP00000289248
AKIRIN1	ENSP00000392678
NDUFS5	ENSP00000362058
MACF1	ENSP00000354573
KIAA0754	ENSP00000431179
BMP8A	ENSP00000327440
PABPC4	ENSP00000361949
HEYL	ENSP00000361943
NT5C1A	ENSP00000235628
HPCAL4	ENSP00000361935
PPIE	ENSP00000361918
BMP8B	ENSP00000361915
OXCT2	ENSP00000361914
TRIT1	ENSP00000321810
MFSD2A	ENSP00000361895
CAP1	ENSP00000361878
PPT1	ENSP00000394863
RLF	ENSP00000361857
TMCO2	ENSP00000361852
ZMPSTE24	ENSP00000361845
COL9A2	ENSP00000361834
SMAP2	ENSP00000361803
ZFP69B	ENSP00000399664
ZFP69	ENSP00000361790
EXO5	ENSP00000296380
ZNF684	ENSP00000361784
RIMS3	ENSP00000361768
NFYC	ENSP00000396620
KCNQ4	ENSP00000262916
CITED4	ENSP00000361721
CTPS1	ENSP00000361699
SLFNL1	ENSP00000304401
SCMH1	ENSP00000318094
FOXO6	ENSP00000361672
EDN2	ENSP00000361668
HIVEP3	ENSP00000247584
GUCA2B	ENSP00000361662
GUCA2A	ENSP00000349493
FOXJ3	ENSP00000354620
RIMKLA	ENSP00000414330
ZMYND12	ENSP00000361646
PPCS	ENSP00000361642
CCDC30	ENSP00000339280
PPIH	ENSP00000306614
YBX1	ENSP00000361626
CLDN19	ENSP00000296387
LEPRE1	ENSP00000296388
C1orf50	ENSP00000361603
CCDC23	ENSP00000361599
ERMAP	ENSP00000361592
ZNF691	ENSP00000380237
SLC2A1	ENSP00000416293
FAM183A	ENSP00000334415
EBNA1BP2	ENSP00000407323
WDR65	ENSP00000435310
TMEM125	ENSP00000429275
C1orf210	ENSP00000429399
TIE1	ENSP00000361554
MPL	ENSP00000361548
CDC20	ENSP00000308450
ELOVL1	ENSP00000361536
MED8	ENSP00000290663
SZT2	ENSP00000457168
HYI	ENSP00000361502
PTPRF	ENSP00000353030
KDM4A	ENSP00000361473
ST3GAL3	ENSP00000262915
ARTN	ENSP00000387435
IPO13	ENSP00000361418
DPH2	ENSP00000255108
ATP6V0B	ENSP00000431605
B4GALT2	ENSP00000310696
CCDC24	ENSP00000361392
SLC6A9	ENSP00000353791
KLF17	ENSP00000361373
DMAP1	ENSP00000312697
ERI3	ENSP00000361331
RNF220	ENSP00000347548
TMEM53	ENSP00000361311
C1orf228	ENSP00000420716
KIF2C	ENSP00000361298
RPS8	ENSP00000379888
BEST4	ENSP00000361281
PLK3	ENSP00000361275
TCTEX1D4	ENSP00000341803
BTBD19	ENSP00000395461
PTCH2	ENSP00000361266
EIF2B3	ENSP00000353575
HECTD3	ENSP00000361245
UROD	ENSP00000246337
ZSWIM5	ENSP00000352614
HPDL	ENSP00000335060
MUTYH	ENSP00000361170
TOE1	ENSP00000361162
TESK2	ENSP00000361158
MMACHC	ENSP00000383840
PRDX1	ENSP00000262746
AKR1A1	ENSP00000312606
NASP	ENSP00000255120
CCDC17	ENSP00000432172
GPBP1L1	ENSP00000290795
TMEM69	ENSP00000361095
IPP	ENSP00000379739
MAST2	ENSP00000354671
PIK3R3	ENSP00000262741
TSPAN1	ENSP00000361072
POMGNT1	ENSP00000361052
LURAP1	ENSP00000361048
RAD54L	ENSP00000361043
LRRC41	ENSP00000343298
UQCRH	ENSP00000309565
NSUN4	ENSP00000419740
FAAH	ENSP00000243167
DMBX1	ENSP00000353132
KNCN	ENSP00000379607
MKNK1	ENSP00000361014
MOB3C	ENSP00000271139
ATPAF1	ENSP00000361005
EFCAB14	ENSP00000361001
TEX38	ENSP00000456635
CYP4B1	ENSP00000360991
CYP4Z2P	ENSP00000334246
CYP4A11	ENSP00000311095
CYP4X1	ENSP00000360968
CYP4A22	ENSP00000360958
PDZK1IP1	ENSP00000294338
TAL1	ENSP00000294339
STIL	ENSP00000360944
CMPK1	ENSP00000360939
FOXE3	ENSP00000334472
FOXD2	ENSP00000335493
TRABD2B	ENSP00000456730
SLC5A9	ENSP00000236495
SPATA6	ENSP00000360913
AGBL4	ENSP00000360905
BEND5	ENSP00000360899
ELAVL4	ENSP00000349594
DMRTA2	ENSP00000383909
FAF1	ENSP00000360843
CDKN2C	ENSP00000262662
C1orf185	ENSP00000360824
RNF11	ENSP00000242719
TTC39A	ENSP00000406144
EPS15	ENSP00000360798
OSBPL9	ENSP00000412733
NRD1	ENSP00000346890
RAB3B	ENSP00000360718
TXNDC12	ENSP00000360688
KTI12	ENSP00000360676
BTF3L4	ENSP00000360664
ZFYVE9	ENSP00000287727
CC2D1B	ENSP00000360642
ORC1	ENSP00000360621
PRPF38A	ENSP00000257181
ZCCHC11	ENSP00000257177
GPX7	ENSP00000354677
FAM159A	ENSP00000429726
ZYG11B	ENSP00000294353
ZYG11A	ENSP00000360583
ECHDC2	ENSP00000360577
SCP2	ENSP00000360569
PODN	ENSP00000308315
SLC1A7	ENSP00000360549
CPT2	ENSP00000360541
C1orf123	ENSP00000294360
MAGOH	ENSP00000360525
LRP8	ENSP00000303634
DMRTB1	ENSP00000360500
GLIS1	ENSP00000309653
NDC1	ENSP00000360483
YIPF1	ENSP00000072644
DIO1	ENSP00000354643
HSPB11	ENSP00000194214
LRRC42	ENSP00000318185
LDLRAD1	ENSP00000360411
TMEM59	ENSP00000234831
TCEANC2	ENSP00000234827
CDCP2	ENSP00000360381
CYB5RL	ENSP00000409075
MRPL37	ENSP00000354086
SSBP3	ENSP00000360371
ACOT11	ENSP00000360366
FAM151A	ENSP00000306888
MROH7	ENSP00000396622
TTC4	ENSP00000360329
PARS2	ENSP00000360327
TTC22	ENSP00000360323
C1orf177	ENSP00000360320
DHCR24	ENSP00000360316
TMEM61	ENSP00000360315
BSND	ENSP00000360312
PCSK9	ENSP00000303208
USP24	ENSP00000294383
PPAP2B	ENSP00000360296
PRKAA2	ENSP00000360290
C1orf168	ENSP00000345972
C8A	ENSP00000354458
C8B	ENSP00000360281
DAB1	ENSP00000360277
OMA1	ENSP00000360270
TACSTD2	ENSP00000360269
MYSM1	ENSP00000418734
JUN	ENSP00000360266
FGGY	ENSP00000360262
HOOK1	ENSP00000360252
CYP2J2	ENSP00000360247
C1orf87	ENSP00000360244
NFIA	ENSP00000360231
TM2D1	ENSP00000360222
INADL	ENSP00000360200
L1TD1	ENSP00000419901
KANK4	ENSP00000360195
USP1	ENSP00000343526
DOCK7	ENSP00000340742
ANGPTL3	ENSP00000360170
ATG4C	ENSP00000322159
FOXD3	ENSP00000360157
ALG6	ENSP00000360149
ITGB3BP	ENSP00000360133
EFCAB7	ENSP00000360129
PGM1	ENSP00000360124
ROR1	ENSP00000360120
UBE2U	ENSP00000360116
CACHD1	ENSP00000290039
RAVER2	ENSP00000360112
JAK1	ENSP00000343204
AK4	ENSP00000322175
DNAJC6	ENSP00000378735
LEPR	ENSP00000330393
LEPROT	ENSP00000360104
PDE4B	ENSP00000332116
SGIP1	ENSP00000360076
TCTEX1D1	ENSP00000282670
INSL5	ENSP00000302724
WDR78	ENSP00000360065
MIER1	ENSP00000383820
SLC35D1	ENSP00000235345
C1orf141	ENSP00000360045
IL23R	ENSP00000321345
IL12RB2	ENSP00000262345
SERBP1	ENSP00000360034
GADD45A	ENSP00000360025
GNG12	ENSP00000360021
DIRAS3	ENSP00000360020
WLS	ENSP00000346829
RPE65	ENSP00000262340
DEPDC1	ENSP00000412292
LRRC7	ENSP00000035383
PIN1P1	ENSP00000247970
LRRC40	ENSP00000359990
SRSF11	ENSP00000359988
ANKRD13C	ENSP00000359982
HHLA3	ENSP00000359978
CTH	ENSP00000359976
PTGER3	ENSP00000349003
ZRANB2	ENSP00000359958
NEGR1	ENSP00000350364
LRRIQ3	ENSP00000346414
FPGT	ENSP00000359935
TNNI3K	ENSP00000359928
CRYZ	ENSP00000339399
TYW3	ENSP00000359904
LHX8	ENSP00000294638
SLC44A5	ENSP00000359892
ACADM	ENSP00000409612
RABGGTB	ENSP00000317473
MSH4	ENSP00000263187
ASB17	ENSP00000284142
ST6GALNAC3	ENSP00000329214
ST6GALNAC5	ENSP00000417583
PIGK	ENSP00000359848
AK5	ENSP00000346577
ZZZ3	ENSP00000359837
USP33	ENSP00000350009
FAM73A	ENSP00000359827
NEXN	ENSP00000333938
FUBP1	ENSP00000359804
DNAJB4	ENSP00000359799
GIPC2	ENSP00000359795
PTGFR	ENSP00000359793
IFI44L	ENSP00000359787
IFI44	ENSP00000359783
ELTD1	ENSP00000359778
LPHN2	ENSP00000322270
TTLL7	ENSP00000260505
PRKACB	ENSP00000359719
SAMD13	ENSP00000359707
DNASE2B	ENSP00000359699
RPF1	ENSP00000359688
GNG5	ENSP00000359675
CTBS	ENSP00000359664
C1orf180	ENSP00000317943
SSX2IP	ENSP00000340279
LPAR3	ENSP00000359643
MCOLN2	ENSP00000359640
WDR63	ENSP00000294664
MCOLN3	ENSP00000304843
SYDE2	ENSP00000340594
C1orf52	ENSP00000419417
BCL10	ENSP00000271015
DDAH1	ENSP00000284031
CYR61	ENSP00000398736
ZNHIT6	ENSP00000359606
COL24A1	ENSP00000359603
ODF2L	ENSP00000359600
CLCA2	ENSP00000359596
CLCA1	ENSP00000234701
CLCA4	ENSP00000359594
SH3GLB1	ENSP00000418744
HS2ST1	ENSP00000359581
LMO4	ENSP00000359573
PKN2	ENSP00000359552
GTF2B	ENSP00000359531
CCBL2	ENSP00000260508
RBMXL1	ENSP00000318415
GBP3	ENSP00000359512
GBP1	ENSP00000359504
GBP2	ENSP00000359497
GBP7	ENSP00000294671
GBP4	ENSP00000359490
GBP5	ENSP00000340396
GBP6	ENSP00000359485
LRRC8B	ENSP00000332674
LRRC8C	ENSP00000359483
LRRC8D	ENSP00000338887
ZNF326	ENSP00000340796
BARHL2	ENSP00000359474
ZNF644	ENSP00000337008
HFM1	ENSP00000359454
CDC7	ENSP00000234626
TGFBR3	ENSP00000212355
BRDT	ENSP00000354568
EPHX4	ENSP00000359410
BTBD8	ENSP00000343686
KIAA1107	ENSP00000359404
C1orf146	ENSP00000359401
GLMN	ENSP00000359385
RPAP2	ENSP00000359368
GFI1	ENSP00000294702
EVI5	ENSP00000359356
RPL5	ENSP00000359345
FAM69A	ENSP00000359333
MTF2	ENSP00000359321
TMED5	ENSP00000359305
CCDC18	ENSP00000359299
DR1	ENSP00000359290
FNBP1L	ENSP00000271234
BCAR3	ENSP00000260502
DNTTIP2	ENSP00000411010
GCLM	ENSP00000359258
ABCA4	ENSP00000359245
ARHGAP29	ENSP00000260526
ABCD3	ENSP00000359233
F3	ENSP00000334145
SLC44A3	ENSP00000271227
CNN3	ENSP00000359225
ALG14	ENSP00000359224
TMEM56	ENSP00000359222
RWDD3	ENSP00000359221
PTBP2	ENSP00000412788
DPYD	ENSP00000359211
SNX7	ENSP00000304429
PALMD	ENSP00000263174
FRRS1	ENSP00000287474
AGL	ENSP00000294724
SLC35A3	ENSP00000359174
HIAT1	ENSP00000359171
SASS6	ENSP00000287482
TRMT13	ENSP00000359160
LRRC39	ENSP00000344470
DBT	ENSP00000359151
RTCA	ENSP00000260563
CDC14A	ENSP00000354916
GPR88	ENSP00000314223
VCAM1	ENSP00000294728
EXTL2	ENSP00000359131
SLC30A7	ENSP00000350278
DPH5	ENSP00000359127
S1PR1	ENSP00000305416
OLFM3	ENSP00000359121
COL11A1	ENSP00000359114
RNPC3	ENSP00000391432
AMY2B	ENSP00000354610
AMY2A	ENSP00000397582
AMY1A	ENSP00000359100
PRMT6	ENSP00000359095
NTNG1	ENSP00000359085
VAV3	ENSP00000359073
SLC25A24	ENSP00000457733
NBPF4	ENSP00000359055
NBPF6	ENSP00000402703
FAM102B	ENSP00000359052
HENMT1	ENSP00000359049
PRPF38B	ENSP00000359042
FNDC7	ENSP00000359034
STXBP3	ENSP00000359025
AKNAD1	ENSP00000359018
GPSM2	ENSP00000264126
CLCC1	ENSP00000349456
WDR47	ENSP00000383599
TAF13	ENSP00000355051
TMEM167B	ENSP00000342148
C1orf194	ENSP00000358965
KIAA1324	ENSP00000358955
SARS	ENSP00000234677
CELSR2	ENSP00000271332
PSRC1	ENSP00000358919
MYBPHL	ENSP00000349678
SORT1	ENSP00000256637
PSMA5	ENSP00000271308
SYPL2	ENSP00000358888
ATXN7L2	ENSP00000358886
CYB561D1	ENSP00000358884
AMIGO1	ENSP00000358878
GPR61	ENSP00000385422
GNAI3	ENSP00000358867
GNAT2	ENSP00000251337
AMPD2	ENSP00000256578
GSTM4	ENSP00000358851
GSTM2	ENSP00000241337
GSTM1	ENSP00000311469
GSTM5	ENSP00000256593
GSTM3	ENSP00000256594
EPS8L3	ENSP00000358820
CSF1	ENSP00000327513
AHCYL1	ENSP00000358814
STRIP1	ENSP00000358810
ALX3	ENSP00000358807
UBL4B	ENSP00000334044
SLC6A17	ENSP00000330199
KCNC4	ENSP00000358802
RBM15	ENSP00000358799
SLC16A4	ENSP00000358794
LAMTOR5	ENSP00000256644
PROK1	ENSP00000271331
KCNA10	ENSP00000358786
KCNA2	ENSP00000314520
KCNA3	ENSP00000358784
CD53	ENSP00000271324
LRIF1	ENSP00000358778
DRAM2	ENSP00000286692
CEPT1	ENSP00000349696
DENND2D	ENSP00000350266
CHI3L2	ENSP00000358763
CHIA	ENSP00000341828
PIFO	ENSP00000358753
OVGP1	ENSP00000358747
WDR77	ENSP00000235090
ATP5F1	ENSP00000358737
C1orf162	ENSP00000344218
RAP1A	ENSP00000348786
FAM212B	ENSP00000349805
DDX20	ENSP00000358716
KCND3	ENSP00000319591
CTTNBP2NL	ENSP00000271277
WNT2B	ENSP00000358698
ST7L	ENSP00000350734
CAPZA1	ENSP00000263168
MOV10	ENSP00000350028
RHOC	ENSP00000285735
PPM1J	ENSP00000308926
FAM19A3	ENSP00000358644
SLC16A1	ENSP00000358640
LRIG2	ENSP00000355396
MAGI3	ENSP00000304604
PHTF1	ENSP00000358617
RSBN1	ENSP00000261441
PTPN22	ENSP00000352833
BCL2L15	ENSP00000376992
AP4B1	ENSP00000256658
DCLRE1B	ENSP00000358576
HIPK1	ENSP00000358571
OLFML3	ENSP00000322273
SYT6	ENSP00000358559
TRIM33	ENSP00000351250
BCAS2	ENSP00000358554
DENND2C	ENSP00000376957
AMPD1	ENSP00000430075
NRAS	ENSP00000358548
CSDE1	ENSP00000407724
SIKE1	ENSP00000358541
SYCP1	ENSP00000358531
TSHB	ENSP00000256592
TSPAN2	ENSP00000358529
NGF	ENSP00000358525
VANGL1	ENSP00000310800
CASQ2	ENSP00000261448
NHLH2	ENSP00000322087
SLC22A15	ENSP00000358515
MAB21L3	ENSP00000358512
ATP1A1	ENSP00000295598
CD58	ENSP00000358501
IGSF3	ENSP00000321184
C1orf137	ENSP00000358494
CD2	ENSP00000358490
PTGFRN	ENSP00000376899
CD101	ENSP00000256652
TTF2	ENSP00000358478
TRIM45	ENSP00000256649
VTCN1	ENSP00000358470
MAN1A2	ENSP00000348959
FAM46C	ENSP00000358458
GDAP2	ENSP00000358451
WDR3	ENSP00000308179
SPAG17	ENSP00000337804
TBX15	ENSP00000207157
WARS2	ENSP00000235521
HAO2	ENSP00000316339
HSD3B2	ENSP00000358424
HSD3B1	ENSP00000358421
ZNF697	ENSP00000396857
PHGDH	ENSP00000358417
HMGCS2	ENSP00000358414
REG4	ENSP00000256585
NBPF7	ENSP00000358203
ADAM30	ENSP00000358407
NOTCH2	ENSP00000256646
PPIAL4G	ENSP00000393845
PDE4DIP	ENSP00000358363
NOTCH2NL	ENSP00000354929
NBPF10	ENSP00000345684
TXNIP	ENSP00000358323
POLR3GL	ENSP00000358320
ANKRD34A	ENSP00000314103
LIX1L	ENSP00000358314
RBM8A	ENSP00000333001
GNRHR2	ENSP00000354569
RNF115	ENSP00000358297
CD160	ENSP00000235933
NBPF11	ENSP00000418802
NBPF12	ENSP00000391116
FMO5	ENSP00000254090
ACP6	ENSP00000358241
GJA5	ENSP00000271348
NBPF14	ENSP00000309907
HIST2H2AA3	ENSP00000358158
OTUD7B	ENSP00000358131
VPS45	ENSP00000358126
PLEKHO1	ENSP00000358120
ANP32E	ENSP00000324074
CA14	ENSP00000358107
MRPS21	ENSP00000312395
TARS2	ENSP00000358060
ECM1	ENSP00000358045
ADAMTSL4	ENSP00000271643
MCL1	ENSP00000358022
ENSA	ENSP00000341743
GOLPH3L	ENSP00000271732
HORMAD1	ENSP00000355167
CTSS	ENSP00000357981
CTSK	ENSP00000271651
ARNT	ENSP00000351407
SETDB1	ENSP00000271640
CERS2	ENSP00000271688
ANXA9	ENSP00000357943
FAM63A	ENSP00000354669
PRUNE	ENSP00000271620
BNIPL	ENSP00000357927
CDC42SE1	ENSP00000349773
MLLT11	ENSP00000357917
GABPB2	ENSP00000357914
SEMA6C	ENSP00000357909
TNFAIP8L2	ENSP00000357906
SCNM1	ENSP00000357901
LYSMD1	ENSP00000357904
TMOD4	ENSP00000295314
VPS72	ENSP00000357887
PIP5K1A	ENSP00000357883
PSMD4	ENSP00000357879
ZNF687	ENSP00000319829
PI4KB	ENSP00000271657
RFX5	ENSP00000290524
SELENBP1	ENSP00000357861
PSMB4	ENSP00000290541
POGZ	ENSP00000271715
CGN	ENSP00000271636
TUFT1	ENSP00000357842
SNX27	ENSP00000357836
CELF3	ENSP00000290583
RIIAD1	ENSP00000419249
MRPL9	ENSP00000357823
OAZ3	ENSP00000415904
TDRKH	ENSP00000357812
LINGO4	ENSP00000357810
RORC	ENSP00000327025
C2CD4D	ENSP00000389554
THEM5	ENSP00000357807
THEM4	ENSP00000357804
S100A10	ENSP00000357799
S100A11	ENSP00000271638
TCHHL1	ENSP00000357796
TCHH	ENSP00000357794
RPTN	ENSP00000317895
HRNR	ENSP00000357791
FLG	ENSP00000357789
FLG2	ENSP00000373370
CRNN	ENSP00000271835
LCE5A	ENSP00000333952
CRCT1	ENSP00000357779
LCE3E	ENSP00000357778
LCE3D	ENSP00000357776
LCE3C	ENSP00000334644
LCE3B	ENSP00000335358
LCE3A	ENSP00000335006
LCE2D	ENSP00000357773
LCE2C	ENSP00000357772
LCE2B	ENSP00000357769
LCE2A	ENSP00000357768
LCE4A	ENSP00000335223
KPRP	ENSP00000357762
LCE1F	ENSP00000334187
LCE1E	ENSP00000357759
LCE1D	ENSP00000316737
LCE1C	ENSP00000357757
LCE1B	ENSP00000353203
LCE1A	ENSP00000334869
LCE6A	ENSP00000411070
SMCP	ENSP00000357754
IVL	ENSP00000357753
SPRR4	ENSP00000332163
SPRR1A	ENSP00000307340
SPRR3	ENSP00000295367
SPRR1B	ENSP00000306461
SPRR2D	ENSP00000353542
SPRR2A	ENSP00000376423
SPRR2B	ENSP00000340703
SPRR2E	ENSP00000357739
SPRR2F	ENSP00000418193
SPRR2G	ENSP00000357737
LELP1	ENSP00000357736
PRR9	ENSP00000357733
LOR	ENSP00000357731
PGLYRP3	ENSP00000290722
PGLYRP4	ENSP00000352672
S100A9	ENSP00000357727
S100A12	ENSP00000357726
S100A8	ENSP00000357721
S100A7A	ENSP00000329008
S100A7L2	ENSP00000405610
S100A7	ENSP00000357711
S100A6	ENSP00000357708
S100A5	ENSP00000357706
S100A4	ENSP00000346294
S100A3	ENSP00000357701
S100A2	ENSP00000357697
S100A16	ENSP00000357692
S100A14	ENSP00000340463
S100A13	ENSP00000344822
S100A1	ENSP00000292169
CHTOP	ENSP00000357683
SNAPIN	ENSP00000357674
ILF2	ENSP00000355011
NPR1	ENSP00000357669
DENND4B	ENSP00000354597
CRTC2	ENSP00000357622
SLC39A1	ENSP00000309710
CREB3L4	ENSP00000271889
JTB	ENSP00000271843
RAB13	ENSP00000357564
RPS27	ENSP00000357555
NUP210L	ENSP00000357547
TPM3	ENSP00000357516
C1orf189	ENSP00000357511
C1orf43	ENSP00000357507
UBAP2L	ENSP00000355343
HAX1	ENSP00000329002
AQP10	ENSP00000318355
ATP8B2	ENSP00000357475
IL6R	ENSP00000357470
SHE	ENSP00000307369
TDRD10	ENSP00000357465
UBE2Q1	ENSP00000292211
CHRNB2	ENSP00000357461
ADAR	ENSP00000357459
KCNN3	ENSP00000271915
PMVK	ENSP00000357452
PBXIP1	ENSP00000357448
PYGO2	ENSP00000357442
SHC1	ENSP00000401303
CKS1B	ENSP00000311083
FLAD1	ENSP00000292180
LENEP	ENSP00000357412
ZBTB7B	ENSP00000292176
DCST2	ENSP00000357409
DCST1	ENSP00000295542
ADAM15	ENSP00000349436
EFNA4	ENSP00000414378
EFNA3	ENSP00000357393
EFNA1	ENSP00000357392
SLC50A1	ENSP00000357389
DPM3	ENSP00000357384
KRTCAP2	ENSP00000295682
TRIM46	ENSP00000334657
MUC1	ENSP00000357380
THBS3	ENSP00000357362
MTX1	ENSP00000357360
FDPS	ENSP00000349078
RUSC1	ENSP00000357336
ASH1L	ENSP00000376204
MSTO1	ENSP00000245564
YY1AP1	ENSP00000357323
DAP3	ENSP00000341692
GON4L	ENSP00000271883
SYT11	ENSP00000357307
RIT1	ENSP00000357306
KIAA0907	ENSP00000357304
RXFP4	ENSP00000357301
ARHGEF2	ENSP00000354837
SSR2	ENSP00000295702
UBQLN4	ENSP00000357292
LAMTOR2	ENSP00000357288
RAB25	ENSP00000354376
MEX3A	ENSP00000432845
LMNA	ENSP00000357283
SEMA4A	ENSP00000347117
SLC25A44	ENSP00000352497
PMF1	ENSP00000458021
BGLAP	ENSP00000357255
PAQR6	ENSP00000338330
SMG5	ENSP00000355261
TMEM79	ENSP00000295694
C1orf85	ENSP00000354553
VHLL	ENSP00000464258
CCT3	ENSP00000295688
TSACC	ENSP00000357234
RHBG	ENSP00000357229
C1orf61	ENSP00000357226
MEF2D	ENSP00000271555
IQGAP3	ENSP00000354451
TTC24	ENSP00000357219
APOA1BP	ENSP00000357218
GPATCH4	ENSP00000396441
HAPLN2	ENSP00000255039
BCAN	ENSP00000331210
NES	ENSP00000357206
CRABP2	ENSP00000357204
ISG20L2	ENSP00000323424
RRNAD1	ENSP00000357199
MRPL24	ENSP00000354525
HDGF	ENSP00000357189
PRCC	ENSP00000271526
SH2D2A	ENSP00000376123
NTRK1	ENSP00000431418
INSRR	ENSP00000357178
PEAR1	ENSP00000292357
LRRC71	ENSP00000336661
ARHGEF11	ENSP00000357177
ETV3L	ENSP00000430271
ETV3	ENSP00000357175
FCRL5	ENSP00000354691
FCRL4	ENSP00000271532
FCRL3	ENSP00000357167
FCRL2	ENSP00000355157
FCRL1	ENSP00000357158
CD5L	ENSP00000357156
KIRREL	ENSP00000352138
CD1D	ENSP00000357153
CD1A	ENSP00000289429
CD1C	ENSP00000357152
CD1B	ENSP00000357150
CD1E	ENSP00000357149
OR10T2	ENSP00000334115
OR10K2	ENSP00000324251
OR10K1	ENSP00000289451
OR10R2	ENSP00000357134
OR6Y1	ENSP00000304807
OR6P1	ENSP00000334721
OR10X1	ENSP00000357132
OR10Z1	ENSP00000354707
SPTA1	ENSP00000357130
OR6K2	ENSP00000352626
OR6K3	ENSP00000357127
OR6K6	ENSP00000357126
OR6N1	ENSP00000335535
OR6N2	ENSP00000344101
MNDA	ENSP00000357123
PYHIN1	ENSP00000357122
IFI16	ENSP00000357113
AIM2	ENSP00000357112
CADM3	ENSP00000357106
FCER1A	ENSP00000357097
OR10J3	ENSP00000331789
OR10J1	ENSP00000399078
OR10J5	ENSP00000334441
APCS	ENSP00000255040
CRP	ENSP00000255030
DUSP23	ENSP00000357087
FCRL6	ENSP00000357086
SLAMF8	ENSP00000289707
VSIG8	ENSP00000357080
CCDC19	ENSP00000357079
TAGLN2	ENSP00000357075
IGSF9	ENSP00000357073
SLAMF9	ENSP00000357072
PIGM	ENSP00000357069
KCNJ10	ENSP00000357068
KCNJ9	ENSP00000357067
IGSF8	ENSP00000316664
ATP1A2	ENSP00000354490
ATP1A4	ENSP00000357060
CASQ1	ENSP00000357057
PEA15	ENSP00000353660
DCAF8	ENSP00000318227
PEX19	ENSP00000357051
COPA	ENSP00000357048
NCSTN	ENSP00000294785
NHLH1	ENSP00000302189
VANGL2	ENSP00000357040
SLAMF6	ENSP00000357036
CD84	ENSP00000312367
SLAMF1	ENSP00000306190
CD48	ENSP00000357025
SLAMF7	ENSP00000357022
LY9	ENSP00000357020
CD244	ENSP00000357012
ITLN1	ENSP00000323587
ITLN2	ENSP00000357008
F11R	ENSP00000289779
TSTD1	ENSP00000388293
USF1	ENSP00000356999
ARHGAP30	ENSP00000356992
PVRL4	ENSP00000356991
KLHDC9	ENSP00000356990
PFDN2	ENSP00000356989
NIT1	ENSP00000356988
DEDD	ENSP00000356985
UFC1	ENSP00000356982
USP21	ENSP00000289865
PPOX	ENSP00000343943
B4GALT3	ENSP00000320965
ADAMTS4	ENSP00000356975
NDUFS2	ENSP00000356972
FCER1G	ENSP00000289902
APOA2	ENSP00000356969
TOMM40L	ENSP00000356966
NR1I3	ENSP00000356958
PCP4L1	ENSP00000426296
MPZ	ENSP00000431538
SDHC	ENSP00000356953
C1orf192	ENSP00000356951
FCGR2A	ENSP00000271450
HSPA6	ENSP00000310219
FCGR3A	ENSP00000356946
FCGR2B	ENSP00000351497
FCGR3B	ENSP00000294800
FCRLA	ENSP00000356936
FCRLB	ENSP00000356925
DUSP12	ENSP00000356920
ATF6	ENSP00000356919
OLFML2B	ENSP00000294794
NOS1AP	ENSP00000355133
C1orf226	ENSP00000413150
C1orf111	ENSP00000356912
SH2D1B	ENSP00000356906
UHMK1	ENSP00000420270
UAP1	ENSP00000356903
DDR2	ENSP00000356898
HSD17B7	ENSP00000254521
C1orf110	ENSP00000356886
RGS4	ENSP00000397181
RGS5	ENSP00000319308
NUF2	ENSP00000271452
PBX1	ENSP00000405890
LMX1A	ENSP00000294816
RXRG	ENSP00000352900
LRRC52	ENSP00000294818
MGST3	ENSP00000356859
ALDH9A1	ENSP00000346827
TMCO1	ENSP00000375975
UCK2	ENSP00000356853
FAM78B	ENSP00000339681
POGK	ENSP00000356849
TADA1	ENSP00000356848
ILDR2	ENSP00000271417
MAEL	ENSP00000356846
GPA33	ENSP00000356842
DUSP27	ENSP00000271385
POU2F1	ENSP00000356840
CD247	ENSP00000354782
CREG1	ENSP00000359540
RCSD1	ENSP00000356828
MPZL1	ENSP00000352513
ADCY10	ENSP00000356825
MPC2	ENSP00000271373
DCAF6	ENSP00000356814
GPR161	ENSP00000271357
TIPRL	ENSP00000356807
SFT2D2	ENSP00000271375
ANKRD36BP1	ENSP00000351384
TBX19	ENSP00000356795
XCL2	ENSP00000356793
XCL1	ENSP00000356792
DPT	ENSP00000356791
ATP1B1	ENSP00000356789
NME7	ENSP00000356785
BLZF1	ENSP00000327541
CCDC181	ENSP00000356779
SLC19A2	ENSP00000236137
F5	ENSP00000356771
SELP	ENSP00000263686
C1orf112	ENSP00000286031
SELL	ENSP00000236147
SELE	ENSP00000331736
METTL18	ENSP00000307077
SCYL3	ENSP00000356744
KIFAP3	ENSP00000354560
METTL11B	ENSP00000408058
GORAB	ENSP00000356737
PRRX1	ENSP00000239461
MROH9	ENSP00000356733
FMO3	ENSP00000356729
FMO6P	ENSP00000236166
FMO2	ENSP00000209929
FMO1	ENSP00000346901
FMO4	ENSP00000356723
PRRC2C	ENSP00000343629
MYOC	ENSP00000037502
VAMP4	ENSP00000236192
METTL13	ENSP00000354920
DNM3	ENSP00000350876
PIGC	ENSP00000258324
C1orf105	ENSP00000356700
SUCO	ENSP00000263688
FASLG	ENSP00000356694
TNFSF18	ENSP00000385470
TNFSF4	ENSP00000281834
PRDX6	ENSP00000342026
SLC9C2	ENSP00000356687
ANKRD45	ENSP00000331268
KLHL20	ENSP00000209884
CENPL	ENSP00000348527
DARS2	ENSP00000355086
ZBTB37	ENSP00000356674
SERPINC1	ENSP00000356671
RC3H1	ENSP00000258349
GPR52	ENSP00000356658
CACYBP	ENSP00000356652
MRPS14	ENSP00000420714
TNN	ENSP00000239462
KIAA0040	ENSP00000462172
TNR	ENSP00000263525
RFWD2	ENSP00000356641
PAPPA2	ENSP00000356634
ASTN1	ENSP00000354536
SEC16B	ENSP00000308339
RASAL2	ENSP00000356621
C1orf220	ENSP00000319506
RALGPS2	ENSP00000356607
ANGPTL1	ENSP00000234816
FAM20B	ENSP00000263733
TOR3A	ENSP00000356599
ABL2	ENSP00000427562
SOAT1	ENSP00000356591
AXDND1	ENSP00000356590
NPHS2	ENSP00000356587
TDRD5	ENSP00000406052
FAM163A	ENSP00000354891
TOR1AIP2	ENSP00000356584
TOR1AIP1	ENSP00000393292
CEP350	ENSP00000356579
QSOX1	ENSP00000356574
LHX4	ENSP00000263726
ACBD6	ENSP00000356567
XPR1	ENSP00000356562
KIAA1614	ENSP00000356560
STX6	ENSP00000258301
MR1	ENSP00000356552
IER5	ENSP00000356549
CACNA1E	ENSP00000356545
ZNF648	ENSP00000344129
GLUL	ENSP00000307900
TEDDM1	ENSP00000356536
RGSL1	ENSP00000457748
RNASEL	ENSP00000356530
RGS16	ENSP00000356529
RGS8	ENSP00000258302
NPL	ENSP00000258317
DHX9	ENSP00000356520
SHCBP1L	ENSP00000356518
LAMC1	ENSP00000258341
LAMC2	ENSP00000264144
NMNAT2	ENSP00000287713
SMG7	ENSP00000425133
NCF2	ENSP00000356505
ARPC5	ENSP00000352918
RGL1	ENSP00000303192
APOBEC4	ENSP00000310622
COLGALT2	ENSP00000354960
TSEN15	ENSP00000355299
C1orf21	ENSP00000235307
EDEM3	ENSP00000318147
FAM129A	ENSP00000356481
RNF2	ENSP00000356480
TRMT1L	ENSP00000356476
SWT1	ENSP00000356470
IVNS1ABP	ENSP00000356468
HMCN1	ENSP00000271588
PRG4	ENSP00000399679
TPR	ENSP00000356448
OCLM	ENSP00000460371
PDC	ENSP00000342033
PTGS2	ENSP00000356438
PLA2G4A	ENSP00000356436
RGS18	ENSP00000356430
RGS21	ENSP00000428343
RGS1	ENSP00000356429
RGS13	ENSP00000375853
RGS2	ENSP00000235382
UCHL5	ENSP00000356425
TROVE2	ENSP00000356411
GLRX2	ENSP00000356410
CDC73	ENSP00000356405
B3GALT2	ENSP00000356404
KCNT2	ENSP00000294725
CFH	ENSP00000356399
CFHR3	ENSP00000356395
CFHR1	ENSP00000314299
CFHR2	ENSP00000356385
CFHR4	ENSP00000356386
CFHR5	ENSP00000256785
F13B	ENSP00000356382
ASPM	ENSP00000356379
ZBTB41	ENSP00000356375
CRB1	ENSP00000356370
DENND1B	ENSP00000356366
C1orf53	ENSP00000356363
LHX9	ENSP00000356357
NEK7	ENSP00000356355
NR5A2	ENSP00000356331
LINC00862	ENSP00000356324
ZNF281	ENSP00000294740
KIF14	ENSP00000356319
DDX59	ENSP00000330460
CAMSAP2	ENSP00000351684
GPR25	ENSP00000301917
C1orf106	ENSP00000356311
KIF21B	ENSP00000328494
CACNA1S	ENSP00000355192
ASCL5	ENSP00000469019
TMEM9	ENSP00000356298
IGFN1	ENSP00000334714
PKP1	ENSP00000263946
TNNT2	ENSP00000356286
LAD1	ENSP00000375829
TNNI1	ENSP00000337022
PHLDA3	ENSP00000356278
CSRP1	ENSP00000345079
NAV1	ENSP00000356265
IPO9	ENSP00000354742
SHISA4	ENSP00000355064
LMOD1	ENSP00000356257
TIMM17A	ENSP00000356256
RNPEP	ENSP00000295640
ELF3	ENSP00000352673
GPR37L1	ENSP00000356251
ARL8A	ENSP00000272217
PTPN7	ENSP00000309116
LGR6	ENSP00000356247
UBE2T	ENSP00000356243
PPP1R12B	ENSP00000384496
SYT2	ENSP00000356236
KDM5B	ENSP00000356234
RABIF	ENSP00000356231
KLHL12	ENSP00000356230
ADIPOR1	ENSP00000341785
CYB5R1	ENSP00000356218
TMEM183A	ENSP00000356211
PPFIA4	ENSP00000272198
MYOG	ENSP00000241651
ADORA1	ENSP00000308549
MYBPH	ENSP00000255416
CHI3L1	ENSP00000255409
CHIT1	ENSP00000356198
BTG2	ENSP00000290551
FMOD	ENSP00000347041
PRELP	ENSP00000343924
OPTC	ENSP00000356191
ATP2B4	ENSP00000350310
LAX1	ENSP00000406970
ZC3H11A	ENSP00000333253
ZBED6	ENSP00000447879
SNRPE	ENSP00000400591
SOX13	ENSP00000356172
ETNK2	ENSP00000356170
REN	ENSP00000272190
KISS1	ENSP00000356162
GOLT1A	ENSP00000308535
PLEKHA6	ENSP00000272203
PPP1R15B	ENSP00000356156
PIK3C2B	ENSP00000356155
MDM4	ENSP00000356150
LRRN2	ENSP00000356143
NFASC	ENSP00000344786
CNTN2	ENSP00000330633
TMEM81	ENSP00000356135
RBBP5	ENSP00000264515
DSTYK	ENSP00000356130
TMCC2	ENSP00000350718
NUAK2	ENSP00000356125
KLHDC8A	ENSP00000356123
LEMD1	ENSP00000356121
CDK18	ENSP00000423665
MFSD4	ENSP00000356115
ELK4	ENSP00000350681
SLC45A3	ENSP00000356113
NUCKS1	ENSP00000356110
SLC41A1	ENSP00000356105
PM20D1	ENSP00000356104
SLC26A9	ENSP00000341682
IL10	ENSP00000412237
IL19	ENSP00000343000
IL20	ENSP00000356063
IL24	ENSP00000375795
FAIM3	ENSP00000356058
PIGR	ENSP00000348888
FCAMR	ENSP00000316491
YOD1	ENSP00000326813
PFKFB2	ENSP00000356047
C4BPB	ENSP00000243611
C4BPA	ENSP00000356037
CD55	ENSP00000316333
CR2	ENSP00000356024
CR1	ENSP00000356016
CR1L	ENSP00000421736
CD46	ENSP00000313875
CD34	ENSP00000310036
PLXNA2	ENSP00000356000
CAMK1G	ENSP00000009105
LAMB3	ENSP00000348384
G0S2	ENSP00000355996
HSD11B1	ENSP00000261465
TRAF3IP3	ENSP00000355991
C1orf74	ENSP00000294811
IRF6	ENSP00000355988
DIEXF	ENSP00000419005
SYT14	ENSP00000389039
SERTAD4	ENSP00000355979
HHAT	ENSP00000438468
KCNH1	ENSP00000271751
RCOR3	ENSP00000413929
TRAF5	ENSP00000261464
RD3	ENSP00000355969
SLC30A1	ENSP00000355968
NEK2	ENSP00000355966
LPGAT1	ENSP00000355963
INTS7	ENSP00000355961
DTL	ENSP00000355958
PPP2R5A	ENSP00000261461
TMEM206	ENSP00000438863
NENF	ENSP00000355955
ATF3	ENSP00000344352
FAM71A	ENSP00000294829
BATF3	ENSP00000243440
NSL1	ENSP00000355944
TATDN3	ENSP00000431376
FLVCR1	ENSP00000355938
VASH2	ENSP00000355932
ANGEL2	ENSP00000355929
RPS6KC1	ENSP00000355927
PROX1	ENSP00000261454
SMYD2	ENSP00000355924
PTPN14	ENSP00000355923
CENPF	ENSP00000355922
KCNK2	ENSP00000394033
KCTD3	ENSP00000259154
USH2A	ENSP00000305941
ESRRG	ENSP00000386171
GPATCH2	ENSP00000355902
SPATA17	ENSP00000355900
RRP15	ENSP00000355899
TGFB2	ENSP00000355896
LYPLAL1	ENSP00000355895
SLC30A10	ENSP00000355893
EPRS	ENSP00000355890
BPNT1	ENSP00000318852
IARS2	ENSP00000303279
RAB3GAP2	ENSP00000351832
MARK1	ENSP00000355884
C1orf115	ENSP00000294889
MARC2	ENSP00000355880
MARC1	ENSP00000355877
HLX	ENSP00000355870
DUSP10	ENSP00000355866
HHIPL2	ENSP00000342118
TAF1A	ENSP00000327072
MIA3	ENSP00000340900
AIDA	ENSP00000339161
BROX	ENSP00000343742
FAM177B	ENSP00000354070
DISP1	ENSP00000284476
TLR5	ENSP00000340089
SUSD4	ENSP00000344219
CAPN8	ENSP00000355837
CAPN2	ENSP00000295006
TP53BP2	ENSP00000341957
FBXO28	ENSP00000355827
DEGS1	ENSP00000316476
NVL	ENSP00000281701
CNIH4	ENSP00000420443
WDR26	ENSP00000408108
CNIH3	ENSP00000272133
DNAH14	ENSP00000383737
LBR	ENSP00000272163
ENAH	ENSP00000355809
SRP9	ENSP00000305230
EPHX1	ENSP00000272167
TMEM63A	ENSP00000355800
LEFTY1	ENSP00000272134
PYCR2	ENSP00000342502
LEFTY2	ENSP00000355785
SDE2	ENSP00000272091
H3F3A	ENSP00000355778
ACBD3	ENSP00000355777
MIXL1	ENSP00000355775
LIN9	ENSP00000329102
PARP1	ENSP00000355759
C1orf95	ENSP00000355752
ITPKB	ENSP00000272117
PSEN2	ENSP00000355747
ADCK3	ENSP00000355739
CDC42BPA	ENSP00000355731
ZNF678	ENSP00000440403
SNAP47	ENSP00000355721
JMJD4	ENSP00000355720
PRSS38	ENSP00000355719
WNT9A	ENSP00000272164
WNT3A	ENSP00000284523
ARF1	ENSP00000272102
MRPL55	ENSP00000355692
GUK1	ENSP00000355689
GJC2	ENSP00000355675
IBA57	ENSP00000355672
C1orf145	ENSP00000338823
OBSCN	ENSP00000455507
TRIM11	ENSP00000284551
TRIM17	ENSP00000295033
HIST3H3	ENSP00000355657
HIST3H2A	ENSP00000355656
HIST3H2BB	ENSP00000375736
RNF187	ENSP00000306396
RHOU	ENSP00000355652
RAB4A	ENSP00000355651
SPHAR	ENSP00000355649
CCSAP	ENSP00000284617
ACTA1	ENSP00000355645
NUP133	ENSP00000261396
ABCB10	ENSP00000355637
TAF5L	ENSP00000258281
URB2	ENSP00000258243
GALNT2	ENSP00000355632
PGBD5	ENSP00000322530
COG2	ENSP00000355629
AGT	ENSP00000355627
CAPN9	ENSP00000271971
C1orf198	ENSP00000355623
TTC13	ENSP00000355621
ARV1	ENSP00000312458
FAM89A	ENSP00000355614
TRIM67	ENSP00000355613
C1orf131	ENSP00000355609
GNPAT	ENSP00000355607
EXOC8	ENSP00000353564
SPRTN	ENSP00000295050
EGLN1	ENSP00000355601
TSNAX	ENSP00000355599
DISC1	ENSP00000355593
SIPA1L2	ENSP00000262861
MAP10	ENSP00000403208
NTPCR	ENSP00000355587
PCNXL2	ENSP00000258229
KCNK1	ENSP00000355580
SLC35F3	ENSP00000355577
COA6	ENSP00000355572
TARBP1	ENSP00000040877
IRF2BP2	ENSP00000355568
TOMM20	ENSP00000355566
RBM34	ENSP00000386226
ARID4B	ENSP00000264183
GGPS1	ENSP00000282841
TBCE	ENSP00000355560
B3GALNT2	ENSP00000355559
GNG4	ENSP00000355556
LYST	ENSP00000374443
NID1	ENSP00000264187
GPR137B	ENSP00000355551
ERO1LB	ENSP00000346635
EDARADD	ENSP00000335076
LGALS8	ENSP00000309576
HEATR1	ENSP00000355541
ACTN2	ENSP00000355537
MTR	ENSP00000355536
MT1HL1	ENSP00000330587
RYR2	ENSP00000355533
ZP4	ENSP00000355529
CHRM3	ENSP00000255380
FMN2	ENSP00000318884
GREM2	ENSP00000318650
RGS7	ENSP00000355523
FH	ENSP00000355518
KMO	ENSP00000355517
OPN3	ENSP00000355512
CHML	ENSP00000355511
WDR64	ENSP00000355510
EXO1	ENSP00000311873
MAP1LC3C	ENSP00000349785
PLD5	ENSP00000440896
CEP170	ENSP00000355500
SDCCAG8	ENSP00000355499
AKT3	ENSP00000263826
ZBTB18	ENSP00000351539
C1orf100	ENSP00000311218
ADSS	ENSP00000355493
C1orf101	ENSP00000355492
DESI2	ENSP00000306528
COX20	ENSP00000406327
HNRNPU	ENSP00000283179
EFCAB2	ENSP00000355480
KIF26B	ENSP00000385545
SMYD3	ENSP00000373637
TFB2M	ENSP00000355471
CNST	ENSP00000355470
SCCPDH	ENSP00000355467
AHCTF1	ENSP00000355465
ZNF695	ENSP00000341236
ZNF670	ENSP00000355459
ZNF669	ENSP00000342818
C1orf229	ENSP00000386203
ZNF124	ENSP00000340749
ZNF496	ENSP00000294753
NLRP3	ENSP00000337383
OR2B11	ENSP00000325682
GCSAML	ENSP00000355444
OR2C3	ENSP00000355443
OR2G2	ENSP00000326349
OR2G3	ENSP00000326301
OR13G1	ENSP00000352717
OR6F1	ENSP00000305640
OR1C1	ENSP00000386138
OR14A16	ENSP00000350248
OR11L1	ENSP00000348033
TRIM58	ENSP00000355437
OR2W3	ENSP00000353516
OR2T8	ENSP00000326225
OR2L13	ENSP00000350836
OR2L8	ENSP00000349719
OR2AK2	ENSP00000355436
OR2L5	ENSP00000347428
OR2L2	ENSP00000355435
OR2L3	ENSP00000353044
OR2M5	ENSP00000355432
OR2M2	ENSP00000352710
OR2M3	ENSP00000389625
OR2M4	ENSP00000306688
OR2T33	ENSP00000324687
OR2T12	ENSP00000324583
OR2M7	ENSP00000324557
OR14C36	ENSP00000324534
OR2T4	ENSP00000355431
OR2T6	ENSP00000347965
OR2T1	ENSP00000355430
OR2T2	ENSP00000343062
OR2T3	ENSP00000352604
OR2T5	ENSP00000355429
OR2G6	ENSP00000341291
OR2T29	ENSP00000331774
OR2T34	ENSP00000330904
OR2T10	ENSP00000329210
OR2T11	ENSP00000328934
OR2T35	ENSP00000324369
OR2T27	ENSP00000342008
OR14I1	ENSP00000339726
SH3BP5L	ENSP00000355428
ZNF672	ENSP00000421915
ZNF692	ENSP00000391200
PGBD2	ENSP00000331643
FAM110C	ENSP00000328347
SH3YL1	ENSP00000348471
ACP1	ENSP00000272065
FAM150B	ENSP00000384604
TMEM18	ENSP00000281017
SNTG2	ENSP00000311837
TPO	ENSP00000318820
PXDN	ENSP00000252804
MYT1L	ENSP00000396103
TSSC1	ENSP00000371559
TRAPPC12	ENSP00000324318
ADI1	ENSP00000333666
RNASEH1	ENSP00000313350
RPS7	ENSP00000339095
COLEC11	ENSP00000339168
ALLC	ENSP00000252505
DCDC2C	ENSP00000403984
SOX11	ENSP00000322568
CMPK2	ENSP00000256722
RSAD2	ENSP00000371471
RNF144A	ENSP00000321330
ID2	ENSP00000234091
KIDINS220	ENSP00000256707
MBOAT2	ENSP00000302177
ASAP2	ENSP00000281419
ITGB1BP1	ENSP00000347504
CPSF3	ENSP00000238112
IAH1	ENSP00000417580
ADAM17	ENSP00000309968
YWHAQ	ENSP00000238081
TAF1B	ENSP00000263663
GRHL1	ENSP00000324693
KLF11	ENSP00000307023
CYS1	ENSP00000371234
RRM2	ENSP00000353770
C2orf48	ENSP00000371205
HPCAL1	ENSP00000310749
ODC1	ENSP00000234111
NOL10	ENSP00000371101
ATP6V1C2	ENSP00000272238
PDIA6	ENSP00000272227
KCNF1	ENSP00000295082
C2orf50	ENSP00000370997
PQLC3	ENSP00000295083
ROCK2	ENSP00000317985
E2F6	ENSP00000370936
GREB1	ENSP00000234142
NTSR2	ENSP00000303686
LPIN1	ENSP00000256720
TRIB2	ENSP00000155926
FAM84A	ENSP00000295092
NBAS	ENSP00000281513
DDX1	ENSP00000233084
MYCN	ENSP00000281043
FAM49A	ENSP00000347744
RAD51AP2	ENSP00000382030
VSNL1	ENSP00000295156
SMC6	ENSP00000323439
GEN1	ENSP00000318977
MSGN1	ENSP00000281047
KCNS3	ENSP00000305824
RDH14	ENSP00000370648
NT5C1B	ENSP00000352904
OSR1	ENSP00000272223
TTC32	ENSP00000333018
WDR35	ENSP00000314444
MATN3	ENSP00000383894
LAPTM4A	ENSP00000175091
SDC1	ENSP00000254351
PUM2	ENSP00000338173
RHOB	ENSP00000272233
HS1BP3	ENSP00000305193
GDF7	ENSP00000272224
C2orf43	ENSP00000237822
APOB	ENSP00000233242
KLHL29	ENSP00000420659
ATAD2B	ENSP00000238789
UBXN2A	ENSP00000312107
MFSD2B	ENSP00000385527
C2orf44	ENSP00000295148
FKBP1B	ENSP00000370373
FAM228B	ENSP00000389043
TP53I3	ENSP00000238721
PFN4	ENSP00000322170
FAM228A	ENSP00000295150
ITSN2	ENSP00000347244
NCOA1	ENSP00000320940
PTRHD1	ENSP00000330389
CENPO	ENSP00000260662
ADCY3	ENSP00000260600
DNAJC27	ENSP00000264711
EFR3B	ENSP00000384081
POMC	ENSP00000264708
DNMT3A	ENSP00000264709
DTNB	ENSP00000384084
ASXL2	ENSP00000391447
KIF3C	ENSP00000264712
RAB10	ENSP00000264710
GAREML	ENSP00000384593
HADHA	ENSP00000370023
HADHB	ENSP00000325136
GPR113	ENSP00000307831
EPT1	ENSP00000260585
DRC1	ENSP00000288710
OTOF	ENSP00000272371
C2orf70	ENSP00000332875
CIB4	ENSP00000288861
KCNK3	ENSP00000306275
SLC35F6	ENSP00000345528
CENPA	ENSP00000336868
DPYSL5	ENSP00000288699
MAPRE3	ENSP00000233121
TMEM214	ENSP00000238788
AGBL5	ENSP00000353249
OST4	ENSP00000454411
EMILIN1	ENSP00000369677
KHK	ENSP00000260598
CGREF1	ENSP00000324025
ABHD1	ENSP00000326491
PREB	ENSP00000260643
TCF23	ENSP00000296096
SLC5A6	ENSP00000310208
ATRAID	ENSP00000369518
CAD	ENSP00000264705
SLC30A3	ENSP00000233535
DNAJC5G	ENSP00000296097
TRIM54	ENSP00000296098
[truncated: 15,706 more rows]
